# Supplementary material for: Midgut transcriptomic responses to dengue and chikungunya viruses in the vectors Aedes albopictus and Aedes malayensis
Source: Sci Rep. 2023 Jul 12;13:11271. doi: 10.1038/s41598-023-38354-9 (PMC10338677; doi:10.1038/s41598-023-38354-9)
Supplement: Supplementary file 1 — Supplementary Information 1. [file 41598_2023_38354_MOESM1_ESM.fasta]

>evgtrinLocDN60376c0g1t7|m.3173
MAQRILCSIWLPYGLVLILLIFCTVTFMITPTESSSAVPLIRPRTDSNTSNGSRFVFPNDLEPRIDRRECTPDYPVCSNVIDYPQELINEIVGQQKERYAEVFGNDVVLTDGDKLVQRFDVDENGNSFEFICESRERLIHPRSGFNAANKSIMIVNTNDYMQGVRIETCSTQGQPCEKLNPLFGKTECRQLFHYRTLLAIDPKTNQPYKEKFKLPSCCKCVIIPLDGSAYRKKRETKEGLZ
>evgtrinLocDN56322c0g1t2|m.6528
MKLLNSGEVRRFDVAPLMVLVGLIGAAAAIPRAAAAIHIGYWQQTENALDDGPTCPTGTTCVRPMRCDAVMQLYWNNLTLAMELGSNWDSAYGFGSSPSSSASPSPLDAAFQRCWIFTEASGRTHHEGICCQLEEPREPELSDAAYVDGNALLMFDPDDDVEKADDDQGEAAADEQPQLLSNDIDQDWRNGNIRKSSISDYERLIGLSSSGETHIRTKRCLIGPECTVKEHRYRRFNGRCNNIHPGRSLWGSAGYPMERILPPAYNNGVSSSRMLSGDGRYLPSSRVVSDNMFADLHVPHRTHNVLMMQLGQFLVHDISRNKAAAVNTKCCLPDNSHRNPHPHPECSPIRVSAKDSFYSQFNVKCMHFVRTAMAPLSQCNVGHGRQISEVTHFIDGSMIYGSSKQEADELRAHQGGRLKSLQHRQTRNELPPLDAPFVCTSAAKACFKAGDTRANQVLTLVAFHTLFLREHNRIARKLEKVNPHWSDDILFHETRRIVSSVFQHIIYNEYLPKIVGPDFMEMYDLHTSRGYSKFYNPDKNPALTSEFATAAFRFGHSTVPGQFELPKGLINTHETFFNPSAMTEPKFFDELLHGIMQQPMQKVDDMFTHSLTHFLNPEEGHPYGMDLAAINIQRTKDHAIRPYNYYLQLSGREVKRSFADFGPVHGPKLAKLYSSPDDVNLYVGGILEEPVEGGVVGQTFAEIISDQFARLKQGDRYFYSNGRRTNPGHFTKPQLQEVQRMTMAGIICANVNDRNGFEVALEALNLPHANKNPLVSCRSTQIPQLNLKWWKDZ
>evgtrinLocDN57896c0g1t1|m.9671
MAKFKNIFTNIFTKSNSKLETDAVIIPHKAVDDDKSENTNSVNNTPVLTRPEETQLVPSTSASDGDPNNAPGQQLVSPTARALTQNIVNNVQNNALTAPQTSITNATGVQVFQIKNAKNVHIGNSFTFNSATAEEERTRSPSNTNGPVKWANLKLSDTIRQMMDCEDELDTEMMITISRHLGYEWKNFARTLEYSDGQIQAFECDNETLSERIYQFILDWSRNDDEPTLGKMVNLLWQHMHKETVYHMKLLWKKRRQSQTEZ
>evgtrinLocDN57965c0g1t6|m.10432
MANYFVSPYLLALLVVLVSITNASRIFRSCNDAPASVSGVYDIRPINATQSFAVYCEQGFGGRWLVVQNRSDGQQNFNRSWADYKSGFGMIGNEFWLGLDKLHQITAADEYELLVWMGDFKDFEAYQKYKLFAVANEADNYRLTLDGWRDGTAGESHYVYRDQQFSTFDRDNDKSMMNCALEMGSGYWHFDCGTGLNRHNLNGIYSDEVLRCGSGFWWGGFGAESNPLKWSKMMIRTRVEYZ
>evgtrinLocDN35654c0g1t1|m.11097
MKSITTLCIALVCLCAVLSIGTAAPQASVFTQDMENPSELETAAVRQQDQPGQPERRIPMEFQRRKRISCDLLSGLGWNHSICAGHCLAISWRYRGGYCNDRGVCVCRSZ
>evgtrinLocDN60118c0g1t1|m.15445
MEFDPPLGSCGFSLRLPKTPQYGDEIAIKAVLRNDAERFSINLCLDRPDGCDPNGVPEWIAYHFGLDYSEGGEVCKVTQCSKNVNWVDPCIAEDDVFKGRTVNIIVRLDEASIKVFHEDTQHAPDYEYNHQFPIEQICIIELRDGIDRVEEIRLKYNAZ
>evgtrinLocDN60158c0g1t6|m.15557
MRNLPAVVLLLVALSARTIYGQCLAQDDNIQHTKADNPLSRNRLYKGESIFTLKLLEAINTATPTENVFFSPYSLYHVLLLAYFGAGSETEKMLRNGLELHWTEDKPVVWQAYNIGKKSLAARFGPSTDIQFTSVDKLFFGNQVAIRECMEDKFYEEIEKLDFEKDADGQRLYINNWVENVTQGEIKDLLIPGSITKQTKLAIANAAYFKGTWQSEFKPEQTKKEIFYVSSERQAFVDMMHVLGTFNHAANEKLGCHVLEMPYKGQDESTRISMFVFLPPTAPNSLDKLLARLTSDTGILSEIVNEGIPRMVDVKFPKFSIEKTVELKPVLERLGLGKMFENGADFSAFSDKEQIGFDEILQKSKIEVNEKGSTAASSTVLFSFRSSRPVEPAMFHCNHPFVFLIYDYGTQAVLFNGVYRQPEZ
>evgtrinLocDN60181c1g1t2|m.16603
MLSAEAPVSHSHHLLPDRLSAPALTRRKFSFPANLHSTVLHGDPPGSINAGSLQPSSTASLARRRLSNVSDVVTRKLSSTIGWKQPVLPSQDIITQGKCLCGQYIRCRLKKSGVFNRKLGLQRIRSIVGTPTIHVVREVFPALLSVGEELERMYPRVYNGVARQLSRIGRGELKTPETAPVLLSAIARDLFRSDITWGKVVSLFAIAGGLSVDCVRQGHPDYLPKLIEGVADVIEDELVTWISENGGWVGLANKVRPPQEEITFAGRCFVGAGLLVCLFIFVFMLKTLGIYMFPNIFTZ
>evgtrinLocDN61953c2g2t1|m.22825
MEVKLMLLVVSLLVSAVVGQLEVQKCKKGAVPNKLEIEGCTKAPCQIVNGQNLRFRAEFTNPQATKTLTAKVIARVAGFIIPYELPPEHRDGCKKLTNAKCPLADNQRVEAAGDVPVESPIANVAANIEFQLHADSGVAVCFKIDAKIVKZ
>evgtrinLocDN60751c0g1t3|m.29544
MDASDELDVFGFGSKSNESSSKERPVSRAALDEYYDTTNKRRGVALVFCHMNFSTMAKRNGTDKDRNDICNSLYALDFEVRVFDDLSRKEVLETLKEVSREDHSDNDCLVVIVMSHGEQGVIYARDNKYNVDSLWKNFVGNSCPSLIGKPKMFFIQACRGEQFDEGVAYAARAAPKDMVDSRHEPVLYSIPAMADLLVMYSTYEGYYSWRNPRQGSWFIQSLCVELDENGRVRDLLTLLTGVSRRTAYEFQSFVPHDAKMDSMKQIPCIVSMLTKTFYFTKKTRSKVVTDIDZ
>evgtrinLocDN61442c0g1t1|m.33127
MSDRDRYSQGRSRARGYAEVGSPHEGRGSPSSRPAYSSRDEGRPRESRDHHPRESSSGGRERSGNGNGGERPERGERRQRTRRGVGDTLRTRALDAPSKHGSTGQALQLNSNYFKLLKHIEWTLYQYRLDFSPQCASMRLMQGLVNEHKKIFGGFLFDGTQLFMVNKLRSDQLTLQSRHERTGDVYQLRIVHTGSVDMTNESGIQVLNLILRRAMAGLNLQLVGRNLFDAAAKIAIREYQIELWPGYITSIRQHEQDILVCCEIAHKTMRMQTCYDILRDCQKHDRNYKDSFKRAVLGVVVLTGYNNKTYTIHDVTFETTPESTFDTKAGKTSFIEYYKQKYNIRIRDPHQPMLLSRAKKRDLRAGGSELMALVPELCQMTGLTDQMRSDFRMMRAMADHTRLNPDRRIERLETFNRRLQTSPESMEVFKTWQMELDRRLIDLPGRLLPQEMIFFSTTANGVQAGEQADWTAHFRNNPMFATVRLTRWYLIVPNRASREANDFLGCMIQAARGMRFEISNCEVVTIPDDNPGTYVRTLDNLLNKDPQLVMCVVTNNKADRYTAIKKKCCVDRAIPTQVMVQKTITPKGGNVRTLMSVATKVVIQMNCKLGGVPWKVKIPLNGLMTIGFDVCHDGKDKSKSFGAMVATLDHDNKGTPKFFSTVSQHTHGEEISNYLPINTVKALNEYRKEFGELPKRIIFYRDGVGEGQLQYVYEHEVKSIVEKLNQIYKSAGIDQDVLLTFFIVNKRINTRFFDHRQNPRPGTVVDDVVTLPERTDFYLVSQSVRQGTVSPTAYNVIYDTSGLKIDHLQMLSYKQCHLYYNWSGTTRVPAVCQYAHKLSFLVAQFLHQAPSNLLEKKLYFLZ
>evgtrinLocDN61468c0g1t1|m.33712
MVVSILFQMSKSDLPAAEDLNGLLSGDNGNPPVGQPDLKRPVRVAKKSVSKQDAMPIEEALKTELTGTNNMKTPISVLQELLSRRGITPQYDLIQVEGAVHEPTFRYRVSYQDKDAMGTGKSKKEAKHAAAKALIDKLAGNAFGESTTTALSVKSEPGVDGDDEPTGNPIGWLQEMCMARRWPPPTYETEMEVGLPHERQFTIACAVLKYREVGKGKSKKIAKRQAAQRMWQRLQDQPLEPNQIIQMLDEEGNEELKAASISGRYAGLKDARIPSLTTGHGQKVSQFHKALKARSGETLRQLQVTCLNDKSIDFVQMLHEIATEQRFEVTYVDIDEKTLTGRFQCLVQLSTLPVAVCHGSGSTAKEAQTAAARNSLEYLKIMTKTZ
>evgtrinLocDN56767c0g1t2|m.42704
MKSLLVAVLALSCAFLYAEATEVKACPSTKSMVPISDNTIDISNCVKGPCKLKRKTNVSINQKFTPTEDIKSLTTTVFAQVLSLPLPFIGVDGTSACDHIFAEDGETKLGCPLKAGVPMVYKRSFPVLEIYPKMSLTVHWELQGRGSKSVTCFEVPAKIIZ
>evgtrinLocDN56757c0g1t1|m.42911
MDQRDRQQIQLNMEQLILHTNYRVLIQECISRRMLSEVMKAIIEDRYRDEATRHKKLFEKITKRGPTAFFTLLDICKRNFPMAYELLKNGGGSLIHPKKSEFLSTCHPHRVRSISAGDYINTNYGNNSEIVRQRLGNLTIGSQSVSEEDDAKNNNDTVDETADMSGDKPLLQEFREKVRSQYRVELAVRRQSHRKVEAYEMRKRNRGVVFIVNVITYINDTHPKRNGAEADKDNLVSLFQQLGFTVFYYEDLTSDEFNNLIKELKQSSYLSTECFAFYILAHGNHTKGRDKIYLNDNSVLYVEDILSLFNNANCPKLIRKPKLFFFSICRGDTPDYGTLRLAEHTERDGMINMKKDPPNNMPTYADMLIYFPTVPGYAAHRDRQYGSWFVESMCKVWSQHAHDTDVEQLMKLVGKDSSTYRTEQNNALQTLGSEQRGFFNVLYLNPGYYEDZ
>evgtrinLocDN62607c0g1t1|m.47849
MSDEDSFIILGSTPSPSMEQYISGATGQFRQESMASKLMATSTTQTISNNFSLIQSDESLKAASLKITTPPKSMQQDAATEAVVHPESIKPSNPLAASFIMGETKSSLFQTFPSLMHSSMPLDEIQMLQHLMTEHGQMKESLQKANVAMRKNFTNIQKWQDEIKARYHEQIRTIDEQRATIEKLEDENGKLKLQVAAGEARAEDQEKRAAELKLSLEKALDEVQKQIQAERASALGEVDELKKTLSEKESILKNMARTIERLELEKQEFVVVKPNKPDASDSGVQLITKDEHDRQIKVLQREMSVIVAKNLELEDMKKVYVDELNCMRVNLTAAEEIFNKNRAQLELQGREIETKDVSLAENIRELKNLAEQVDVLTAQLDIYKNDFEAERTARSELASEKDRILTDLKLLQKRNQQLIEEVQNDRVAEERAKRAANESLDKRDPSPSPVASAEGAVGGAAAAPEEQSYDRPVLYCPLCSQGYRDLSTLQTHVEDCVGVEZ
>evgtrinLocDN60943c0g1t3|m.50833
MAAQIAGVFEPELQGKISNSKILVVGAGGIGCEILKNLVLSGFQDIEIIDLDTIDVSNLNRQFLFHKEHVGKSKANVARESALSFNPNAKIKAYHDSITTSNYGVNFFQQFNLVLNALDNRAARNHVNRLCLTADVPLIESGTAGYNGQVELIKRGLTQCYECTPKAAQKTFPGCTIRNTPSEPIHCIVWAKHLYNQLFGESNEDEDVSPDTADPEAGAEAGESALAGEANEKGNVDRVNTRTWAQQCGYDPEKIFNKLFYDDINYLLSMSNLWKSRTPPNPAKWDALEEEGETAPTDTVLRDQKVLSLTESAKIFGKSITALKEDFAKLAEGDHLVWDKDDKHAMDFVAACANIRAQIFNIPRKSRFEIKSMAGNIIPAIATTNAITAGVVVMHAFRVLKAELDKCKSVYMRLRPNARNQLFVPDRTLNPPNPKCYVCAAKPEVTLKVDTKNVTVKELRDDILIKALNMLNPDVILDGKGTIVISSEEGETDCNNDKKLEELQIVDGCILKVDDFVQNYELTVTVIHKDPARDESSFDIVADPDSLKPKEDEDQKSNDAVPSTSGQNGSSKPTSSGNGTAAVDDDDDMCIVEEDAEKPSTSDAEAGPSTSSGSEKRKIEDSEGPSTKKPRVSNDDDDDDDLIVINZ
>evgtrinLocDN64397c0g1t1|m.55039
MSQNRAETFEKYQFGDTEFEVPSRYVRLEAKGFGAQGMVCAAYDTVTQQNVAIKKLSRPFQNVTHAKRAYREFKLMKLVNHKNIIGLLNAFTPQRTLEEFQDVYLVMELMDANLCQVIQMDLDHERMSYLLYQMLCGIKHLHSAGIIHRDLKPSNIVVKSDCTLKILDFGLARTAGTTFMMTPYVVTRYYRAPEVILGMGYKENVDIWSVGCIMGEMIRGGVLFPGTDHIDQWNKIIEQLGTPSPSFMTRLQPTVRNYVENRPRYTGYPFDRLFPDVLFPTDSNEHNRLKASQARDLLSKMLVVDPEHRISVDQALVHSYINVWYDESEVNAPAPGPYDHSVDEREHTVEQWKELIYQEVMEYEARNNLTDGEGTPRZ
>evgtrinLocDN65099c9g1t1|m.76703
MSASWKGFIFATVLVLGVAQLSLAQTTTQAADTGGGGARGSPLSPTRDGGGGGGQCIWYGVCNNETALTSQYCTYNGSAKPASNQTKDLLKVWCRHLLADEDGTGAIDTCCDAEQVQILNNNVKLAANFLARCPSCMANLVRHMCDFTCHPKQSTFMEVKATEQKEKDKEYITEIDLHIMEHYMNGTYGSCSQVSVPSTGQLALDLMCGEWGASRCSAKKWFTYMGTKEGNYYVPFQINYVAHQSSNDSAFEPLEPRVVPCSQKLDDKTPACSCIDCEASCPRPPAPSPPPQPFVIYGFDGYAVVMFFVFLVCSGLFVIGACLCQSGSNNGAELLVPGDTLHSDLRSTVGRRLAGGLSNSGDLGTDREDSPLQSKRSSATWDGEQELRPHPNAINGDDDAESGYFERLGAKTETALEKFFTAWGTTCAKHPWIVLLCGLLFIVAMGFGIKFLHITTNPVELWASPNSRSRVEREYFDSHFEPFYRIEQLIIKAENLSNVVHNTSNGVIEFGPVFNKQFLLDVFELQESIKKIEATMDDNSTVGLQDICFAPLTAEYRGPTQTEDCVVQSLWGYFQDDIDTFDAEDDDPQGFPVNYLDRLMQCFGNPYNPDCLAPYGGPVDPAIALGGIPQPASADVKPKYENANAVILTFLVKNYHDKSKLSAALTWEESYVAFMKNWTKANMSIAFTSERSIEDELRRESQSDVSTILVSYIIMFAYIAVSLGHVNQWSRALIDSKITLGLGGVVIVLASVVASVGIFGYIGLPATLIIVEVIPFLVLAVGVDNIFILVQTHQRDTKKPTETHAEHIGRILGRVGPSILLTAVSESCCFFLGGLSDMPAVRAFALYAGMALLIDFFLQITCFVSLLALDTARQADNRYDVLFFLRGSKKDVPVNANKEGLLYKFFKSIYVPFIMQKPIRVGVMVAFFGWLCWSISVAPHIDIGLDQELSMPGDSFVLKYFRYLGKYLSIGPPMYFVVKSGLNYSQPYDQNLICGGQNCNLDSLSTQVYIASKRPEETYIARPAASWLDDYIDWSAASDSCCRQFSNGSFCPHDMTGDKCSINLTSWNRPNEPSFRRYVSFFLQDNPDASCAKAGHAAYGNGVNLKSTPASAYNDVGASYFMAYHTILKTSSDYFEALRSARKVSANITSTIHAKLRLEGRSESEIQQVEVFPYSVFYVFYEQYLTMWPDTLKSMGISVLAIFIVTFLLMGFDIHSSVVVVITITMIVINIGGLMYHWNISLNAVSLVNLVMAVGISVEFCSHLVHSFSVSLEETREKRAADALTKMGSSVFSGITLTKFGGILVLGFAQSQIFQVFYFRMYLGIVLYGAAHGLVFLPVLLSYIGAPINKVKLANHRRQALQDTQETSLSTAZ
>evgtrinLocDN60284c0g1t1|m.80046
MVNSPPVEVSVNEGVDLSKVPVSALNHKTYELLSASLNRKKIFKSEDGYYRDWRGLFQVLKLDTYHGVELEKHANPTKRILDLWESSLEGASLKGLQDILGLIDRWDVLDDSNRFFHEDAEKFLCKSSKQVGTDQIEEKDCGLGDDEDIITKDDTRHKKQFYDAFILFADADIEFATKIMERMEERKLKLCVKDRDLLAGVTFEHEAIMKLITDRCRRLVVVISREFLKSPLNNFFVMYAQALQIEQKKRKIIPCVYERLELPANLKFYFILDYKRSNKLYNFWDKLEDAIKVRTDSPVNEIKNQMRAVELANIPQIKIDDANEVSDDKTAQKSTNLEEPGSNTSNSKSFPAVSQQPIKKSLSSWDVSNALNRVLTSKSKNASSSTSELPIGAEIHDQEVKKVKWYSKLGLSSSKSSLDGDRSEKKKTKWFKSNKKIATAMZ
>evgtrinLocDN60288c0g1t6|m.80056
MKFQYKEEHPFEKRKAEGDKIRRKYPERVPVIVEKAPKARIGDLDKKKYLVPSDLTVGQFYFLIRKRIHLRPEDALFFFVNNVIPPTSATMGSLYQEHHEEDYFLYIAYSDENVYGNKZ
>evgtrinLocDN60193c0g1t1|m.81178
MQNVINSVKGTALGVAEYLTPVLKESKFRETGVLTPEEFVAAGDHLTHHCPTWSWAVGDETRIKPYLPKDKQFLITRNVPCYRRCKQMEYVGEETLVEESDQDGGWVETHHFNPDGASGSGLEDKVCEMTLEGAKADDDVAADMDDPRNLEDGDGNGGDDDDDEGAAIDMDEFEESGMLDQVDPSLATVAPVETTPKKPSETDGDSVVHTRTYDLHITYDKYYQTPRLWVVGYDENRKPLTVEQMYEDVSQDHAKKTVTMETHPHLPGPNMASVHPCKHADIMKKIIQTVEEGGGELGVHMYLIIFLKFVQTVIPTIEYDFTQNFNITNKZ
>evgtrinLocDN61843c0g3t5|m.92105
MRIGATIPNFKADTTKGPIDFYEWLGDSWCVLFSHPADFTPVCTTELGRIAVHKEHFEKRNVKVLAHSVDDLKCHVDWVNDIKSYCPDIIGNFPYPIVADPSRELAVKFGMLDDKDKDDPELAQTVRALFIISPDHRVRLTMHYPTSTGRNVDEILRVIDSLQLTDRLKVIATPANWTPGTKVMILPSVSEADADKMFSNIERVSMPSGNVYVRTTTDYEZ
>evgtrinLocDN61818c0g2t1|m.93970
MLFWTVLTLIGFWGDAIAQSQYQGTCSTPVKEPGTCVLVSECDFIRRVLAKPILEKNDIRYIEASRCGTHERKALVCCARPTGSTSSPVASSTVPSSSDNVDKRFSSGLTLNDRLRLLPQAPHCGVQYDDRIVGGERTGITAYPWIARIEHFDQRSNRYAFHCGGSLISERYVLTAAHCLSGIPKTWTITSVRLGEWDTTSNPDCEDGECYETVQDIPIEKLIIHENFINTRTEVHNDIALLRLASLAEYTETVTPICLPLDGSFTNRPSEGSRLFVAGWGQTETDSGSRFKMHVSVPTVTVQHCQSKYPAANIDDRQICAGGEPGKDSCRGDSGGPLMEVVPPTRQQPQPAFYMMGVVSFGRQCGLESVPGVYTKVNRFGDWILNHIEPZ
>evgtrinLocDN63113c0g2t3|m.96572
MKSDMGRGSIVPKSTVADENSISSGASSGASGSSNSNSSNSAVGEDLSSTSGGATVVNSLKSSSLIGGVVGLTSLTLGAPQPAHQASHITLSRMFASFDAHSGLNSGVPTKTTPTLTPTTLKNIEQEFMELTNDNSSNIPCQAGFVPPPFQFEDHSQDRENSRESISSVSNSSWQVTPPPIISEDLDSKSSSTSFERDVSVAQPRLAAVARGVVPLAAINQFGLAQQSPAPTSAASRKTPNHNPENTPPATSRRNMGGRRPAKASNLSPEEEEKRRVRRERNKQAAARCRRRREDHTNELVDETDLLEKKKQALQDEIKSLQQEKEDLEFLLESHREHCRFQGRQSPMERKPVALVQQPAIATDLKVIPMKIKAEPVDMHDQPPAKKLILSNHLTDSLDTPTPTSIAPVLTSVNLPRLMLPGAVPISVPNGRPARPASLDVKATAAFPLRNITADAGIGISTPSSGLFNFDSLMDGGTGLTPVAAPISLQSNRGPLDLITPTSTEPSKLCSLZ
>evgtrinLocDN40809c0g1t1|m.101460
MEAGPIVRVLICSMVVLNLCHIAVKAQSAPCTTPTQQPGLCVAIERCRNIYNIVSSPTPIQVGIANYIKRANCSLPNVQRSICCQPIEVVPAPPTSANSWTHSKLNLLPRDCGLTVADRLAYGNLTKVFEFPWMAVLRYDSNGVIVDGCGGSVINNRYVLTAAHCVKTRSTMPLHSVVLGEHTKNQDQDCNIYNDKHGKEIERDCADPIEVFGIDSFVVHPDYNRPKYSNDIALVRLNKAVVMKDHIRPICLPVTSALQKMSFDKYIVTGWGTTEQKVGSNTLLKANLPHVSVPDCQQKMNENRLNIQLSDKQLCAGGVNKVDTCKGDSGGPLGFSATYNGARFMQFGIVSLGVDSCGEKSVPGIYCRVSAYMDWILDNMHAZ
>evgtrinLocDN56419c0g1t1|m.102334
MNPKDNDAGRNESSNSAEEKCKQWVESSEFSAISDDVSSLSGRSTEFNSTVADSDVNSITGDIGNINIGSVNKGNELKIVSNGGQTDINHTEILQTVFQGNNTQTFGNVQVENSNKVHIGNVTYVTGPIHIIHTGGNNLGSIQQFITNTPPVSLPSNNGTATPAVSESNNGETEEETDAPEVVERNRDEIFVSNVSKKLNARVLRIVDRRTWLAQPALEYQDMKTPVPYVIISHTATESADTQAGMVYMVRMIQCFHIESRRWHDIAYSFLVGNDGNVYEGRGWKRVGAHTHGYNSRAIGISFVGCFMNEIPAQVAMDACRSLIERGVELGYIQPDYKLLAHCQCSATESPGRKLFEIIKTWPHWTAEPZ
>evgtrinLocDN62785c0g1t4|m.109365
MMMAQNEDPSFIGDWHREKKLGSGGFGFVTLWKNHKTNEMVAIKKCHLLLDKSEMTDKNCERWCNEVSLMTNKVRNENIVRTVQVQPEAFLQELIKCSANKLPILCMEYCEGGDLRRVLNRVSSCSGLKELEVREILRSLRNAISYLHGLKITHRDIKPENIVLKQMGDRVVYKLTDLGYAKALDKQSLNASLVGTVEYIAPDLIYCDRYNCSVDYWSMGIIGFEIICGIRPFSPHSIVAKWMMLVQQKKSNHIAITEDNRENYTYHSEIFPENHISSVLKTYLEKWLTLALEWNPKQRGHVFQIGDKEVTEQQLKSTKEPPNGQPVQVLKIFSMLDYILAKKILTIFCMYDCRFLSVEIDETTNMDTLCSAIAAQTGITRDVIEFVLPLEQKLDRVTATTKPVDLYLEGFYDKPMLFVVKKGAIIQADLKPQIPKSVTDVFQNIKVKLKPHMLRQFVANAWFYVTNEQRVYATALDGIKNYGLMLNEEIVKGREDVVRMNKVSYGISGGLEYHKLSLNHAKDKVTSNQLSPATIQQCFAVLEERCARMEATVGKLAEVADKITTRYESVLKRSREAVSHPLLRGGLDQQDHFNLKSLDSRFEIARVQILEKNTHEKSHIDMLQAVYECLKKRDILLRDYSFKELQQQLVDIRREMQEIRKALDKAQEHAEKFKKDLAKMIVEHNNSVWSLLNQGSAVNVTCNGNGPVIPDIDRIMGSSSSGTVVNGDLPGAPQFVVGGTVSTLQNSLGGDPISKSLLCFGEGPDVESLITANQSLIMTTDDLINDAFEWMKZ
>evgtrinLocDN62094c0g1t2|m.115328
MSRNPAENQLNLFKDAQKDKTVSTTSTGTPVGTKTASVTVGERGPLLLQDVHFLDEMAHFDRERIPERVVHAKGAGAFGYFEVTHDITKYCAAKIFDTVGKKTPLAVRFSTVGGESGSADTARDPRGFAVKFYTDDGVWDLVGNNTPIFFIRDPILFPSFIHTQKRNPATHLKDADMFWDFISLRPETTHQVMFLFADRGLPDGYRFMNGYGSHTFKLVNADGKPVYCKFHFKCDQGIKNMDVKRADELAGADPDYSIRDLYNSIAKGEYPSWTLKIQVMTFEQAEKLSFNPFDLTKIWPQGDFPLIPVGRMVLDRNPKNYFAEVEQIAFDPSSMVPGVEASPDKMLQGRLFAYTDTHRHRLGANYTQLPVNCPYRVSLRNYQRDGPMNCTDNQGGAPNYYPNSFGGPEPCPFARKVQNSKHSVSGDVDRFESGDEENFAQATVFYRRVLDDAARKRLVSNLVNHMGNASPFIQERAVKNFAEVDADFGRLLTEGLKLRSTAKMZ
>evgtrinLocDN62090c0g5t1|m.116332
MYLEGGVLMVAAALHILSHIDGASACLPYIPREAWDAKPPKSVEKFAGPIPYVIIHHSYQPGACLTGSECCEAMLSMQKFHQQDRGWNDIGYSFAVGGDGRIYEGRGFNVVGAHAPRYNDKSVGICMIGDWTVDLPSEKMIAAAQSLIEYGVRTNIIASNYTLIGHRQVRPTECPGERLFKEIQNWPHYSPMLDVVDPNSIRTZ
>evgtrinLocDN63750c0g1t1|m.135203
MMSVRRIAISAACLLTVLLAVTTAQQQLDSRQHHQHQLEQYDVNTSPQHPTGEHISGRRFKRMYAMCPPGFFRIGNECYYISPNKENWLDANFECKDRNSKLAEPMKFDDRNLRKYLLNAKEKNYIWIGGNYNWRTNKWQWGYNGKDIVYQSFSQMFPGSSQDLRYHCAVLNPDLKYRWSAKLCTEKLNFICQHKMPLVNGHSRAKVYTRWNETFPNALANEVEVVVADQPRSSHQKDFYRTSGSPKLNLTKLNRTGKRFNRTQRIKSFRNRNRFQPRNEYISNDIIRRPVVEYASDHSDNSINGNGNGNGYRNGNGAFSGGFNVDIHRQKPHKDRRLNEVTGEYRHHRHRLETKAPSTTTTVATTTTTTTTTTPEPETFPTEALEVVTEKHQPPPPSQAERKSRRDRINERLARLTPEERDLFYTRRGTTTEKYQHPNQVQQLTRDEKKAQRDKLRKRLAQLTPEEREMFFAERAKRKQSKKLRSKNETIPZ
>evgtrinLocDN63725c0g2t3|m.135938
MIGHAVQLPKLKITQSGQLFVVLLLLLSFARKHDVIVNGLPRSFGEKIDTLRKHHKPPTDIINSAEYEEILRARRRLNAVVGMPPAPPAIEYHENISGQLLTKSHRYKSIQDRSPSSSARGLGPIIVSGTSSEATTPQTFDDTDEQECILGRAHHYMAKWLNRNGTINTDNSNIEGTFLDLSHNSSLRLINEIKPFLGHYNQKRLIYLSLAFSGITTVPKTELTLVNGTLSFMSLMGNVLIPFSLPVLQNLRVLDLRHCGFSSLPNKAFANTPNLVKLFLAHNSLTSLNALHFEGLSKLRHLDLSYISQEQLSGLIGYEQQVDPYSSLTEGLDLSETVFAPLANLSFLDLSYTKLLSYSARAFRSVVVIQLSLCYTGIPIIVGSMMNGSLKVLDISGNPGITTAIHHVASEARGFNANLEILVCENSTVKQLDWLNGMISLKVLLLGHNNINQLTNVTFANMGALEILDLSNNHVSNWHQRVFEGNDNLFILDLSANNINVLTTEMLYDLASVEFIAIGQNSFVCHCLLREFIELAAKTSQVIACLLHSIVNQIQDLSAEDLDAEYLDDHLFSQGNEREHAEEITSTTLRTTDKSALRLTTSLGKEPKSFEPETFTTTTAIPPSPDELHKSESDYNVLFRVIHSYVETMYSSTAKFQETLDKYSRNRPSSRVYRNMVNSRLTSRFFRIDCNETDASEEETDIPDDYIDHPLYDLNIQIIDFDEEDYKCIDLDNSEFYLFEQERCTFDRTLLDNWNLGVAASSTTANIVKFTLMFFGFALVAFIIYISKWEYIKYFCIIVRNATVLSLLKHKNEALLRKHSLVSVGGCFMYDVFVSYSEQDRQWVLDELLPNLEKTEDISVCLHERDFQVGVSILENIIYCMDQSRTLLLVMSESFLLSHWCQFEMHLAQHRLLETRREQLILVLLEDIPKIKRSKTLQYLMKTKTYIIWPHPAEHQRDTAADSEETDAAKEKSKKEKSKKKSRNRKQSKEKDPQSLVEERTLFWKRLRNAISESAVWEQESSKSALGGERRKSNSSTARESSAZ
>evgtrinLocDN58939c0g1t8|m.141538
MGPNDNNNVMEDDPSLPDLPNNLLVTDDILDLIIGIIDKEMPPTAPQPKHVVITEQPQSKALRFRYECEGRSAGSIPGVHSTPEQKTFPGIEIRGYKGRAVVVVSCVTKDPPYRPHPHNLVGKEGCKKGVCTVEINSSTMSYTFSNLGIQCVKKKDIEEALRLREEIRVDPFKTGYGHAKQPATIDLNAIRLCFQVFLEGQQRGRFTEPLQPVVSDVIYDKKAMSDLVICKLSDVTAPVAGGREIILLCEKVAKEDIAVRFYEEQHGNIVWEEYGEFQHTNVHKQVAICFRTPRYRTLDVEHHVMVNIQLKRPSDGATSEPLPFELTPLDSAKRKKRKPNPWGDTPEYMPEAARHPYYGTMPGEGIKTEPRDSPQHPFNITGNYRQPNDSPSPIESSPVYGNTTPVGQTSPYNPGRTSVTPTPNPYPPGMMHQDFQLGGNQQFQNQYTFPTLTGPNGQLMYLQPSQQQQLQTPQQQQQFQQPANMNNPQQFNLIDTQDPMPQPGPSGVQSIPSFQHPGSIGEINISSSWLTMDSSELKSLMVNTLSDMKHENPRIQHDAETLSDSFDRLSTNLNNLSKPZ
>evgtrinLocDN58955c0g10t1|m.142145
MYKFLLIAALVPAILAQTPVRQCPNGAGLPESVDINGCTGSPCPIQNGAPIQAVARGITSPVASNGMTSYIVIRLAGLQIPFPMPDGLEDACAVGTAPGTCPISAGQTFDYTLDHEGQALALTGVTVQVEVGLRADDNSVIGCLLFDAQIVGZ
>evgtrinLocDN65054c4g1t3|m.143372
MQFQGSGQPHPGGFRPRGDKPDFYGGNGGPGGKPHFMNKPGGPPSIPPFNPNGFGGPKPMYGSGPNGGPAGGPGRFNKFRPNTYGGGPTELGGMAPKKDFGGPKMFGTGAPAGMGAMNGKPMYDKPFDAFGGPKKYNTMPNSYGNRNGYGPKPDFNNMSKEERAKIQSLKAKFPGQGLVKPIWKDLEPFEKDFYVPHPNVMARTPEEVQTFRERMQITVMGNSVPHPSQDFEEGNFPDFVMNEINKMGFPSPTAIQAQGWPIALSGRDLVGIAQTGSGKTLAYMLPGIVHIAHQKPLQRGEGPVVLVLAPTRELAQQIQTVVRDFGTHSKPLIRYTCIFGGALKGPQVRDLERGVEVVIATPGRLIDFLERGITNLRRCTYLVLDEADRMLDMGFEPQIRKIIEQIRPDRQVLMWSATWPKEVQALAEDFLHDYIQINIGSLNLSANHNIHQIVDVCEENEKEGKLLSLLKEIASDVNNKIIIFVETKKKVEDLLKNIVRDGYGATSIHGDKSQSERDYVLQDFRHGKSTILVATDVAARGLDVEDVKYVINFDYPNSSEDYIHRIGRTGRCSSYGTAYTFFTPGNGRQARELLSVLEEAGQQPTAQLIDLAKQAPGGKGGRSRYNVRGALTSGGYNRDQNGFGGNRMFQKKPFENRFGGPPSNGMGPNRFNNPGPNKYGGPGGYRSENSWNKNTGGYQTVPSHQAQNGTPQQSPPQQQLYEPHQQMRFHSKNTMYQNPNQYEDFSNQMVGVAPQAFNGHTGTRFYSNKPHQGAGGMQQTQLGGPGGRYNPNNQYNGDVGPKPAGGRPPYQPKQQQFSNSYAAGTANPYPAQLAAAAAAAAAAVGGGQTIPTAGFTGYDPLAGVQGAMGTFTSSYQIPAAAAYYSYPAAAAPPPPQQTQAPPVVPPVQQZ
>evgtrinLocDN56914c0g1t1|m.147536
MANDREILREIWEGKIPVQFQLASDETDVDPEQFFLLIPRLSYFPLVSDKVRKHFLRFVSNELQDGEMWLDSNGTPLKWHYPIGLLFDLLVGGDAILPWPITVHFSKFPEDVLFRCPNKDIVEAHFMSGLKEADVLKHRGQVVSAMQKKDHNQLWLGLVNDKFDQFWAVNRRLMEPIPDQDGFKHIPVRCYSEDGSYQQKLVAPSTETGQKRTLQDLLEDFSTPVRKAVEARTHGVSVPATTPLQWLSEHLSYPDNFLHLCLIYGZ
>evgtrinLocDN58080c0g1t5|m.150366
MIGRKSVIICGAVAVLSYCAYRYNLAEMATESTSNYKSAASVYDFTVKDGQGEDISLEKYRGKVLLIVNIASKCGLTKDNYAELTELSQKYADRDFKILSFPCNQFGSQMPEKDGEEMVCHLRDAKAEVGDVFARVNVNGDDADPLYKYLKHKQGGSLGNFIKWNFTKFLVDKNGVPVARFSPTTKPLDIVKDIDKLLZ
>evgtrinLocDN60821c0g2t6|m.165231
MCSKCSNKAKRWWSLGISIGICVLAIALGVSWPFIIEKEIEKQFVFAPGTQLYDNWLNPPIDTLLELYLWNWTNTEDYRSENYKPHLEQLGPYTFREKKERVDLKWDDDEDTLTFYQRRTWHFEPTLSKGDLENDMVVTINPIVLTIGFMMQGSPYQSFIDELLSLNPQFVDNPFYNVRAKDILFDGYDDALLANLVDVFEQFPVLEEMFELPPYDKFGWFYGRNESETYDGNFTIGRGTSDFHDLGILKLWNAVNQTEFYRDECGTVHGTTGELWPPFQDRMLSNVSVFSSDICSAMTLQYAGSSRVQGIAGLRWKGNERVFNNGHNYTETECQCTAPKEQCPVLKAGAMDVSRCKMGAPATVSYPHFFLADKSYLDAVEGLTPDKEEHEFIMVLEPYTGIPLQVKAQLQVNLQVEDYGLTILKDIPEVMLPVLWFRQTAQLNEELASDLKLLLMLPNIGIYVAVGIGIVGVACLALYSYYALKVWKZ
>evgtrinLocDN60869c0g1t4|m.165725
MAQVIMAQVLSTPRDFTDNKVKEDNAYGPTGTSVPISYHTEVARLESFRGWMVSFISKTELARYGFYYVGPNDMVKCYFCRVEIGLWEQNDNVLSEHLRWSPYCPLLRKRQTNNVPIDASFLDQLPEPSYDTCGIRIRENSVAENAYSSSDRSSSGSLTSPPSSLTSESSMASNGPVVQQMVAQALPQQKRPEYPNFAIEAKRLESYEDWPKFMKQKPKELSDAGFFYTGKSDRVKCFSCGGGLKDWEAEDEPWEQHAMWYSNCEYLKLMKGEAYIAQCLAKKENSSEQTGSDVGPSNSPQPSTSGVASAATSSLQSSPSSSFNASAEEENTAMVGCSSDEDEPNRKLDTSRTCKICYVNEYNTAFSPCGHVVACAKCASSVTKCPLCRKPFTNVMRIYLMZ
>evgtrinLocDN58442c0g2t1|m.171597
MMTRQVLLLSLYSAVLCTWFCFDAAHGRLSKSGSDIPNLNYTVVQYPEESDGCEQNEVCLASVECTLDAAAKANLKPCSTVPSVDGVCCPSSELNETSSHVRTEKLVLHAIHEGRREFDEKLRLEDKHRTEMTAKEKPESLFHRMLLPGGLKTAGQDVQDPEEEANVYGHVFASRKFAELTNMTLEERQGDRFARVPRAIRKRCLPPVPCNPNARYRTIDGSCNNPIHTSWGMEGYPFDRVLHPAYEDGVWAPRIHSVTGNLLPSARTVSVTLFPDEYRPDPRLNILFMQMGQFISHDFTLSRGFTTKHGDPIECCTHNCTAPLFGPKRHFACFPIEVSPNDPFYSKFGVRCLNLVRIRLAQGPECQLGYAKQADLVTHFLDASTVYGSTDDVAAALRTFQQGRLRDSFPNGIEILPFARDRRVCVPWARVCYEAGDIRTNQLLGLTMVHTLFMREHNRLAVGLSQINPHWDDERLYQEARRILIAELQNVIFNEFLPILLGHQRVQQLGLVDPLDSYTNYYDPNLRPMTFAEVGAAAHRYGHSLVEGFFRFLTREEPPEDVFIKDIFNDPSKTLEPNSFDVMMFSFGQQPMEQMDRFITFGLTRFLFKERKPFGSDLASLNTQRGRDFAVRPYNDYREWAGLGRITDFSQLGEVGALLAQVYESPDDVDLWPGGVLEPPAEGAVVGPTFVALLSAGYTRYKRADRYYFTNGPEVNPGAFTLQQLGELRRTTLASIICANADHREDFYQAPEAFLQSSSNNVPVPCANYPNVNLGLWGEGGFZ
>evgtrinLocDN58793c2g1t9|m.185750
MFLLRLLSRPGVASNRRTAAFGLFGTAMVAINLLSTSSVLACPSSQSKQASPLKTEAGTTPASVYDFSAVDIDGNKVDFERYRGHVLIIVNVASKCGYTSGHYKELNELYEEYGETEGLRILAFPCNQFGNQEPGTNEEIKHFARDEKGAKFDLFAKIYVNGDEAHPLWQFLKQRQGGTLFDAIKWNFTKFIVDKKGQPVERHGPQTSPLQLRENLKKYFAQZ
>evgtrinLocDN64320c0g1t1|m.188624
MDMIMPQQDDFIPRDYQRVLKLICMQKNTIIYLPTGAGKTHIALMAIKEMGRDLDKPLTEGGKRTFFVVNTVALAKQQAEFLSRNLSYDTSIYTSDRNVDTWKQDRWLDEFAKFQVVVCTCQILLDVLKHSYLSVKHINLLIFDECHHGVGEHPMHGIMEQFLRVPKSDHPRVIGLSGMLLYKQIKAVDQVKAELERLENTFNSTIATVGSYDAYTEVCRFSTDPKELLVSYESVRPSPVTIDIVRSIESFTQTIDGFHLPKYLNQNKALMKDRPKPLKEIKKLFTELIYQLQDTGLFGCSIALLGLIVQFELDKRQSDSSMLRLALRSCITFCESLRHQIEKLMSGLAMKEKLTRFSSLKIRQLINELEKMYEASHDKTTKTLIFVQRRFSAKVLYHVLKIYFSQTEDADLILPDFMVGSNGSMPESIEQILSVKKDRRVIERFKKNETNVIVTTNVLEEGIDLQMCNTVIKYDHPQTFASYQQSKGRARMRDSQYMVMLNNEDRQKFLEKYRLYKSIEQELQKCLIGKTINRPDPLDADVHKELYNEVIPPFFTAKGAKLDALSAIQLLNRYCMGMPRDAFTNTNVTWERTDLKDGRIVVEVMLPLQSTVREKVAGNPMHNIKLAKRSAAFNACRKLYENKELNEHLIPIDCRNKLHHLRDVYFRHWDDFNEDSGKLAGTKKCIRTHAIEYPKQTTGCFPEPGKPCFIYVLRIGAGFTQDPTNENVSIFHSLYNSENNFGIMTTKPLPALAKMKFFVTLGLINVHLVKTPIVLPDAGSEIELALLRQFHVTVFRGVLNLWKEFLVYDYDNGINSFLVVPLKNSTHLDWELIREFQYLSEPPSEMSPMARSRMEFEADNYRHKVVLPWYKNNKEQPYVVTMVHEHLTPGSPFPNAEYGSYANYFSEAYHLAVVKPDQFLIEVKGITSYLNRLNPGVEDDGKSTRSKHWRFNEILIPELCHNYRFPADYWLKATLLPSALHRIHYLLLAEKIRVDFATGANVGCLENHTIEDVDVEYKARKGKQIEEELEMEFEDDEDEDDEFDLEEAKRSLMAPQDLNELARNQMSSITGDIPLPWQDDEEPVDIERNWDQVSKIDLDYYNAFVNKFSDLSVREMTAERISSSYTSAIYRRAASSPKREPMAILDVPVEQKFAIKLLHLNPANTINVNLQQKDILKALTTKNAADVFDLERHELLGDAFLKFAISMYLIKYHKDWHEGFLTAVKGQIVSNRNLVYCAIKYGLPGMLKVHKFDPKNDWQPPLATVPKSIKQTMQSVNHSARILYRLTMTEDEIKTGVVDPKTGDDFIAQLQMHGNSPDPSPMANYLSQQTIADKTPADAMEALLGVSVQSVGIQRSFKLLSHLGILPKTHNVLRLLEDKIENQRLRTNIDYREVDCFLKNHSRIESILGYKFKDRTYLLQALTHASYPTNRITGSYQQLEFLGDAVLDFLISMYIFEQNPTMSPGQLTDLRSALVNNVTLACLLVRHGLHLYILSESASFSDTVNKFVMYQEQNKHEITDQVNLLVEESDRKMAEFVDVPKALGDVFESLVAAVFLDSGNDFAVTWRVIYGMMGNDILTFTENTPIQIVRQLYEFKPPCSPTFSRAIPDEDTVLVKLKYTIRNQQHEAYGFGQNKDDAKRAAAKAALQVLFKHYRCAKZ
>evgtrinLocDN64387c2g1t2|m.189327
MHFKEVCNRRCILTSGGVFLLAFGVFFTFCFHSVFRDILYEELKLRPTSRGYDAWVTPPFPLSMDVYFFNWTNPEDLKNHSTKPILEELGPYRFTERPEKVDIVWHDHNSTVSYRKKSVYFFDEEGSNGSLDDVISSINVVALSAANRARTWDYVRRKGVSMGLSLYDQDVFVAKTAGELLFDGYEDNMVLMGKQLFDASEVPFDRVGWFYTRNNSADLIGHYNVFTGVDDIMKIGSMAEWNYKPRTNFFADHCGMLNGSAGEFYPPNLSKDVPIQLFTPDMCRSLPLDFERETEVAGIKGYKYAGGPRTVDNGTMFPETACFSSGEIVPSGVLNISACRFGTPVFMSFPHFYGADEFYLNQVEGLKPDKDKHQFYMTMEPTTGIPLDVAARFQLNILIQSHPSIALYEDVPRVFLPVLWFEQHVTMKPEFTGEIAQALSIPTTARICGIVMLVLGAIMVAWTPIERLMFRGRRRDIVTDAGGTEKVLLQQNLAKTAILVPEKEKETVGEKLSTIVEAHPLIESKALRLGAENGTTKTZ
>evgtrinLocDN57094c0g1t1|m.189520
MKMVAVTAFTSVNEMFARSAVIFALIAIVAGQGPGTDGSTTINNADQPQTPIRIHESFYKGSQSFALNFFKQVSLTVDNDRNVTTTNIFVSPLSVWNLLALLSEGAEGETLRQILQVMNVEDQNVIKHHFKSFQDTINANAKGVEISSAQFMFTDKNHPVKHDFEHIVDTYYGEKLFEALDFSSSNASLRDSYNHINKVVSDATKGQIKRAIHPTNLEQARLLLLSVLFFQGEWTFPFNRSLTNDSTPFYDETEKQVTTVPMMFQKAILPFAAFRELEAQIVELPYGSDRFLSMLVILPRRGVPLHEVVRRLANFSMEMIFSELKQAAEEYEDDEVEVFLPRFQISSDYVLKSVLFNMGMEKAFHTGLAEFNKIASDIVVNNIFQKNKIVVNEEGTTASSVSGAVFVNKATPPRFIANRPFAFLIVDKRNDLILFMGQVKDPMRLZ
>evgtrinLocDN62468c0g1t2|m.194539
MLTQFAGNLSCSVEAGQIFVIGARPIDDAERVNINFLSGKSDEADIILHLSIRFHDDIIVRNSKIGGSWGGEERDENLNELTAPNPTTPGDVFKLYILIGDDRFHIAINGHPYCTYGFRGALSDIRTITVVKDVQQIVQVDHRQAFPTPFPAIQFDEPFNSFSNDVPKPFLPGHVIIITAIPFGNPRGRFIIRFTENGTKRQALHFNPRFDPQYQVVRNSHTDTLEFRREEETSGGFPFVLDQQFKFAIGLTESEFKFAVNGSFFEAYAYRNVNQLDILNGFKVQCINGMQLEITNVDHMNMGVPDCEGFESYSHPEVEIFZ
>evgtrinLocDN63651c5g1t1|m.199174
MGAIRSRIFRPNTDRVDDTGRLPQRRGQSKKWKRLLDTANGPKSNSYSMNGAKRGKVLIFNQKTFDDTSFKERVGTDEDVERLKNVLPRLGFSQEDIEEHVNYSCMQIRRTVNNLKFDAELEQADCLMVFILTHGEEGDKLMAQDDSYNLYEFLENFTPASLNSLVGKPKLFIIQACRGTKLDRGVKLMPEHIQADCPKDVADLQSKNTYPEFADLLVVMSSHHGHVSFRNQTGSWLIQEFCKVIESYRPSKTVSIYDILTKTNSAVAKLTSQSDGNSNKKKQIPSFYSTLTKELYFSLVNZ
>evgtrinLocDN63608c0g1t3|m.199420
MPYNDPKRNPLVGRAEMFAYGVPLAHLCRHLVEQHQHHQLQQLSSSPTYSVLSMESASNASSSSASPAADTSKYYASNSPSSVSNMSPKSTASDTSSFNMQNLNISTSYQYFAEGHHHQTMTGEEGQLQTFNYNDPSQPHVELSVPQLVIIEQPVDKFRFRYQSEMHGTHGSLMGVHTEKSKKTFPAVQLHGFQGEAKIRCSLYQVDPNRRAAHSHNLVIKSGEIDLNDPHDIDVNAECKYVAMFQGMGIIHTAKKNIAEELSKKMKRQRAVEMNRELTLREEYQLQKEATEMAKTMNLNQVCLCFQAFQVDATTGRWTQLCEPVYSNPINNMKSALTGELKICRLSATVGNVDGGEEVFMFVEKVCKNNIKIRFYEVDDCDQEIWQDWGSFSEADVHHQYAIAFKTPAYHNKDITEPVEVLMQLYRPRDKCQSEPVPFKFKPRFNLSRKRPRVSSGFLSNEIPTVVPNEPGSSRLPSFHHPFPMIPPMQAPIAEASSSGGSHTISKEYNKSGIIQEILDSHIPTTLAGDISFSSNDFKEFVNCNSEDLQKLIREIGEAQEETKLETDAVSVGHVDEAAAQFERTLEQYLEQNRHAKDVEILKKILAIVRLLFRKNYDQCRELISALWMSANKLKANCLHMAIERRNVTIACKLVELLQDYQLLDMLDLFNERNETALHLAVSANLVEVVDVLLLTGSRISYCDSRGNSALHRAVYENALDSLNVLLGHCKRNGFRLDSTNDDGFTALHLAVMCKNLKATKVLLDRGASYVLRDLKHGHNILHIAVESDSLDMVNFILEGVDKALADEPNNAGYTPLQLANARNLANANNKLIVRELLRYNPGGVLEKEHLTEEEDDDQDQEENFPPTGSESQPETVLESMNVSCNRVEVIRLLEDYVPPNEEPKLTPLENVPYSSTLDDGSIYLFDEECLSHLCGLLNRRNLWREVGSLLDFNSFFTIWEASVNPAGMMLNYFEMQKVKLEHLIEVLQALDQKEAVHYIDEMICRQMKZ
>evgtrinLocDN58559c0g1t2|m.205558
MKLLLKIHNKERNHVNLQRKRKYYRRVSKSSSSSAGKSSSCAVSSEASYSARTGRNNQSRGLPSPEDSSVLRQERYFLYGALILFTIIAFSTALYFVINHTQSNSSPSQPEILFGNNYVSGTIPNLGNGHLVIDRQNWGAQSETRGPYPLKHPTPYVLITHIGVQSTPCVDMYRCSIKMRTIQDAAVAEQSLPDISNNFYLGGDGFIYVGRGWDVANAYANHTLSVCFMGDYVRYEPNDKQFSALDHLLAHGVAKDYLTKDYKLVAHNQTRTTRSPGPYIYERISKLPRWSPCGTPGYSACGAEIGLPTIWAQDYPRKTVTSNHPPTVYQTDVZ
>evgtrinLocDN64221c0g2t2|m.221596
MYPVGQQTPWNTSPPRPPSPTQSQTSFDTLSLSTEQIGSITAAPPAGATVNPTPVSTTAGAQNVASSALGVVPATPPAPPDLPVFTCPRRPNLGREGRPIVLRANHFQITMPRGFVHHYDINIQPDKCPRKVNREIIETMVHAYSKMFGALKPVFDGRNNLYTRDPLPIGNDRVELEVTLPGEGKDRVFRVTIKWVAQVSLFNLEEALEGRTRQIPYDAILALDVVMRHLPSMTYTPVGRSFFSSPDGYYHPLGGGREVWFGFHQSVRPSQWKMMLNIDVSATAFYKAQPVIEFMCEVLDIRDINEQRKPLTDSQRVKFTKEIKGLKIEITHCGTMRRKYRVCNVTRRPAQMQSFPLQLENGQTVECTVAKYFLDKYKMKLRYPHLPCLQVGQEHKHTYLPLEVCNIVAGQRCIKKLTDMQTSTMIKATARSAPDREREINNLVRRADFNNDAYVQEFGLAISNSMMEVRGRVLPPPKLQYGGRVSSMSGQLPSGPQNKVSLALPNQGVWDMRGKQFFTGVEIRVWAIACFAPQRTVREDALRNFTQQLQKISNDAGMPIIGQPCFCKYATGPDQVEPMFRYLKNTFNALQLVVVVLPGKTPVYAEVKRVGDTVLGMATQCVQAKNVNKTSPQTLSNLCLKINVKLGGINSILVPSIRPKVFDEPVIFLGADVTHPPAGDNKKPSIAAVVGSMDAHPSRYAATVRVQQHRQEIIQELSSMVRELLIMFYKSTGGFKPHRIILYRDGVSEGQFPHVLQHELTAIREACIKLEADYKPGITFIVVQKRHHTRLFCADKKEQSGKSGNIPAGTTVDVGITHPTEFDFYLCSHQGIQGTSRPSHYHVLWDDNHFESDELQCLTYQLCHTYVRCTRSVSIPAPAYYAHLVAFRARYHLVEKEHDSGEGSHQSGCSEDRTPGAMARAITVHADTKKVMYFAZ
>evgtrinLocDN56080c0g1t3|m.222849
MTPYTPYTHSTEIRKVFELDELATVLEDDWRTLFYLIPRKIADIDRPAGSYPIRYNGTHESELDEYGKAQNTARARLLLDEWGTSGRKAERPTLGHLYTLVDKGGMIRARRHIEKLLKVPESAQPISGPAAPIDVDSELDRVLEEQLGKISYPNSTALQNGDISITQVNNLDYKLPSKRKDVVNPPNAVPDSIIEGTLPYLSRSDNNEQSVGVVPMLSDLLRTDEEVPEASTSNNESTPRQTIDGITLSSTSDSVSGSINSTSTPIESLSRVLPVVLPTIPEAGELPNLSIFGAAESEEVVESGIPALSALLSNSEDQQDTNHSSRISDSSSSQEHTSATNSSYSSEQQSSNVEQLDSTSNLIAFSTDHPVAAMEPMINFPFALLQTVTADFDSKRFTNSNPSQPDGRILGTGGFGEVFLALNLTTAYPLSAVKRLFPTNYKYREKFERELEILSNYCHSNIVKLIGFSKDVTLCLVYEYLPDGTLGAALEKSRQGQLNVPVNRRISYLLGIAAALEYLHGPLVQVVHRDVTLANILLHADVAKLCDFGLVRRIDSMATTEVSGTGPYISPEAMRGTVTPALDVYSFGVVLAEVVTGEEVLSVTIPEGAGDLIERVTARGTDLVSMVDRKVTSEELSRWLMIGKELLKLSTWCLRERFKRPSASAVRSSIQNMLZ
>evgtrinLocDN62855c0g1t5|m.224759
MYPSKGGASPAGGFTHPPVSEGRNIKQDKFSTDSGAIDSGFHSDQNFSSDNLFSSSSSVPAQGETPVDHQSGNQKQIQEEDSRTFDSGVDLNSSQQSRSLLNPSTTAPVDSMKVLCNNMRSMQLKPADTPYLTLEKCFLQNDFGDTVLHLTILRPPNPQVTSTVFTLINAAAPYPGLLDIQNDEGRTPLHFAVLTSQRKIVKALVGTGACAGIRDIDGNTPLHLACSWGHLGCAEDLLIPPRQDLEQWNYNGKRCVHIAAERGDVDILRTLVANGADINSREGTAGQTALHIAIEHGCRDVIEFLLNECPKLRLETTTYAGLTAYQHAALRNDQTLLQRLKSRGAEPLTPPQSDYEEEDSEEDEQMPSYYGSNAFGSNFAGLSTINVAZ
>evgtrinLocDN62241c0g1t1|m.227821
MPQFYKVEINKTEWEVPQKYQMLTPVGSGAYGQVCSATDTQHNVKVAIKKLARPFQSAVHAKRTYRELRMLKHMNHENIIGLLDVFHPGGNTLDSFQQVYLVTHLMGADLNNIIRTQRLSDDHVQFLVYQILRGLKYIHSAGIIHRDLKPSNIAVNEDCELKILDFGLARPTENEMTGYVATRWYRAPEIMLNWMHYNQTVDIWSVGCIMAELLTGRTLFPGTDHIHQLNLIMEILGTPNEEFMAKISSESARHYIRSLPKTEKRNFSDVFRGANPLAIDLLEKMLELDADKRVTAEQALAHPYLEKYADPTDEPTSSLYDQSFEDMDLPVEKWKELVFQEVLNFVPQQHAHIGGDGQZ
>evgtrinLocDN63474c6g2t5|m.233800
MKHQTVCILLALVLASAAYADALVFVYAKTCAACKAYGAKYCGYGYIHSKGYVSCDGANSIASCSDCQRRFGRCRQGAITECYIGZ
>evgtrinLocDN62325c0g1t2|m.237364
MCSCCSDMQKKLVSFGCSAFLILFAIILGTLWPSMSSKLLRDKLVIKNGSVNYQNWIRTPIPMYLEVYLFNWTNPEDLDKFPAVKPHFEEMGPYVFQEVHDRVNLQWNDNNTVTFNQRRTWNFNPELSRGSLDDTVTNLNVISLNAAYFTRNSPGYLKFLINEFLKLTGSLVWKNKPVRKLLFEGLEDPMLDLLKTLNTSDFNIPFDKFGWFVDRNLSDTYDGSFTMKTGADSLENTGMLTLWNGESHTGKYRGECGEVRGTTGELWPVSHSLKTNVTIFASDVCRSLTLQYGEQITIHDVEGSKYVGDERMFDNGTMFPEAACWCNSDHCPDVKSGVFNVSACKYGSPSFVSYPHFYLADQSYLDALSGLSPNKSKHQFYIAMEPHTGIPLDVRAQLQINMHMQPIKGYKIYDKAPNMMVPMMWFTQRAALTAELANQAKMALVLPALGIYIAIFFGTTGTILVGIFSYICIRKWSSQVPYEELLRZ
>evgtrinLocDN62336c0g2t1|m.238565
MDYMLDAYVGYDIGSVEPDDIPKTDDVVWVLGKSYSATEELDTIRRDVQSRLWCTYRRGFVPIGGSQLTTDKGWGCMLRCGQMVLAQALTQLHLGRNWFWTPETNDETYLKIVNRFEDSKAAPFSLHQIALTGESSEEKRVGEWFGPNTVAQVLKKLVKFDDWCDIAIHVALDNTLATDEVLELCVDRSNQDSWKPLLLIIPLRLGLSEINPIYVDGLKKCFELAGNCGMIGGRPNQALYFIGYVADEALYLDPHTVQRSGTIGSKRDPDEKDLDETFHQKYARRINFKGMDPSLAVCFLCATRKDFDDLIQRFNEDLNGGGCQPLFEVTKTRQAPWTPTPTSSTSSRKNSEPNETFNEISATEIQNEEFEEVETRQLDESDEEFEIIAZ
>evgtrinLocDN60446c0g1t4|m.241486
MRIKRESTCLGLRLMPATKLAIHNPHKRHKDTCDDSSITPGTRIPLARSCSSPAVSYDIESHPASPVFPHLLLGNGRDAIDPSTVGANCVLNVTCQQPAASLLKPGLEYKQIPASDTPHQNIKQYFQEAYEFIEDARKKGSTVLLHCQAGISRSATIAIAYVMRYKAVSLLEAYQMVKLARPIISPNLNFMGQLLELEQNLIADGKLDPPPPSPVVPPSQPPFFLINNCSKFNPHDEEMDDHSEDNKNNNRDSGCSTASTSSTSSGSSIHSTSSRYSHGINGRCPPRLTLKLPTSPPSSPSSLSSPSSLSSSSSTPSPTQSLAPVPATPVCILAPRPFPMSSSCTSSSSSSNVRPGQASSSSZ
>evgtrinLocDN60536c0g1t2|m.246973
MKLLVLVLASLIAVCLAEPKPAINEVKSNQPQQKPGRFLSLPVPEKCANRPKEFQYRGHNYFYSAHVPALADKRVDWLDGRNICREYCMDLVSLETQEENNLIFRLIQQNDVPYIWTAGRLCDFKGCENRPDLEPKNVYGWFWSNNREKIPATNKIPNGWGYNPWSKSGHKKIPQPDNAEFDINQTTESCLSVLNNVYNDGIGWHDVACYHEKPVVCEDSEELLNYVAATNPGIRLZ
>evgtrinLocDN64139c0g1t2|m.252409
MAKADTRTYDTLTNQDTNPFNNDANKLSPTIDEEETPQSSGLVIHVVPETSKARWNHIEDLDSFFNRLYCYHQKHGFYVMMLQKVFELFQFMFVVVLITYMINCIDYSVLFNDSGEPHKVKLSDAMSSPAECAAALGGVDWLVLVLAGLFWIFRLFKFLCHLVQFWDIKLFFNTALKIEDSDLDNLTWHEVQKKIREVQSEIQMSINKEQLTELDIYHRILRFKNYMVAMMNKSLLPSTIQLPFLGTVVCLSQALRYNIGLILFWGPWSPFENNWHLREEFKRSSRRIELANKLANQIFWVAVANLVLSPFIFLCQLMYFFFNYVDLIKKEPGTLGMRCWSQYGKLHLRHFNELDHELDARLTRAYRPAVKYMNSFSSPLVIVIARNVAFVCGGVASLIFLLAVYDEDVFQVQHVFTIFTVLGAASVISRSMIPDENMIWCPEQLLRNVLAHVHYLPAAWRGYAHTSTVRDQFEQFFQLKAMYIMNELFSPFVAPFVLLFVLRPKALDLVDFFRHFTIDVVGVGDVCSFAQLDVRKHGNPDWQITNSAIEKDSNEAINTPVIENNQYTQGEHGKTELSLVHFTLTNPTWQMPPEARHFVQGIKRHALQDLNRQRGILYGGGPPPMTNPMTQSLLSMESLGEQYQSIIHPILQTYNLSNSQQLGLSLNLGGLGSPPPGSLPTAAPHLQQSNVQSHYQYNSPPPFDFERMLQQNLTDGSTVAPLRSTFLHDINENDDDENGGGGGMEGAAAAGGGSQLYSSSQAAGQALGDPRTTMSFSTRGGMSKREGPADGSRNGLLSSLYGENVGSQAPSHEVTTADMCLSTLYLHELHHNHMRRRGGSLRTEAAQRQQWQRPHQQQSPSVVFPGSGHVSGSAAAAATSSSTSAAERTPLLGGKKSZ
>evgtrinLocDN59465c0g2t1|m.257161
MSDEWDDNDATGKSFGQQNYGGGDDAQDSGFSENRRGGGFRGRGGRGGRGGRGGRGGGRSDFGGGDNDGENGYGRGDDDTNGFENGYGGGDRGGFRGRGRGGRGGRGGRGGGRGDFGGGDNDAGENGFGRSGGGGGFRSRNRDDDENGENGTDDQVKTEKPRELYIPPAPTEDENEMFGSGITSGINFDKFDEIKVNVTGENPPSPIKSFSDSGLRDYLLQNVRKSHYTKPTPIQKYAIPIIMDKRDLMACAQTGSGKTAAFLLPIINTLLNDNDDMVTGNPFVVIIAPTRELALQIFNEARKFALGTILKVCVAYGGTATRHQMDNIQNGCHILVATPGRLLDFVDKQAVTFERVKFVVLDEADRMLDMGFMPSVEKMMNHETMRPKGDRQTLMFSATFPAEIQELAGQFLNNYIFVAVGIVGGASTDVEQTIYQVSKFQKRKKLEELLEADDPSGTLVFVETKRNADYLASLLSETKFPTTSIHGDRLQREREEALRDFKTGKMFILIATSVAARGLDIKNVAHVVNYDLPKSIDDYVHRIGRTGRVGNKGKATSFYDMEADSAIAPDLVKILTQAGQQVPDFLEGLSTGGGSFGGGNQFGGRDIRARNTGGSRIDAQPKQMEPEEDWDZ
>evgtrinLocDN62029c0g1t3|m.259127
MLALRSAVLGSSRNVAAVLGCRSKHTLPDLPYDFGALEPVICREIMEVHHQKHHNAYVTNLNAAEDQLKEAVAKNDASKIIQLGSALKFNGGGHINHSIFWKNLSPDRSDPSAELKKLLDRDLQGLDNFKKEMKAAAVAVQGSGWAWLGYNKKTKTLQVAACPNQDPLEATTGLVPLFGIDVWEHAYYLQYKNLRPNYVDAIWDVVNWKDVSERLAKAQZ
>evgtrinLocDN54533c0g1t2|m.263105
MKPHLIVIVCYTVLVSASKLNINDDCVTPCGKPGKCILVKSCDYALNRLRKPIALFKDSQYLMSSICGNLPEPPHLPLTCCPALLNPTGCGLIDITKRIVGGKPTALEEHPWAGLLVYNVNGNESNPIFSPRCGGSLVNSRYVLTAAHCILNVPKKWKLEYVRFSEWNALSEDNCTTIRDDEEVCRQEYNIEKIIVHPKYDKDSLNKVHDITILRLAEEVQFSKFVRPICLPFDDTIRNMPIDDEEFTVTGWGQTINQTRSAIQLHVDLIGKTNEVCDEMFSKANITLEETHICVGGEKDKDSCKGDSGGPLMRMVHSVWYQVGVVSIGHRNCGTEGFPGIYTDVTKYLKWIDEEANQLHCLDDESZ
>evgtrinLocDN58277c0g1t1|m.265026
MKLLVVLSVYLVLTKAQYNQKRRNRQPTTAAPDNSNDFYDERRCDEMLGTAADPWACLCHQFNFQRDTCVQDIQKYLPSQPNAQICKDYRHYYIGVGNKCHYDHVMESSNDPAGKAMQFALDLFHAADHNNPNENYIISPLSPQVLLAQLIEGCSTKARKEMLNVLKLNGKETAALVDALNVAAIKDSTSNKLDIASMFFKAQNLTLQDPFRDAMKQNNFSMTNIDFRNAQQAANIVNEWARIQTRGKIPQIITEQSISPDMMMLLANAIYFKGTWLYRFNKTETNERATFETDKDNRRPVYMMSQTNKLRFGEINYGIYSDSEQGLRWVELPYDGDELSMIVLLPKTKFKLDEMLRRTNGSHFQEIFQVIRRNHNPLKIHLKMPRFAIKSSVSLVEPLKKIGIRKIFEDESPLSKLFESPARVGDVKQDAFLSVDEDGTTATAVSRVTIIPLSLNYNEDIYFNCNEPFMVMVVDKTRQVPLFMAKIRNPQKKKSDQERGQAZ
>evgtrinLocDN63314c0g1t1|m.269365
MATNPPKKPPENDTYYTTGFPDSSFSGPTTPSTTTSVLKKRRSTCSCSNIAIMQLFHEMKQKFPTVPDHVVSDLVTANCHNRPGCIESLEKAVLGSPVTGQAYPSQSIHSTSLKRRINERKMSKLESSLSGGSSGSSSRESSVDKSPKCVGDAGTGSFNNNNRIPNNTTTSSSGDHLSRDSGSVNNSADNHPTTMMTPAFDSNNNRVAPSRPTTLPFSGPRPTRVAPLPPISSASQQSANSAEIGETINVQLNVTVSPVASRSPLGQRHTSTLQLQPEAPYSRELAQASSRFNTPGPLPPGANSRSSTSVNLTLRQPSEGPQSPIHIHASPLKYTAKGFNAQSGIQSKLEITFQDGFGSISAMRTHVPGFDPPPIVGSNNSSSSNSSNSTSIPQRGQLQENPYRDHYQHQQQMMAGVTVNAGAQMAAAHNESDGLTKEQLRQNYLTEVAITHQIDQKNRLSIEVERYRQQLRSIRREIDVLQRPLTPQAAEDLHHEVQYLRQEADLMQKEVDSAELTTAAAVATGNPHSSIADGLHALSIEGSPILPAGSIANRPPRPPRPPPPRLPAALHQQLPSATAANVAQPYPIEGRSLSAPAGTAVDHPTGGGDLSTGEQWTCSLCTFQNHELMTTCEVCSLPKVSGRLSSQNSVPAASSHIPVTASSPAAAGRPSAITAMASASAPLVAASAPVAATVLLQSPSASSPSSSTASSSVASTPISPQPPIQNASYQKSSIECZ
>evgtrinLocDN54988c0g1t1|m.272556
MKMKLLTIVCVFYVVRYHETAKVPSVCSNCVDNSGSFGYEILIGKLEDLELKFWNKLLEMKEQIDNHIRSKDTHKEIMMMLTKLDNRSTEILQQHLGQCSSLGNPNSYKSCAAVPSYVSGIYMIHPLGFDKPFEVYCEQKVLDGGWIVVQYRFDGSVDFYRNWNDYKHGFGRLNGEFWIGLEKLHRLTKGGDHQLLVELITFNGHYEVAAYDDFQIGNEDEKYELKKLGRYSGTAGDGLRLHQNMKFSTKDNDNDKHPESCARLLKSAWWYRSCFSSNLNGLYLRGNHADNINWDHENNNYEGLAYSRMMIRETPKNAFTZ
>evgtrinLocDN61352c0g1t4|m.278381
MADRHPERKTRARGHTTAANTGNVRQGRGQATVRGGGVGISGPRPSFQHPGGEGRAVTYHEGSAGRGAVSASSSRGNGNGNGNNGGGDGNGNGASGAASRGAMRGRRTVADTLRTRALDAPSKHGTTGQPLQLKANYFKILKHIEWTLYQYRVDFAPACDSIRLMQGLISQHKKTFGGYLFDGTQLFMVNKLRSEQLSLECRHERTGEVYQIKIAHTGTVDMTNETGIQVLNLILRRAMGGLNLQLVGRNLFDAAAKIAIKDFHIELWPGYVTSIRQHEQDILVCCEIAHKTMRMQTCYDVLRDCRNNDRNYKDAFTRTVLGVVVLTGYNNKTYTIHDVSFDTTPASTFETRNGKISFVEYYKQKYNIQIRDPNQPMLLSRAKKRDLRAGGNELMALVPELCQMTGLTDQMRNDFRMMRAMSDYTRLNPDRRIERLETFNRRLQTTPASMEVFQVWQMELDKRLVELPGRLLPQESIFFSTTAAGVPAGENADWTSHFRNNPMFSTIRLTRWFIIVPNRAQREANDFLGCIMQAARGMRFEIQQCEFVTIPDDNPGTYVRMLDNVVNKDPQLIMCVVSNQKADRYTAIKKKCCVDRAVPTQVICQKTITPKGGNVRTLMSVATKVVIQMNCKLGGVPWKVKIPLNGLMTVGFDVCHDTNDKSKSYGAMVATFDHDNRGTPKFFSTVSQHGHGEEICNYLPLNTVKALNEYRKEYNELPKRIFFYRDGVGEGQLHYVYEHEVKAIVDKLNEIYKSAGAEQDAMFTFFIVNKRINTRFFDRKQNPRPGTVVDDVVTLPERTDFYIVSQSVRQGTVSPTAYNVLHDTSGLKVDHLQMLSYKQCHLYYNWSGTTRVPAVCQYAHKLSFLVGQFIHQAPSNLLEKKLYFLZ
>evgtrinLocDN61352c0g1t6|m.278402
MSDRQSQGRARARGYTAMNLSHEAREGRGQAPVRGSGVGVSGPRPTFQHPGAEGRAMTHRDASAGRGASSSTSGNGNGNGNGAAAAGPSRGAMRGRRGVVDTLRTRALDAPSKHGTTGQPLQLHANYFRVRKHIEWTLYQYRVDFAPTCDSIRLMQGLISQHKKTFGGYLFDGTQLFMVNKLRSEQLSLECRHERTGEVYQIKIAHTGTVDMTNETGIQVLNLILRRAMGGLNLQLVGRNLFDAAAKIAIRDYQIELWPGYVTSIRQHEQDILVCCEIAHKTMRMQTCYDILRECQRHDRSYKDAFTRSVLGVVVLTGYNNKTYTIHDVSFDTTPSSTFETKNGKISFIDYYQQKYNIRIRDPNQPMLLSRAKKRDLRAGGNELMALVPELCQMTGLTDQMRNDFRMMRAMSDYTRLNPDRRIERLETFNRRLQTTPASMEVFQVWQMELDKRLVELPGRLLPQETIFFSTTAAGVPAGDNADWTSHFRNNPMFSTIRLDHWFVVVPNRVQREANDFLGCLMQAARGMRFEIRQCEFVTIPDDNPGTYVRILDNLVNKDPQMIMCVVTNQKADRYTAIKKKCCVDRAVPTQVICQKTITPKGGNVRTLMSVATKVVIQMNCKLGGVPWKVKIPLNGLMTVGFDVCHDTNDKSKSYGAMVATFDHNNRDAPKFFSTVSQHRHGEEICNYLPLNTIKALNEYRKEYNELPKRILFYRDGVGEGQLHYVYEHEVKSIIEKLKDVYRSSGVEQEAMFTFIIVNKRINTRFFDRKQNPRPGTVVDDVVTNPERTDFYIVSQSVRQGTVSPTAYNVLYDTSGLKIDHLQMLSYKQCHLYYNWSGTTRVPAVCQYAHKLAFLIGQFIHQAPSNLLEKKLYFLZ
>evgtrinLocDN61352c0g1t9|m.278424
MSDRQSQGRARARGYTAMNLSHEAREGRGQAPVRGSGVGVSGPRPTFQHPGAEGRAMTHRDASAGRGASSSTSGNGNGNGNGAAAAGPSRGAMRGRRGVVDTLRTRALDAPSKHGTTGQPLQLHANYFRVRKHIEWTLYQYRVDFAPTCDSIRLMQGLISQHKKTFGGYLFDGTQLFMVNKLRSEQLSLECRHERTGEVYQIKIAHTGTVDMTNETGIQVLNLILRRAMGGLNLQLVGRNLFDAAAKIAIKDFHIELWPGYVTSIRQHEQDILVCCEIAHKTMRMQTCYDVLRDCRNNDRNYKDAFTRTVLGVVVLTGYNNKTYTIHDVSFDTTPASTFETRNGKISFVEYYKQKYNIQIRDPNQPMLLSRAKKRDLRAGGNELMALVPELCQMTGLTDQMRNDFRMMRAMSDYTRLNPDRRIERLETFNRRLQTTPASMEVFQVWQMELDKRLVELPGRLLPQESIFFSTTAAGVPAGENADWTSHFRNNPMFSTIRLTRWFIIVPNRAQREANDFLGCIMQAARGMRFEIQQCEFVTIPDDNPGTYVRMLDNVVNKDPQLIMCVVSNQKADRYTAIKKKCCVDRAVPTQVICQKTITPKGGNVRTLMSVATKVVIQMNCKLGGVPWKVKIPLNGLMTVGFDVCHDTNDKSKSYGAMVATFDHNNRDAPKFFSTVSQHRHGEEICNYLPLNTIKALNEYRKEYNELPKRILFYRDGVGEGQLHYVYEHEVKSIIEKLKDVYRSSGVEQEAMFTFIIVNKRINTRFFDRKQNPRPGTVVDDVVTLPERTDFYIVSQSVRQGTVSPTAYNVLHDTSGLKVDHLQMLSYKQCHLYYNWSGTTRVPAVCQYAHKLSFLVGQFIHQAPSNLLEKKLYFLZ
>evgtrinLocDN61656c0g1t4|m.283601
MCCCCNCSNTAKKVWSFMGVVLIFGLAAFFGFGFPAIVDSVARQEFVMEPGTEVYENWMNSPVPMFMDIYFWDWTNPEEITNPDVRPNFVQRGPYVFKEVHERVNSTFNNDHTITFMQRRTWQYVPEDSNGDFYNDRVTTPHTILMTVGKVVAESDDPFLVMMINNILNSNDLVDGITYDNVLVRDILFDGAEDRLLRALQDLAAAVPDLAEGIELPTWDGFGYFVDRNMSAEYDGVFRMNTGTDSWTNTGWMRTWNGEPSVPHYRGLCGQVRGSTGSVNAPMTSAQTNNPDDFVLFITDLCKAITLRYEGDFVLNDLEGKVWVGDNRVFDNGHNFPETECQCTAAEDQCPALKPGLLDVSGCKFGAPLKVSFPHFYLADPSYLNAVTGLAPMRQTHEFRYALHPFSGVPMAVNGRLQYNVHVKDYGIDIFRGLPDVMIPAFWVEQRVLLTQQVIDDLMYIDTLRTAGHITAFVLLGVGIIAFGVALYFSIFVWKNZ
>evgtrinLocDN63276c1g3t1|m.289725
MSSRLNLVRAFLSQSGSSGEAAERTKAPSSGDAPSEGIDSGFQTRTPETTPTTQRKGIGRGQLTSDAGRATGTSGADSSESDDKQSSIGSALPSLSGRGRAQFIQALIRQPFEPAPSVVSDDSSSMVSARVSQIACGRGRFIQQLLNTAADVESIETQSNGKHDELSEAVSQVTLAETVETVEKPPVIKTGTSGTSVQLMTNYIRLACDPDRGIYEYEVRFHPLVDSKAIRARYIAQHKEILGNAKTFDGVKLFLPKKLPEAELILQSKNPVDGHDVTIKIIYKRKQRMSENIQFYNILFQRIMKVLKMVEMGRKNFDPSAPKLIPQHRLEIWPGYVSAVDEYEGGLMLNLDVSHRVLLQTTVLDHIRTLARANPQDYKNMATKSLLGAVILTRYNNKTYRIDDILFDQNPTMTFEANGKPISYVQYYKQQYNIDIHDLKQPLLINRKERRVSGQDKPLEMIMCLIPEICYLTGLTDEMRSDFKVMRDIAAFTRVSPNQRLNSMRQFCRNVNDNKEAREILEVWGLTLDMNALIMEGRCFKEEQVNFSGVNVGVGKSGDFNRAVTSNNVLQAVNIRNWLLVHTAKDTRIAKSFMDCVERSCRPMGIQIGPPAIEVLQTDKTELYVQLLRTKIRQETQIVVIICPTSRDDRYAAIKRICCSEIPVPSQVINARTLSNEAKNRAIVQKIILQMNCKLGGTLWSIRIPFDNVMIAGIDTYHDPKQKSNSVSAFVASLNGDYTRWYSRACIQSKKEEFINGLCASMEKSLKAYQKANCQLPKKIIIFRDGVGDGQLRMCSEYEIPQLQESCKLVEPDYNPEITFIVVQKRINTRMFRIDGNNLENPNPGTVLDHTITRRNHFDYFLVPQSVRQGSVSPTHYIVVHNQSNHSPDILQRLSYKLCYLYYNWPGSVRVPACCQYAHKMAYLIGQSVKRNPDESLNDKLFYLZ
>evgtrinLocDN63189c0g1t1|m.290447
MNRRGGRDYDDRGGRGGGGSSNLMRRNDRNGGRVEKRFDKQERNGENLRPVRWDQVKLEPFKKDFFSPASSVLERSRSEVCQYLDKNEITMIGKNVPAPIIQFGESGFPSVFLDEMSRQGFQEPTSIQAVGWSIAMSGRDMVGIAKTGSGKTLAYILPALIHISNQPRLLRGDGPIALVLAPTRELAQQIQQVCNDFGRRMSIMNTCIFGGASKHPQADDLRRGVEIVIATPGRLIDFLESGTTNLRRTTYLVLDEADRMLDMGFEPQIRKIISQIRPDRQVLMWSATWPKEIRKLAEEFLREYIQINIGSLNLAANENIMQIIECCEEYEKENRLFKLLTELSQHGDSKSIIFVETKRKVDQITNVIKRNGWRCDGIHGDKTQKDRDYVLNTFRRLRSGILVATDVASRGLDVDDVKYVINFDFPNNTEDYIHRIGRTGRSTNKGTSYTFFTPANGAKAGDLIGVLREANQFVNPELEQYARSGGRNRGGNRGRYGGGGGGGRQMRNDGKGRRGDDYRSGNGDDRGPKFARRDDYGSGNRNDFGARNGGFGGDRNGPRAGGGFGGNKDRDSGFKSNGYGGSNDRGGYGARDGASKGGSGFGASSDKSGGYGNSTDSRSSGYGSRQQNGTSGTGFTGGSVPLPNFSKPPPSFSAPPAGGFAAPPPSRRPEERQRPPLASTIGSSFGSMSSASSAPTYPSSNQFPSNQTRPYGSRPNVPSAVGSGIZ
>evgtrinLocDN59492c0g1t1|m.293715
MLLHRILLVTVCGLFVSIQQTVANDEGSCHSFAGGHVYPQEDVRSADHKLQWTKAVISRPAPNFEATAVVDGAFKKVKLSDYRGKYVVFFFYPLDFTFVCPTEILAFSDRAKEFRKLNAEVIAASIDSHFTHLAWINTPRKEGGLGKINIPLVSDITHSIAKDYGVYLDDLGHTLRGLFIIDDRGILRQITMNDLPVGRSVDETLRLVQAFQYTDKHGEVCPAGWKPGQDTIVPNPEEKMKYFEKNHKYZ
>evgtrinLocDN57523c0g1t1|m.299308
MSETDVIADQKQQQPVPLQDSTNKTSKFTDVADALGHGNGLDNYGNRFKARMPVDRYASEYNMNHPRRGLALIFNHEHFEIPQLKARTGTNVDCENLAATLKYLDFDVRVYKDLKLRDVQKEVEKVAMMDHSEHDCVSITILSHGELGYLYAKDCQYKLDIIWSYFTANRCPTLAGKPKVFFIQACQGDQLDAGVSLAERTETDSAGSMSYKIPAHADFLIAYSTIPGFYSWRNTQKGSWFMQSLCQELNQHGKKYDLLTLLTFVAQRVAYDFESNTPDIPMMHQQKQIPCVTTMLTRLLRFTEKZ
>evgtrinLocDN61194c0g1t3|m.300436
MNVEVNRVRTYRRWEDTEWVMEDAFEVHLAKAGFYATEQYLNVKCHFCGVTIFVGNSVSNIEVKHRELSPNCAFLLHPDRTDNVRSFDADELKREEYRLATYVNWPVSHISPSSLAKAGFYYTYNADQVKCAWCEGVIGQWEIGDDPFAEHQKFFPNCVKVISNSISPNPVLDPSIGIQPVKSPYAPQFSSLDSRIRSFENWTTGHIQDPERLAQAGFYYLGRADEVHCFYCDGGLRFWLADDDPWFEHARCFPKCQFVQLVKGQLFIENVQSQIKNTCSNQQQQMQASGQAVATMSLDEALATEPVQLALSMGLNAGRIRAVTKRQLESSGQPYADTQALIEAVLDGQIQDEELEPTTSSRMDRRIENEVSRLLWTAISSTSGPNLSSFSSTFSTPSPSFDSAPASNGEVVVGSDALSPPSANNDDTTSPAVKCNNVPESLAQMAAAARPTEATEIDKTLRLEEENKRLKDARECKICMADEVGVVFCPCGHLVSCVQCAPAVTNCPVCRAVIKGRVRTFLSZ
>evgtrinLocDN61253c0g1t8|m.301263
MATLPVFNPATPFLGEIPGGLSIGQSVLLVGQIIGDEMFNINFQSGAAVNPRDDTPLHISIRPNDKRLVRNSFTDGAWQQEERDGKCPIRVGETFQLQIRVKQSHYTLTIDGKKFAKFKHRLPIDQVQFVHVGEGAVIESITIVASDZ
>evgtrinLocDN57326c0g1t1|m.304463
MTSIGSMQARCPRLRISALQIGVALLFLLTTSASLRNVGNHRSNQLQNQRDSVVLNNDLDWKLVKEVFHREQENVIFSPFSIKLLLSLLYEASEEHSKTRQELSLVLAGSDLQKNRLLYQEFLESSTKENCNYQFNVGTRIFVDQAAANVTVDYSDLVQSCYKTTIESVMFNSSHETANKINEWCFNATKGHLKDLVNEELIKDSVMVIVNALFLKASWRNSFKEEHNKMRTFYVSESTTVQTEFMEQTDIYKYLDDEVMQLEMLQLPYKGRHFSMTIVLPYANRSLDKLVESLTDQNLRKLESNLQREEIVVIIPKYKFDYSTTLNDVLIRLGITDIFTSDAALPKLSGGMNSTLAVSKMLQKAGIEVNEKGTLAFAATEIQLVNKFGIDEMPIQFEANRPFMFYIKDQDSDAVLFVGKVENPVSMEQSSAZ
>evgtrinLocDN57754c0g1t1|m.308609
MSRAVVLSCALLAVFAVAGTSAEDGDLDALINSLFTSSPGTVVASSTASPPRPTSPPIGSQASCERGQRCVQRYLCTNESTSGAGLIDIRFDGDNPCVNYLAGCCYEEDIISEIPTVPDMEHPTCGKRNPDGIGFRIVGGKDESEYGEFPWMIAVLRQEQALDQVVNVFLCGGSLIHPNVVLTASHCVQNKSPAQLKIRAGEWDTQTKNEVYPHQDRQVVEIVNHPEYYKGGLYNDIALLFLDSPLKLDEGIQTVCLPPSNAKFDHTRCFVSGWGKDVFGKAGTYQAILKKVELPVVPNTQCQTALRATRLGPKFVLHNSFMCAGGEVGKDACKGDGGSPLVCPIQGSAVSYHQIGIVSWGIGCGETTPGVYADVSHFRTWIDQQMQSRHFDSSSYTLSZ
>evgtrinLocDN61584c0g1t5|m.314861
MAVHRTSMTDSLPAFVTEIDINEIETLGTVGKGSFGTVIRGKWKNNFVAVKLIEFEADRDAFITEVCQLSRVAHPNIIGLFGACTRRPNVCLVMEYADGGSLHTALHCRPKPHYTAAHAMSWARQCAEGVAYLHDMTPKAMIHRDLKPPNLLLVKNGTVLKICDFGTVTDKSTRMTNNKGSAAWMAPEVFEGSTYTEKCDVFSWGIILWEVIAREQPFKNMENPYAIMWKVHQGSRPPLIEGCPKPIEQLIINCWNQEPKNRPSMQDVVDQMNQLCKFFPGEYEPIEYPNEADDDEESSYTHDDSTLDTNHHGTGSSSNSTYYGRNHGTITSYNATNTSTPVATSTSLSRFTGYRTNDYRSPARNAYSRGSDYGRYQISNDTLGSSHYSRNTRPSMVGYVSPDYNYRSSGLRRNRGRSPPPHTVEPISNDVSPVSYRKNNQLSVAIDPSMTWKDVTTGEPLRDLVENSSNNQGTERLVVTRRNNVPIDNNLPCATAAASTIAPSKLSAGNANFSTSSHIANTSGGVNINSVDAVAAGINRPVSTSSSAETSLDYKSLNSILDDNLRPLAPIPGNSRSEQIHDEHEKLVQEYWEIQTQIGISQALRDNLQANMPAEELRLKKEYLKKLEEKEALMKFKASLQQQLDDRRRMACNAQAHTPSAVRLQQNQHQQSVPGSAVAGSPTRPFPRQDSANDSTWVLVNRTDIDHDPTQPEAPGGNNPSZ
>evgtrinLocDN62587c0g2t5|m.319286
MRFHCSQIERRKKILSGEYCRSITAIEDVAEAIYHLDECNWDLLSAVHRVLPQDPQEQRSSSSAGGSGNGGGGGGGGGSSSIGSGGGAFASYSNNLNSLEATANVEELMTAPSSPVKSSAGGTAGSSAGSSHSRNLDMDFFYDDSFGLIEPGASTSRSSSSNDFRSALNYLDVTPHAHDVVFRIHFNNDVHKITVPNTATVGELKAKICEKTAVPVCRQALKGWEPGKQKELQNSSTVLKSLNIGKEVNLILSDMTGEGFMADADPLSSQNRQNYTLHINVQPEGNLLELKFPGHQNILSIKTDVYTITDIPVRHQLWFGWPNNVTNSTTLAESGVEREHNLVLKRADEGTKITNNNNAAANTASASTSSSSRNVYNNSDSMPITIDSESSEEFEDASDFNNDDDIFTETPINSHLKHLIPDNVDDEAIGSIQFVENFVERYGPQHPMFFQGSLEDALKEACRPSARDRKLLAVYLHHDGSVLTNVFCGQLLACESIIQMLLDHFVLYGWDLTFESNKNMFLSSISACVGMSASITVRNIPADRLPAILVIAKNRSQCEVFQVISGNVSVDDLLSQLMEASDMYAEQLKIELREENERLAREQVKLEQDAAYRESLEADRAKQEAKRQKELMMQSERRRLESERADAEAKRELIRAQARSTVPPEPTHTTGDNITKIRIRAPGGAMLERRFTTDTPLRILLNYITGEGFLVDEFKVISSWPRRDLTTLDYENTMKDLKLYPQETLILEERZ
>evgtrinLocDN62529c0g1t3|m.319647
MPSTLLFANSNEGRVYALSTAGSAWREFLYLGLEFKRISVVPHFMWAIGGDRQVYVHVHGLDIPIRIKEEAYENERWLPIEGFSSRLLPTDRYHFSSVDGTVDRNIDKIRLPSMAWQWEGEWQLDLTLDGQPLDHDGWTYAVDFPATYHPQKNWKSCVRRRKWVRFRRYCALNSWCAVAPLHKDPTQEPFIDVAINGSNVPGAPPGILLVWAVTAHGRVMFRSGVSTTSPEGLRWTSVTTPSGCEVSQIAVGPTGLVWACLYNGRAIVRTGVTRDALMGATWLEVKPPGTNLRITQVSVGTNAVWCVTNDNHVWFRRGVHGEASGISEDAAIGSGWVEMVGNISYISVAPNDQVFAVGSEDRALYFRSGVSSSDLTGKKWRLIQLPLQMSRTSSNFSLSSRRSGSESPSTKHRSLNSLYKERLQQENASLVENHEETSRSAPTANPKQRPELWHKPEISPDALATKLENQQPGSLVEKKVTRNLSNETVVASSAPLNEVYEISGKQLKNSRAWSPVRSVGSVVGTEAHPESDSSVFEGESSRDSGVFGEYEDHGGSQNWADHEVQWVGCAAGAVSVDPNQLPNWFNDSCGNANQEELTQPWRIRILDDLKQRPPGPLHESDFALYEKAIEMSSWVKSGEARVAKAGHAFEDCLIELEWVNNQGSGPDSGTLTVLNSDGITTKIQFSLSEITCVMCCSEPGSPRLAIHAPRLPLGASPIKIQFSGDTDLEDWLSHLTSVCCQINEVHGKPSTRSMWITSNMGDVFVFDPTNLEASQWRPDGRIYQQKIDVSAAETPYLTSLDNGMIIGSRLEISGFVYDDADHIRFDLQSYPTVRVRHKMESQRNIPLHINPRFNERITVFNSMEASHWNEDEKRDNQMLFAPGAEFKLEIRSDRDGFQITVNGKEYPKFRYRRGLAPHTISSLYSSGRVKIFQIVYESPKLIIPLKDVFWRQIGGHLRRVQSCKAGVVWGLGYDNTAWVYTGGWGGVFLKGLETSNQGINTMTDTHNYHIYENQRWNPLSGFSTTGLPTDRHMWSDVTGKHKRSKEHTKLLSMHWQWISDWLVDFHNPGGVDRDGWQYAVDFPATYHAKKQFTDYVRRRRWYRKCRLTTTGPWQEVGNSKIVDVTLQSNSDEVDCSVMVWAVAANGDVLYRKGVSLSQPAGTGWEHVACDQPLVSISCYENKVWAIGKNGSAYWRCGISVENPLGSKWQPVEPPGGVTFKQISVGKAGIWTVDTTGRLSVRKEITPTFPEGSHWQLLSNIQNDPPHYEGNVGFKNVSVGEHVMAVSQSGYICKRSGISPDNPAGTGWTLGIQGNWHYVSANGFCDZ
>evgtrinLocDN62935c3g1t3|m.325107
MNDRPFQAQIPRKPAVGDEVIVKGMLKPDARVFSVNLILPQAPPVQKSLSAPSESPMKSSPKCCTSFQTSHSWPYIAYHFKVVFNDDGSSIVVQNWKNVVWQNEKRTLSHNFKDRTKPFTLIFRFHHDTIRVFVDHTHYTPDYEFEYQLPLERIRTVEVWDDVLYVEEVTFRFKNAANRSQDGASTZ
>evgtrinLocDN41913c1g2t2|m.381661
MKVLVVLAVVGCMASVHAEQSKKAVVFLQGTSNVSGNVTLSQPSCTEPVFIEVNIIGLSPGKHGFHIHEKGDLSDGCTSTGGHYNPDKVTHGGPADQVRHIGDLGNVVADENGVVKTSFSDTVVSLYGSYSVLGRAIVVHAGVDDFGKTNHPDSLKTGNAGGRLACGIIGILSPFDEPEQPCSSGPSMRPLQILLGLMMTALAARALGYZ
>evgtrinLocDN46084c0g1d14063t1|m.410774
MLRLMKKAMWSLVSTVGGQQESEEEKIKRLEALVEDNDENEDESEKLRLKDEDKKEIQATNCFAQTGFVTKVEGNYIVIDTTLHVDKKVLQACPFQHQLEVGVKVSYLAYKAPESESIKVIKLEALLNEVWGEKEKEKAQEAESQELVQEISPTYFNYNQRSEQGTVIAKRRGLLTVETDQGEHSIEMDNVKITCVLEVGDYVVLDCLVQIDETYFDTRGNILEVRGIAPTRVVQGSGFVTKADTDGGEIRSDDGVYHYLTDVCEAGQVPNHGDKVIFEAVENSQLNFRCTKLVIETAAPRAAETAKEEVKSKYDDDFFFDKRGIKITDNLEVKFENVNERKEIDVTIRNEGERQHKIMRSVFMSNKQTSQMRLLHPKITDTTILKPGDSAKYTFEITAKNYGLSKEIFMWAFGGGFKIARYVTVIVGDADVVNVSVKNEGTTKARTAAGSHKLAAWNVYKRGGEITPGQKICKRANFIDIKIGGYQVPDELKQILLNPSMSRNQIDEELDRTQRCLQHPLCPENYKAVFKTFLWMEDVQCEISIARFNVDRAHFTREDSYLALRIENVAESRPSLIPGDKLVASTPWAANNHGLANGAFIHKILKHKILVKFSEHFHEKYNGEDHKITFQPTRGAFQKQHHAMNCVTSAMGMEFLFPTKINLREPWMDLKINENGNLATNEFDNEFNWHNPMLNPIQKEAIKNILRSEARPLPYIIFGPPGTGKTMTLIELIHQIVKLFADSRIMVATPSNSSANLITERIINAKILRPGEFIRIVGLNYVEQELVPEHLAPYCGTVDIASERTVKDEVIITESGLKHKLQLKHLGRHRITIGTCVTLGTLMQIRFPRNHFTHVLIDEAGQCLETETLIPMTFINQNCGTVVLAGDPMQLGPVVMSSHASDRGFGTSMLVRLMDTPLYRTDKTRFPKTSGFNPRLVTKLRYNYRSVPSILDIYSELFYESALIARIPAEGSDEAKFLDLVYDILPLKTVQQPKCGFIFWGVNGVNKQTPESPSWFNPAEAKSVFNMLLKLYKKGVRPEDIGVITPYQQQAKTIRRILEESNLQKPKIGSVEEFQGQERMVILISTVRTSKSQLLSDQQHALGFVSSPKRLNVAISRARALLIIFGSPQLLSADKQWLKLLYRAINNDTYCGCDLPDHLAPHATSDRALNGYNHTDGHZ
>evgtrinLocDN43980c0g1t6|m.422408
MRKRGGYRRSRSRSPRRGGQKRYEVSKAQLMLRPINWNHQKLESVTRLSYRPKVDYRRSEREISEWRKAKEITTKGRDVPDPALTFEEVGFPAEIADEWRYADFTTPTPIQSQGWPIAMSGRDMVGIAKTGSGKTLSYLLPALMHIDQQSRLRRGDGPIALILAPTRELAQQIKQVTDDFGRAMKIKNTCLFGGGAKRKQGDDLRYGVEIVIATPGRLIDFLSTDHTNLRRCSYLVLDEADRMLDMGFEPQIRAIIEQIRPDHQTLMWSATWPDAVSRLVKDYLKDYTQINVGSLKLAANHNILQIIDVCQEHEKEAKLSILLREIMAEKECKTIIFIETKKRVDDITRKVLRDGWPAMCIHGDKSQREREYTLNSFRSGKNPILIATDVAARGLEAHSNTSALFRTMZ
>evgtrinLocDN43256c4g2t1|m.449131
MAAFAYLLLSVGADLLDIGDVLIRSGGSIVECREYLQSKHRDQLFRYYIAQYSSSSSTDVSENKMSSESLDSCDFAYHESPTSPGSISLDKSSSTEVVYTLENITEVSPGLSFVISGSILLTCERFSINLMLKNSDLALHFNPRLPQNYIVRNCRVKGIWGKEEVASPLSFNLHRGQKFKIQILVTDKEFLMCVNGRHFNTFKHRLPYRKICALEVKGDVKDVNVEQVFVETYPDIVLEEIRQISKENFTFPEISDAHYKLMPYTGRLAEPFTDGKNLHIRGRIKLLPHSFYVNLQSNHRVWPHPNIPFHLNPRFGNVGGKHVICRNSWLNGKWDREERSENLTDFMPGKTFHLKISCTDVSYQVYLNEKLIAEFIFRDNPKLVETVYIQGDIKVFDVTLESAYZ
>evgtrinLocDN43060c0g1d40141t1|m.498392
MNNNRLTLFGSLLLIAIPACFSSTCSGFGYELLSGKLEAMEAEMVTVEKVTHLLKSMQCAETVYASCDKVPSKESGIYKVKTNLHEVTEVFCDQEYDGGGWVVFQNRFDGSVNFYRDWSEYKRGFGNLDGGEFWLGLDVIHQLTYSAPHELVVLLEDFDGNSTYAKLDRFEVAGEQSSYKVTLAEGFSGPAGDSFTGTKGAMFSTLDRDNDTWANNCAVSSNGAWWYTACHSSNLNGKYSKGHTTEYGNGMVWYSFRGHHYALKSSRMMIRKKKSZ
>evgtrinLocDN42874c0g1t6|m.504578
MDVAGSRGANPKPDRVDAKGNYNQSDSECEDAKPIEKKSEEIPKRKGSVYLDTPNGPNAKAYSMNGAKRGKVLIFNQVSFEDTSYEDRVGTHQDVERLYNVLPRLGFLKEDIKVYEDYSYSELQRAAVKLEYDEDLNQADCLMVFILTHGEEGDMLMAKDDSYNLYKFLDNFTPTSLNSMAGKPKLFIVQACRGRKLDRGVQLRASLIQADCVKDVVDSQSKIYTYPEFADLLVVMSSHHGHYSFRNETGSWLIQEFCNVIESCESLETTSFFDILTETNDAVSKRISNADGEKDKKKQIPSFYSTLTKKLYFGPAKZ
>evgtrinLocDN41825c0g1t4|m.507228
MAQRILCSIWLPYGLVLILLIFCTVTFMITPTESSSAVPLIRPRTDSNTSNGNESSISDADVQKRIQEVFNRKGYSNPDPSPNDSHEAQPDQVAVRIDGASARRRKRPLWKIDENFDPRKSYVIKHPNGTITYVPPKDVDLSGTVSTGATAAPTQGKPNELIDKMSEASSRFVFPNDLEPRIDRRECTPDYPVCSNVIDYPQELINEIVGQQKERYAEVFGNDVVLTDGDKLVQRFDVDENGNSFEFICESRERLIHPRSGFNAANKSIMIVNTNDYMQGVRIETCSTQGQPCEKLNPLFGKTECRQLFHYRTLLAIDPKTNQPYKEKFKLPSCCKCVIIPLDGSAYRKKRETKEGLZ
>evgtrinLocDN40904c0g1t2|m.560244
MAIAFYCEDEDPKVMFSGGYHHHHQSYQWQQPHQTQHAVAVGQQHHGAGSGGGTPDENNNNCALHGGETGGEQQTSATVAAHSSNRQLMRVLHQVLYRYTMEGVLSPAQTSCVFCNRIYYLFQLLYZ
>evgtrinLocDN45736c0g1t5|m.569822
MDDIDEFFDFSKPFNRVVISGGYCNATVVEDKTLFNKMPEREKMGKEYAGKYIKEEESQLINAFLDEAAGPSTSRTSNLEDVDDEMSLADEDEEHAKALKAKEMMLPLFQKYNFTLKPNKLPIRHSKDDILTRIRENPVVVLEGPTGCGKTTQVPQFILEEAYQRKEYCNIIVTQPRKIAAMSIAKRVSEERKCELGSLVGFKVGLKECVSPDTRLLYCTTGVLLQSLINSKSMANYTHVILDEIHEREVDMDFLLIVVRRFLATNSSKTKVILMSATIDSKSFAEYFKTPKKIGYLTAPIISVDRPRLYNVKEFYYDDLDKLRTDFAIDYENPGISSHMYTVAAKLVLVCDRLIENIHGEERMEYKPTVLIFLPGINEIDRMDRVLRETLTRIANPSEKPNLDIHRLHSILPADEQVKVFRKPAPGQRKVILSTNIAESSITVPDVKFIIDFCLQRVLFTDTTTNFSTLRTEWASQANCIQRQGRAGRVMDGRVYRLVDRRFYENQMRFSTSPEILRCPLENVVLKAKLLEMGPPHSILALAMNPPDLSDIRNTVLQLKELGALVQTVKGNYEQLDGDLTYMGRIMAKLPLDLRISKLIILGYIFSVLEESIIIAAGMNEKNIFLNQNSVRGYSQKMYWADGSGSDGIAILNAYIAWRSRKEQAGNESDMASWTRRMSLDLKCLMDMAELIREIKDRLNHLGMKEVSGPGRVVWSSREKTVILKVIMAGAFYPNYFIPMSVGGKELMERQSFTELGGRDPCNTVFFTGFDHEKYIGPLYTLQIKKLLSEGDFSKHQNMKVMYDRTTNRIFVTFLGSNDEHDQRGAFMPGKVHADVYRAIKLRKLGSRNKIMEIRTMRQRDAIEFATEMNLGHWEDANGWVPRRKVIRNSHLSVIPAIHQPSMVCQVTNVVHCNKFYLRPEDTKNKDIFVDIHSKLNSRGYRLERFDPEWQFAVGQMVAAPLEEGSERYARAVLKSYKNIRSTGDVMWTVFFLDYGHSSVLGQSAFRKLDGPLDYMKEIPQRVFEATLSEIQPSAIISPQGIWTAQSINRFKEMTLGKIFVVDIYSVVSNVASVVLKKGDEVPINSELIRLKFAQYAEESYISKLDHDMRERKQREMSLDEDVRYEVYHASKNNQLKYEEDDLEDVSPPEEKLRCKVMLSGPHSPLETTASSTVRSGVMKPVSIEGDSVNSILLDSNPQDTHEKMLVGAFVHEQGNRLILRQASMMPNIPGFGPLMALIFCPTCQLKKDEEETRVVSILTGLGCDKNSGESLFPEHDLALSLDVVLTDDDITEINALRYTMDTILHTDQDQTVPKFGDVSIENLKAKVKQYIIKILEHERKFMDVRHAPNDYDWKLVEADNAAAASSSVSKKRKQDFNIYDNAIYPLLPPLGLLPVSAKQLDFLKRHCRELHKLALTDVNLPRHGITCQMCNTILETLPQLRIHLYSKLHRDRESQIKFRZ
>evgtrinLocDN46900c2g1t1|m.583296
MMNRKSTESDINFNSKRPSVDRGSVGMRLCWKNRWKPKWHSVVVFLVLSSSMVTVSRCQEFGESAFNHPDRDFEHVAVENREIITNHIPTSDHGAGGGGAGGDDESRYQYDGVAGTEGEVHYTEISGDVVLGEKHLRAADSPYSLRTDLEVERKARLIIEPGVTIYVAPMVGITVRGSLVALGTSENKITFTSLPNSGYKDIESDPREVGARLVDGPNPLAGRLQLLNQGKWRSVCSNSKNWTIADYETTCRQMGYKGGRFWNWMDRLQNYDPRLLYEDPKCGGTEASLFDCAWGTRQIGSGVCDYHSDIGVQCLPLFDQVTPHWRGIRFEYAESKEKLAHNHILYDFISLSELRNVDIVRAGTGRGGSAEAAISVLGIPPILDHVLVDHSSYTGINVTKHDAAFMFKDVTVRRSRGFGIFVNSSYGSTLLDSVTVSENGADGIRYVGHDLRADERTDRSKVFDFCTLTTTAWQIYPLQLSFEQSPFALSQKQCAQSLTTGYGYVLTFHFVYFEMARNESAVVQIYDGMSENDRLLASWNIRNSTRPQSVTTTREKMHIKLRADPRSRVLAHFRITAGVTKAYDLNVTQATIVDNGGRGIAIDNLRSQVHVHASTIANNKHAAGLHVTSGAGDVNVTDSKISFNVGDGINITYYGGNRNISRSSLSSNKGYGFAVWLNQTTKDRQEYLEFNQTTTIEYSNIIKNMEIGILHGNYCGDSWVNITGNWFNDSTHNAIDIQSCWFETIENRKLRLQIGHNNFEHSNKIGIIISPILNIDGKIEYNQFLKGRYGALLTRNKPWEEFRHLPVKLIVQHNYFMYNRGIYVASLGLSPNTDNKTQWLLFTRNFVKSNKIKEAFGPMEDEGEGLGGEGRLNPRSRVAAPVVISSNNVDVFRNIISNYESNYEVGSQLSDQSKALNVTYNWLGYQEEEKIYERLFHRKDRYDLAKIEYFPYLLHHSNPGTQTIAQFAKFVPFFHKDGTDRVGGEVDGQEILPSGSYTVERDINVRPGGKLILNPGVILNFAPSVGMMVTGKLEARGRKPDDIMFTLKREAVMMENDTTEAIMMDPEVMMDIETESIIDLGPVDPLIPKVPVRLVGGISDHEGRLQVYTEGQWGTVCDYGWTIINAALVCHQLGLALNPKDWRLQRSEVPGAGTSENVLLSNVRCTEHDIDITKCRAEKSSQGDFENSCSHENDVGVRCYEGAWAGLRFGVLSERADLQYVTIEKAGLFDYMTNMFKPALQMDLSRHNLDSIRVVENLQDGLGVIYSDIYAGSVNTIKNSEFAANRGNGISIKQLGLKIHGSIIKDNRASGINHDAVISALEQREITSWFNMVPDFNVDDSDYRPIMLPRDSQNIDIDQWQVKHIITLPVQDEPIERMITIRCQPGYVIGIQLLNPIENRSTENIWIYDSLAGSSNSDIWQVKRDISVFPLTTSSYGAILQYKSGHNAIGGAVLLLRSIQAPVQNIYNRIVRGPVPTLQITSTKIQRNFRGITGTYYNRFLGEHSELYLRKANESIKLVNCEISHNREEAMFINSPFWDVHESNISEITIHVNNSMIRDNGRGIRQFSKDLRSSNNLFHYVLQDTTVESNSLGGLELSLPYVWQYNENFTHSVYLGNDTWVRNRKFGIIIDGHYAVVNVSSNIFMDNVCAHGLIGFKGMEKKMRIDNNRIVKNSGKYLIEFRSDSQSEILGEIPAIVAFNNIEGNEKVVSTRSEMRNFIRGDRGNAKDPTCVIGFGGVQKVRIYRNVISNNEQDYDLIAGIKSARLNNFLDVRENWWGSQDEEHIKTRIFDFDDWNNHAEAQYKPYLIEDSVDGSVSVVHSKNKSVDLDNLGGRIFEDLSIFRREQPYVIKADITIMPGVTMNIYPGVVMEFAPNVGILTLGTLVARGTRDGEIIMKPIQSASENLNRVERSLENMVNYDSIRLCANRNCSGTDQENDSIREGFLEYYNHTTLQWIPICDRRFTERNAQVVCRELGYDPLDVFFGHDRRIEFHTNSLTRIWSWVEPMECHGDELRLEECPERLNGQLYGRRHECQWDSDFVFISCNGEPEERNYWGGVRFANQDFEASLYEHRIHDAITHSTAKPVESVMEFVKLDRAGMLHGEKSPAIQTISKNPSISFVSIRNSAHHAVNLVSPSDAIHLNYLSVFKALGQGINAISLTGEGRESDESSYNPLKDLDLPYNLFSMIDICDTNKEITLEERVLVYYKYDNNPVNCVKIFKSAYRVKPLGFRLLQSNLFNHSKEYGRRDMIQLMDGDIYNVSAKTIGVIDADSDNQKKLFKTFESALSVRLIASGAPARHGFIAEVVTLPISAIGFNRDAQHNISNSDIQECVGGGLHYVTVGEVSPILTLERNRFIRNCRQLYGNFSSCEATIRADVQNMQSLHFRNNLIQENQGGLSIRADSRGSATSLRGWIHNNLFVKNRNRPALYVEGRQSSPYQEVTVHSNYITQNDAAFKDVVVLRQVVSNFSYNYVHSNKGGRIIEVSGFDRVRLPIYQTTSHNGFYDNVATDWSGRATIVAGTAGQHYVDNIFANPDNDYEMITVNRSIFDFQFWNSTLDVWKTKIDATLNYWSYNETLAVGSRIRDRFDDPQLLEVQYLPLHMNNLTVLNGKCPPGWTLLIDTCYMYVGAPMSFREARDFCRSDNASLPFIHGDYNALWFFLEQQSRYLRSAEKVWVQDPNYIDQCTSFIYRNVEIEECYERHAFLCEIDPKVEIDPLFWKADAVAIGMITALVFVLMMLCCLCVCWVYKSRYRQTQRLQRRNSIRQSLRSLNSIDPQGSIRRRNFVVSRSTDTLKSVTTGTTDYKKMASNGSIESVDKSVLSSETNYDMYDKQQYSNEYTDQLKSQMGYSDGTTNGTADFMQHSGDSPPRNKVYGLPDYSSHGGSTAFELAFRNEGFRDNSTTYSGVTRNNSINTAINEDTPIIHHQGDNDENGPDFYGNSSTLPMRIKGDNLSFLNELKNRLPEYEPLPSNGHSSFLPAPPEPPSTNASQLSASTLPYDQKIDRLNFSSPHEYQQPSIQVRRPEPSTPSIDAREIRRPDSYMRAVKKYATPGRERESIIPPPRVDSNGSRRPKTVYEASAEQEQQRAAPQRTNYARSRSEALLETNFDEALPPMTDMLSSDSRSYSQPLETAMZ
>evgtrinLocDN44716c0g1t4|m.600226
MPWYAPWSNVIKKKVCRFLLQRYLGQFIEEKLSLDQLNVDFYNGTGTVYDVTLYCQALNDLCEGQGWGIEVICGHIGAVTVNIPYEAPLAKDSSIEVTNLSISLRPKARVTDGTSMFESMWSSMSSSMQLAQECLERESGCAESPSTAATNAIEGLEKFAQIIDNVLNRIKARLVNTEIRLEYLPPDSDCGVALIVKVKSIDYQNEAGNDPPERQSSDPANEDGTSHHEQRPKQKSFLISTHATHHISMEGITFYTEEFRIHNPRQQQRRRQQQQKPQQSESSAEHRDTSEQFLSTISDLPDPSATSSGTEFYSYISACDNSNSHHSYKRTDSKGSTSGTPSEVEEDEDDDYTECYRSGEILAGKITSKQEIRIKMKQADNLSGPNVELEMSLGCLQLFLSPRQLHSIVLLSDTMLGSNEIPTPSKCSPPDLKPKEQRYEETEYDLKHNINRMSGGIGLNQGWSLADPMQTMIQEQAEFLGSNFREDEGVSEMIESSNSSMTSSFTSSSMASRTTSASRRRMIDPDADADISKFNVRVAAVALVLLHEDLLVESSQVNSNESPLSEASVQKLQTKSDGFFHSVGNLGLGLGANDILNAGLIMDSGCDSSHLRLLLAPIIIEGDEQRNRLGSVLRFSVSIARADFREVLTDASVPLLEFYREKNSTALPKRPEVSVSFKQTCNAIKGSSGKRFTPPRTEIRFSLAPFLTEFDITILDRLSSLIYHFPFASYYCHPTPVNSPASPSHAGSNRKPEPKTDIYLESPAIDFRLRFPIPDLRPIHDPQRVPWWRRNIRPDFILVKLQQARATIAMNPHPLYDISANEIQLFYHESDQKSDSVHIGKAVMTDNLVSKYSPSHGTSRSNKKSDPPRATSVEYPRIVIEIPSEAAMQKLQETATQADPNFQKRNMTCEESDSDPTSSESFGVTTGRSKEDTPFSAKRVCRESDTPHMKASADDPETLTLPGDAEELDTFCTAAMKLSKLQIRIDLPVISLQLKSKHLYEVIYNRISTDLLLWEPSAPAATAAAEASANLSASRVAFQEPQINLASMGMMDSIYVPFTMCQSAIQLDSSSSATNSESESDSDGIFYSVYDRSCRRLAGESVVSGGVDQRKQHHSAHHHDGSRKHQQQHRKASFVDRSNAIAFQLNIGQGMLTMFAPVRDAQNHVIPGQLGEFIMKLQSTYVFSVNGFHGNTNLGYLCIQGKAADIYHCGLIPTPANNPPLRLVNSVLPSYILSTLYPTPRNLTVNDQRGCPNREMFSLAIQIKALPDQSIKRIRMTAGIQLTTLRHHSTLPQHSWLTQLIDMFDVVDYPVQGYTPLGVVTEMHLHLWDCAIDYRPLYFPYRAVITIGSFMISSNITTESSGLTLRFIAEDATLCLAPQVVTMPNVGGSGKETPQRKSSTSGGSREDHKITVLPPGELICLVEVGLFEISLRLNEKATGSFPKFDLRTAMNDVHVRTCADSGRALAQLIGYLAAEGDLLPQDEGESEVGDNESVCGLPMGNELEADLVPVRPPQAPEVTPKQQQRVNCLMAEAMEESMSLQSNSSDLSRDDHLLADGEGVEVFFFPDEDQTRAAAQKKLTNNLISDNSNKRRFASDDDSLSIDEGSSIPSSYQDDDHYLKQRQFDEQSEDNISYNTDVRELLNFESSVMGLHKDHDDDEAVEALPQVTMDLGDVSKLAHKVEKIPQRKVSSDTDDDFCFIADEEKPHCGNQEVPILEDPIRIVDNHFSVPTGKPDLLLAPKGFPMAVTRYTICEMTVTWHLYGGHDFTTEEEKKKSKAKKSHSEHNFAHLPMSEAYKSGVSYSKGSPSSVTFGPTPAQKLTWKTRGGPERRHDVMMEIQISKVKFSHEVYPPNTEQASRQVLLITELEILDRLAISDIKKFLYQSSLHRPNKGNNHMIVIKALHLRPNPILPAQECCLRISVLPIRLNIDQDSLLFMVNFFNQLGGGDDLNDSATQYQHATHRPSQTTPSHQPPVMMVELPEAAQELQARKMVSENLMLLIEEEEKNKEHQETTSEMGDEAPPIYFRNVIFGPDVPIRIDYHGKRVELSRGPLAGLLMGLGQLQCSEIRLKKISYRHGLLGVDRLISFLLQEWLQDIKKKQLPKILGGVGPMYSLVQLFQGIWDLFWLPIEQYQKDGRIVRGLQRGAQSFTARTALAALEITTRIIHLLQITAETAYDMVSPGPSVRRGRGNKKGKRKRLHPPQDIREGMTNAIQIVREGISETAHNLVELTALEHDQKGYTGAVGAVMRQIPPIVVQPIVLATQATSNVLGGVKNQLVPDARAEAREKYKDDVEZ
>evgtrinLocDN45190c0g3t2|m.619441
MLNCVTKGHAVARIDRCSAIIMKKMFGRKEANSPPQMRPIVAPAYTIERYSAYYPMNHKHRGKAIIFAHKIFAVPNVKLPDRDGSDVDCDMLTESLKRLHFDVTLYNDYRLRDILQVTEKVSLMDHSNSDCLLVAVLSHGEEGEVIYAHDCPYQISSIWKQFTGDRCRTLVGKPKIFIVQACRGNDLDSGVKVEKDGVARFTIPTHADFLFAFATIPGFMSFRNTKNGSWFIRELCNELNENGQRFDMLTLLTFVVQKVAYGYESYAPVHPDHHMKKQTPSVVSMLTRLLLFNNVZ
>evgtrinLocDN45125c0g2d88214t1|m.620331
MAKFKNIFTNIFTKSNSKLETDAVIIPHKAVDDDKSENTNSVNNISVLTRPEETQLVPSTSASDGAPNNAPDQQLVSPTARALAQNIVNNVQNNALTAPQTSITNATGVQVFQIKNAKNVHIGNSFTFNSATAEEERTRSPSNMNGPVKWANLKLSDTIRQMMDCEDELDTEMMITISRHLGYEWKNFARTLEYSDGQIQAFECDNETLSERIYQFILDWSRNDDEPTLGKMVNLLWQHMHKETVYHMKLLWKKRRQSQTEZ
>evgtrinLocDN45006c1g1t1|m.630280
MDECWDDDVNYNSGGGVCGVGGGGGVAAARHASSKRAGGYDYGRSSGGGPSDSKERTSFQVSTNKVPKIIGKGGVTIKRIRYESRASVEIDDNVPGNGRSTVHIEGYTADVSKARDAIFGVLNERSDRGDDRGGRGGGGGGGGGRPSNTSSWGGRDRDQDRGGYNYNSGFGGGGGGGGRDRGGNEFYNSGSTYGGGGGGGGGDRDRNRGSTVFYNSGSSFGNGGAAPPSNSFGQQQNGRPKSPELIDWDALNKQCDEATARQWAKCPKMIKNFYKELPEVTNMTPEEVSEFRCANNNIVVDRTFKDADKPSAPIPNPVQTFEQAFYEYPELLEEIKKQGFTKPSPIQAQAWPVLLKGEDLIGIAQTGTGKTLAFLLPAFIHIEGQPVPRGEARGGPNVLVMAPTRELALQIEKEVFKYQFRDIKAICLYGGGDRRTQINKVKGGVEIIIATPGRLNDLVAANVIDITSITYLVLDEADRMLDMGFEPQIRKLLLDIRPDRQTIMTSATWPPGVRRLAQSYMNNPVQVYVGTLDLAATHTVTQQIEVIDEEDKYMRVMNFVTNMGPNDKVIIFCGRKTRADDLSSEFVLSGINCTSLHGDREQADREQALEDIKSGDVRVLIATDVASRGLDIEDISHVVNYDFPRNIEEYVHRVGRTGRAGRSGVSLSFFTRSDWAVASELIKILEEAEQEVPDEIRQMAERFAAKKEREGREKSAFGRRDGGGRGGGGGGGRRGGGRWZ
>evgtrinLocDN41960c0g1d92259t2|m.631953
MYSSARTAAISSSNRLKNPISRNGSNLSEYDLEAGEHTPLLVSRVRFAPEVDDRSRHIQTVQTTALLGILTLLLFLLLGIIIAVYLLLMQVPRPWPVSHPFYLVERNVWWKQPVEEFQLNPLEKFATQNVIILHTRSETCHDQLTCIQLVQKLQNDAWNQNGTHIPYNFLIGGDGKTYEGRGWKTQHGFTNLPGINDTIVVGMIGTFNDQRPDTVMYAETKALLTESIRRYCLSPNYRLFGVIDNSIPNNAAAELYAEIKKWRHWKGFVTVZ
>evgtrinLocDN47902c0g1d96166t1|m.645766
MGTLSWSIPARRRGWFKETNVWILPLLLCCGMLIERVQSQGFSVIGPKSIRPYSTYSVVIGNSLNQLIRLSVTLESNDLNFTKQTHVQRKSCTTVPITVGNITAGDYMLIAKSVDRSFSFDQRVELVYEPKSMSVFIQTDKPVYTPGDTVRFRVIAVDADTRPVTTIKTLSIMLEDSEETSIRKWPFAQLNNGVFQSEVKLASSPNLGNWTIYVNATQDVRVTKQIEIKEYVLPKFFVKVYPSQILLVKDKKVSLTVEASYTFDEPVDGKYVVKLFLDPNRRKPDFEKSGRITGSTSLEFDLEDEVELDADEQYFDVTVNVVVMETFSNRTVNVTELVPIYGQPYLVTILPSTPSFRPGVPYDLKIVVEDHLGRPPQLEGGKESIRIMAEFQLPIGTDTKSITVDLDEKGEGRFILTPNEDAEALTMTAIYDSEEYEKIHNDIGGVVSQSKQYLRVTLNPKYINNVKVNREILLDITCTETMTHFFYIVITRGSIVKASSTAVSNRKKYSLKLKMTESMSPNSTVLVYYNNKEYLLFDYIELKFDVFNNEFRFDLDKKEYFPGQEIEIDVYAAKDSYVAFSGIDQSVLLVRNGQHDISREDVLNELALYGATQHNEFDTFHTRGLFLRSTSIVDTPVSRSRNARYGSTEVGRRRPIEIRRRFYESWLWTDFTMGGRKGIKTIHDSVPDTITTYQVSGFALSPTLGLGVVSQPVSFLVRKKFYLVANLPYSIKRGEVALIQVTVFNFLGNDITTDVKLFNKRDEIEFVEKASTDNTHRTKAVISPTNNGKPVSFLVKAKKLGLIAIKIEASSRIANDALEHMLRVTPESRRIEGNEARFIELPTHSKKTFDISLNIPSKPDEGSVEVKFTLDPDILGKAIENLHELIRKPSGCGEQNMLYFVPNIVVLDYLSETSTDNPEVRSKAIDFLSSGYQNQLRYKRSDGAFSVWGQSHQGSTFLTAFVAKSLKIAAKYIDVDKSVTNAAFDWLAKQQAPDGRFPEVGQVIHADMQGGIRSNSFALTAYVLIAFAENGDVFNQYRSILTKTMDYLANNLENMEKAYELSLATYGLMLAKHNKRSEFLDKLVEISKANENKTERYWDQPPVSVEATAYAMLSFLADGKLLLSTPMMHWLNKQRYGLGGYPGTQDTFVGLKALATFAAKSSGAKNDYRVTLKYKPNVQRTFDIDKHVPMTTKELDIPSHIRNVKVEIEGVGNGFFQVWFQCYQNIQVSRSTFNITINQLNTTTANVQKLDVCVNYNAPEAYKRSSMALVEVFLPSGFTADADSIKDTTGRIKKVERRFADTSIVVYYDNMGPELECFQVTAYRRYKIALHLPAYIIVYDYYNEAHFGIKQYEGTVLQLCDICEDEDCETLSCGQSSKZ
>evgtrinLocDN43687c0g2t2|m.665060
MATGTLTEEQFTVAAEQFVELSHRINDGWELIKPEAGASVYLRKRLKQTLNSIRTESTAGDDSELLVEDPSLVVVKVSKEEDVYQFEYHVVYSVSYQVPVLYFNAYKCDGTMLRLEEAWNGFRELASESREQLRQTLTQMEHPILFRPFLALHPCRTAQVLGNVSAGGCGNLLVAFVSSYGPFVNLALDVRYGTLGNGKZ
>evgtrinLocDN46127c0g1d104703t1|m.665262
MQLFLISFALLFYSSTAQTRRPVWRTEPLVRRGFSPPTNLGFTRRNSQLIAPSPTLKQTPAQNDVQLANAIVDMALQIGRISADSNSPAEVFSPVSIMGVLNMLLLAADGVTRAELYGALRVNDKTTYRMYHQRAAGMLKNLQSSQPAQLDQLAWKSQSCVSQDYDYEYGDEKYQPPPVEKVHILKLANAIFAQDNLALSQKFSMTANEIYNANTQRVNFRNTAAAASIINSWVYKATNGKIREIVTGSFSSETSLVIASSLYFKATWQNEFIPKVTKPKDFFPDGKGRPSVKVDMMSLIECLPYHYEKSMGFKMIGLPYSDNSTTMYVMLPQDSTRTKVRELQSRLTAAKIDSMIPLMSRRSATVSFPRMQLESSTNLQKAFRQLGIKSIFNAQHSNLRFMLEPSAQKQQNLFVSEINHKVNLSVDEKGTEGAAVTMTLIDRSASAVYFNVNQPFLIYIRHDPTRLPLFYGAVFDPRGZ
>evgtrinLocDN44033c0g1d109751t3|m.684134
MADGGNPSNDEVPLVAMDHQPNPIDPQVYFEVPGRFVLTHKLGIGAQGAVMAALDRTTGETLAVKKLSRPFQDQTHAKRAYREIKLLQTLDHPFIIKLLYAYSPQNDLPTFRDIYLFTECMEGSLTTVIGNPLDHERISFLIYQILCGIKHMHSAGIIHRDLKPSNIVVNKDCSLKILDFGLARSVGTNFNMTQYVITRYYRAPEVILHMEYDTNVDIWAIGCIMAELIKGQVLLPGTDHVDQWNQITTTLGTPSQEFMSRTTETIRRYIEKLPVYPRPPFDMLFPDTDFQQDDGNHAEVNSHNARDMLDRMLTIDPLQRMTVEEALVHPYVRCWFQEDEVNRPAPVPYDHTLDEQELTLGQWKELLFRDVKDIQSQTLGZ
>evgtrinLocDN46818c0g1d112769t3|m.693613
MKMKLLTIVCVFYVIRYHETAKVPSVCSNCVDNSGSFGYEVLIGKLEDLELKFWNKLLEMKEQIDNHIRSKDTHKEIMMMLTKLDNRSTEILQQHLGQCSSLGNPYSYKSCVAVPSYVSGIYMIHPLGFDKPFEVYCEQKVLDGGWIVVQYRFDGSVDFYRNWNDYKNGFGRLNGEFWIGLEKLHRLTKGGDHQLLVELITFNGHYEVAAYDDFQIGNEDEKYELKKLGRYSGTAGDGLRLHQNMKFSTKDNDNDKYTRNCAEEHKGGWWYESCYSSNLNGLYKRGSYYDNINWDHENNGYEGLAYSRMMIRETPKNAFTZ
>evgtrinLocDN44324c2g1t1|m.696708
MRAISARNLQNIVKSSYCAYRYNLAEMATESTSNYKSAASVYDFTVKDGQGEDISLEKYRGKVLLIVNIASKCGLTKDNYAELTELSQKYADRDFKILSFPCNQFGSQMPEKDGEEMVCHLRDAKAEVGDVFARVNVNGDDADPLYKYLKHKQGGSLGNFIKWNFTKFLVDKNGVPVARFSPTTKPLDIVKDIDKLLZ
>evgtrinLocDN39989c0g1d115297t2|m.698473
MMPHADNTGLSIRNIEESALTRLILWAVWLLSGLIVLVLLVAIVSTLLEKPPLAPLDIEQRIGSFEYDAYAVDMPPIEETTKGDDVEDIIKQIHNRRGYSNPTRSVDDEEDMSEEVIPRKPRRRPLKPIGTDFNPNKSFVIRHANGTLTYVFPTNYTTVRPSRRPTSTTEPPKVEKNEYPFELIDKIMTIERANFEGAFGEDVVIPQGDALNRRSDIPEEPFLCEGDERVIHPQEGHTGNNSVVWIVNTKDYKQGVRVEKCRFPGKPCRYCDFDTVCKQVYHYRTLVALDKNTDKMYKEQIKLHSGCKCAKIQPZ
>evgtrinLocDN41323c0g1d115583t2|m.698888
MESTSYGINVANRYDLFSIDDEGDDPFENFTQKKQKNQKKTQANPSTTSENTVVKSIAKKVKNAEKENKVTQNKAINNENRHPDKYEELKSSTAMNNSNLNNQRGEKHGIKETQKDNIRTTREEGNKNGYPGKNTERRQINKSNYAGTENREDKNNRKNREGGNDENGPRKLQSGNKRFDARGKREFDRQSGSNKTGVKAVEKRDGTGSHNWGSAKLDAKDFNNFQEEYLPHESEEEKGQVSDLTKEEQIEQSDAKPVEEELKEMTLDEWKAQIAAARSKPQYNLRKPGEGENAAQWDKMVALDKKKSETAETEEENETQKTGKQKQVLDIEFHFNDGRRGGLMGRPRGRGGKGAPRNSGRRDGEKKDSNETRENEPEKRDRRTRPPATNDGNFKAKQSLRFNKNTAPKVDDEHDFPSLGZ
>evgtrinLocDN48816c1g1t4|m.725050
MKNVNLLIVMVGLTTLLLGPQIEAKKFDKCSLAKALLAQGFSKADLRNWVCLVQNESGMDTTKKNNNRNGSTDWGLFQINDRYWCDPQDKSKKASNECKIKCSELLNADISKASTCVKKIHKRHGYRAWYGWLNHCEGKALPDLSKCSLZ
>evgtrinLocDN46596c0g1d132946t1|m.741364
MASSCLFYIWLICTIGFVGAMRAHIPCRTIDGFQGKCVPVTSCQWILSKAMSESDALQRSECDIASDSTPLVCCPRWQNAENCGQDLSNSVDRSFPWVVNIVYRVKKKTFSQRCTGSLISSHYALTVAHCIVDLQFILKPHSIRVRRDEKYKDYEILRIIVHPSYNRFDLNKHHDVALLKLTDKVEFDNSVQPICLTREDDQLSSLIEGQMFTIFSRGPPEADQMSRQKHPIEIPLRNASVCEKIYKQIRVEVSPSQLCVGGEPGKDSCRGDSGGPLMMAQESAVSTSRPRWYQVGLVSLGPEQCGGMIPGIYVKLADYQDWIEATVDEIEZ
>evgtrinLocDN48475c0g1t4|m.746026
MRKRGGYRRSRSRSPRRGGQKRYEVSKAQLMLRPINWNHQKLESVTRLSYRPKVDYRRSEREISEWRKAKEITTKGRDVPDPALTFEEVGFPAEIADEWRYADFTTPTPIQSQGWPIAMSGRDMVGIAKTGSGKTLSYLLPALMHIDQQSRLRRGDGPIALILAPTRELAQQIKQVTDDFGRAMKIKNTCLFGGGAKRKQGDDLRYGVEIVIATPGRLIDFLSTDHTNLRRCSYLVLDEADRMLDMGFEPQIRAIIEQIRPDHQTLMWSATWPDAVSRLVKDYLKDYTQINVGSLKLAANHNILQIIDVCQEHEKEAKLSILLREIMAEKECKTIIFIETKKRVDDITRKVLRDGWPAMCIHGDKSQREREYTLNSFRSGKNPILIATDVAARGLDVDDVKFVINFDYPTTSEDYIHRIGRTARSNNTGTAYTFFTPDNAGRARELIDVLKEAKQVINPKLLDMTTMRMKGRGKRNFVHSRYPRERRSRSYDRRGVFRRSSYSRSRSRSRSRSRSRSASPRFSKRDIYRPVKRSVSRNRSRSHSSDSRSDHRSKKNSRRVSRSTSRSPPPRGGAASKSDNNAGDKKRNGKSRSPSTRRYRSRSHSRSRSRSRSRSRSREGRFRSAKNGGTNGTSYDRHZ
>evgtrinLocDN48009c0g1t6|m.752104
MANDREILREIWEGKIPVQFQLASDETDVDPEQFFLLIPRLSYFPLVSDKVRKHFLRFVSNELQDGEMWLDSNGTPLKWHYPIGLLFDLLVGGDAILPWPITVHFSKFPEDVLFRCPNKDIVEAHFMSGLKEADVLKHRGQVVSAMQKKDHNQLWLGLVNDKFDQFWAVNRRLMEPIPDQDGFKHIPVRCYSEDGSYQQKLVPPSTETGQKRTLQDLLEDFSTPVRKAGIPLNTPSGSPNAWSLRSGHDSATVAIRAPQLSGQLSASLLDLRISILTTHVVLLLRRZ
>evgtrinLocDN41793c0g1d139393t1|m.760443
MIVSRGLSLLVVLIVAATSVATGDEVEPTTVDATEKRAGFGAGGRAPVTLIRDRNKCVLSPTTASGSTIQRGRTFCSGDLIFQDNFDFLDFELWEHENTLAGGGNWEFQWYTNNRSNSFVENGILYIRPTLTADEYGEHFLSSGTVNLRGNHPVEQCTNAAFWGCERVGNPTNILNPVKSARIRTLSSFNFKYGRAEVRAKLPSGDWLWPAIWLLPKRNAYGTWPASGEMDLMESRGNENLTVNGVQIGTRQVGQTLHFGPNPSHNGYNTATLTKNAVPGEEYSKGFNTYGFVWSPENITVSINGENLATIDGGEGFWKRAGFDKLNMENPWRYGSKMAPFDQEFHFILNLAVGGVNGYFPDNGDNPGGKPWKNSSPQAATDFWNGRENWLPTWNLDKNEGKDASLQVDYVKVWAFZ
>evgtrinLocDN45929c0g1d141188t3|m.766022
MCCCCNCSNTAKKVWSFMGVVLIFGLAAFFGFGFPAIVDSVARQEFVMEPGTEVYENWMNSPVPMFMDIYFWDWTNPEEITNPDVRPNFVQKGPYVFKEVHERVNSTFNNDHTITFMQRRTWQYVPEDSNGDFYNDRVTTPHTILMTVGKLVAEFDDPDLTWVINAILNNNDLVDGITYDNVLVRDILFDGAEDRLLSALQDLVALLPEGIELPTWDGFGYFVDRNTSAEYDGVFRMNTGTDSWTNTGWMRTWNGEPSVPHYRGLCGQVRGSTGSVNAPMTSAQTNNPDDFVLFITDLCKAITLRYEGDFVLNDLEGKVWVGDNRVFDNGHNFPETECQCTAAEDQCPALKPGLLDVSGCKFGAPLKVSFPHFYLADPSYLNAVTGLAPMRQTHEFRYALHPFSGVPMAVNGRLQYNVHVKDYGIDIFRGLPDVMIPAFWVEQRVLLTQQVIDDLMVSRLLALLZ
>evgtrinLocDN48953c1g2t2|m.771776
MSRNPAENQLNLFKDAQKDKSVATTGNGAPLGTKTATATVGERGPVVLQDVHFLDEMSHFDRERIPERVVHAKGAGAFGYFEVTHDISQYCAAKVFEKVGKKTPLAVRFSTVGGESGSADTARDPRGFAVKFYTDDGVWDLVGNNTPIFFIRDPILFPSFIHTQKRNPATHLKDADMFWDFISLRPETTHQVMFLFADRGLPDGYRFMNGYGSHTFKLVNADGKPVYCKFHFKCDQGIKNMDVKRADELAGADPDYSIRDLYNSIAKGEYPSWTLKIQVMTFEQAEKLSFNPFDLTKIWPQGDFPLIPVGRMVLDRNPKNYFAEVEQIAFDPSSMVPGVEASPDKMLQGRLFAYTDTHRHRLGANYTQLPVNCPYRVSLRNYQRDGPMNCTDNQGGAPNYYPNSFGGPEPCPFARKVQNSKHSVSGDVDRFESGDEENFAQATVFYRRVLDDAARKRLVSNLVNHMGNASPFIQERAVKNFAEVDADFGRLLTEGLKLRSTAKMZ
>evgtrinLocDN38954c0g1d144012t1|m.780350
MVQTENIEKVYLFEKDRVSSFKKWPYSASSPCNIQKMAEAGFYWQGDDKEDEDTSVCFVCGKVLDGWEESDDPWEEHKKHAPQCLFVKYGRPEAELTCEEMINLLEVILKGRIQSSYTALKDCLKAHIEKKRKEMTKQLSKNZ
>evgtrinLocDN44901c0g1d154221t1|m.798605
MQQPRGLLLPILLLGLAALGSALNENDACSNPAGQSGRCIYFRECEPLLKIYSKPIISPEESKFVENSRCGMTADRKPLVCCASSKPISTGTRSQYTLPSPPNCGVDFQDRIVGGQRTALDEFPWTALIQYRKPSGLYGFHCGASLINSRYVLTAAHCIKAIPRGWEVTGVRLGEWDLDNQIDCQEENNCADAPVDMGVEQIIVHEDYNPQNKAQYNDIALIRFTRDVTFSSFISPVCLPIASAQRNKNNVGTRGVATGWGRTETASASNVKLKVELQIQDQQSCSNTYRPSGIILRDTQLCAGGVRGQDTCSGDSGGPLTKLDRANNFLYGIVSFGPNKCGTKGVPGVYTNVAKYVDWIEAKIZ
>evgtrinLocDN47644c0g2t2|m.816500
MTHLIRIVFSLIYSTSLISAIRVTYRSCTDAPAQSGIYWMSPADTAPPFQVYCEQEKFAGQWLVVQSRNDASTNFNRTWNEYKFGFGNLRNNFWLGLEKLHQLTTSSAYDLMVVMENYLDFMAFQRYENFAVRDESEGYSLSLSDANTGTAGDSLLIYNGEKFSTFDRSNNKGTANCAAEMAGGYWHYDCRKVLSTRSNLNGLYDLDHIMKNGSGMWWGMFGGTGKPLKMTRMMIKLRZ
>evgtrinLocDN40970c0g2t1|m.825961
MRFVVSYLVTLATVVTLSTQSPQPVPEQIGPVWDITTQCVIPNESKNGTCTIPTDCPAYATINNPEDVSSVGRLSFLKKIQCSSAGTDGICCPRSKRYQTPTLNETLPKRVRHKTTRVHSRFGNDDDICGYQSFVPKIRGGEIANIDEFPWMAMLLYELKDSQKIVHGCGGALISKNFVITAAHCVTGKDYDNKGPLKYVRLREYNVYDDPDCVIEHNFQDCSEEKIDSEPVRIIVHPEYDPNFRHKYHDIALIEINQVPSYTDFLRHICLPETKLDNGVAPGKKFSVSGWGRTDIFRQQLGNNALSPIKLKVVLPYVDPEQCRRVFRAQQLDIGPGQLCAGGERAKDTCGGDSGSPLMFYDVKAGAWVLTGIVSLGVRDCGTEGIPGVYTNVRQYLDWIKATAQMZ
>evgtrinLocDN48698c0g2t1|m.829404
MAEAAGQNNNAACAQAGPAAGGGGTSNNGVTNTNPNAEVIRGQLFEVGPRYNQLAYIGEGAYGMVVSAVDTVTKTKVAIKKISPFEHQTYCQRTLREIKILTRFKHENIIDIRDILRVPSIEQMKDVYIVQCLMETDLYKLLKTQRLSNDHICYFLYQILRGLKYIHSANVLHRDLKPSNLLLNTTCDLKICDFGLARVADPEHDHTGFLTEYVATRWYRAPEIMLNSKGYTKSIDIWSVGCILAEMLSNRPIFPGKHYLDQLNHILGVLGSPSQEDLECIINEKARSYLQSLPYKPKVPWSRLFPNADSNALDLLGKMLTFNPHNRISVEEALAHPYLEQYYDPADEPVAEEPFRIAMELDDLPKETLKRLIFEETLRFNHNDNHPDAMZ
>evgtrinLocDN45689c1g1d166991t1|m.833997
MKSITTLCVALVCLCAVLSVGTAAPQASVFTQDMENPSELETAAFRQQDQPDQPERRIPMELQRRKRISCDLLSGLGWNHSICAGHCLAISWRYRGGYCNDRGVCVCRSZ
>evgtrinLocDN45689c1g1t7|m.834046
MKSITTLCIALVCLCAVLSGGTAAPQASVFTQDMENPSELETAPFRQQDQPGQPERRIPVEFQRRKRISCDLLSGLGWNHSICAGHCLAISWRYRGGYCNDRGVCVCRSZ
>evgtrinLocDN48586c0g4t3|m.845028
MPFDCPVGRDGLRRHVFSELIRMEVQTRLKGLCLVLVLIGSVRTQCDDDVEGSVKGECGVTQMADNGFENFLPTEPEGSYNIRLNNTRYTMTADEECMLGTAYNYMPWMFPNGTLTIKNQSTALDLSNLRLSDDAMSSLVRSLAVLSSVNNITFISMAYNRLSLLPIASLMYFRNMQYLSLMKNPFREFSPDLKVRPKMPFLPYLIALDMRYCRLQTLPPDFFQNLPGLQYLFLSHNYISKLPATLFYSMGRLVHLDLSHMDSHSLREEEARLENPFMRLIEGMDMDPNIFQPLQKLRFLDLSFTKLDLKAFMSMSSLGGKLEYVSYCYTDLPALMDYLFLMESIKMLDLSGNVGCARALNAGSFQLLRDTLEVLFFKNASIYQLDWIAGMNKLRVLNLRGNFLASFEGAPMRNLTSLEVLDVSRNFIQSWSYRIFHHNKNLKLLNLRNNNLLLIPSSMLRDFETLSYLAVGGNQLQCSCNFVYLLHMVFEKDLPELENDNSSVPVTTQQPTYAVGHVTLYDYNEDDYLCMNFTSKKKVSTIKLSVCNREDEGSYSNVSEAIPESIEEMIEDYLVIYIIACVVAVVLLAFAVMIYWNWFYIKYFFVLLKNSAILSFYDDDKVYLDKSCLDDEAAYQYDVFVSYSDNDRAWVLDEMLPNLEQEDLITVCLHERDFEVGYGILENIISCMDRSRCLMLIVSESFLLSRWCQFEMHLAQHRLLETRRDELILVLLEDIPKRKCPKTLSYLMKTKTYIKWPRQQTERERELFWKRLRKALMSTKRZ
>evgtrinLocDN46980c0g2t1|m.850168
MRLLAPIGLIVLAIVSHCQAQGSDPTVGATPENLAAVSDSVTNLAQKISLAIANPKSKTEIFSPVSIAGALSLLLLGSGGTTREELMNVMGFQNTRLTFTDIHKSFGRLFQDLVSNEPAQNVTIPWRINDKCNNYDYEDDDYTQAKPATQQRGKRDTEKPVEIDVGNGIFAITGREFDRKYQYIAEKIYGIETQYLDFENRTQYAIRTINDWVKRQTRGKIEEIVSQLSPDTMLVIANTLYLKAEWEEPFLRDGTKPRPFFPDGPNRPSINVPMMVHGGCFPYYYWKDMQTKVIGIPYKQNSTMYVFLPDDSNRAKVRGLQNRITASKLNEIIKNMEVKTASIQFPKMHIQNSFNLKQVLEQLGGSTIFDRERSDLYRVLTNLTRFGPGDELDVDDALDFLEDTRENAELELTNVYGCYITEKDVESAQQCLSSEECRFGGNHCVCCLQTNKGRRRRQTQHGVDKKAPLYVNEVMHKVDVVVNEKGTEGGAVTATLLDRITPMINFKANAPFLMLIREEATQLPLFYGSVYDPTGZ
>evgtrinLocDN45280c0g1d175597t3|m.856507
MAQRILCSIWLPYGLVLILLIFCTVTFMITPTESSSAVPLIRPRTDSNTSNGNESSISDADVQKRIQEVFNRKGYSNPDPSPNDSHEAQPDQVAVRIDGASARRRKRPLWKIDENFDPRKSYVIKHPNGTITYVPPKDVDLSGTVSTGSTAAPTQGKPNELIDKMSEASTSDSDKLRSSRFVFPNDLEPRIDRRECTPDYPVCSNVIDYPQELINEIVGQQKERYAEVFGNDVVLTDGDKLVQRFDVDENGNSFEFICESRERLIHPRSGFNAANKSIMIVNTNDYMQGVRIETCSTQGQPCEKLNPLFGKTECRQLFHYRTLLAIDPKTNQPYKEKFKLPSCCKCVIIPLDGSAYRKKRETKEGLZ
>evgtrinLocDN47855c0g1t2|m.868668
MYLKGEVLIVAAALHILSHIDGVSACLPYIPREAWDAKPPKSVEKFAGPIPFVIIHHSYQPGACLTGSECCEAMLSMQKFHQQDRGWNDIGYSFAVGGDGRIYEGRGFNVVGAHAPRYNDKSVGICMIGDWTVDLPSEKMIAAAQSLIEYGVRTNIIASNYTLIGHRQVRPTECPGERLFKEIQNWPHYSPMLDVVDPNSIRTZ
>evgtrinLocDN50104c0g1t3|m.874422
MSLWARVNQLPQPVIEQIRYIYGNSFPIEVRHYLADWIEDRLLNAPVYQQEQDTAYEREAATFLNQLINELERTAINLPEDNVTGRIRLNESARNFRQLFSHNPVQLYSHLINCLQRERQCIAYPEECVNVQDPEIAEVINGLQQLQMLVRANENDNRNLVKDYEHLLLEIHEITKNKAQIDAIDTQLREHARAALAQQERNVNETVTLITGKRLNLVDNFRKTIQLTSQVQEKVLHKYLTQWKINQGFAGNGASGMSASNLDTIQAWCENLAEIIWNTKDQIRLAMKNKSKLNIEEPNLPDFLPQSLVEVTNLLKALITTTFIIEKQPPQVMKTNTRFAATVRLLIGNTLNIRMSNPLVRVSIISEAQAQATQQSNKASEQSCGEIMNNTGNLEYNETTKQLSVSFRNMQLKKIKRAEKKGTESVMDEKFALLFQSSFAVGHGDLVFSVWTISLPVVVIVHGNQEPQSWATITWDNAFADINRVPFHVPDKVSWNLLAEALNTKFRASTGRSMTPENMHFLCEKAFRASLQYPVSNDLTITWSQFCKEPLPDRTFTFWEWFYAAMKVTREHLRGPWNDGSIVGFIHKSKAEDYLLKCSRGTFLLRFSDSELGGITIAWVNDSNDGQPQILHIQPFTAKDFATRSLSDRIRDFEDLFYLYPNKPKNEAFDRYTTPPGQPRNRNYIPSEVRAVLMPSNNNPISYPNTPNSYGHLQSPDASRDTPTSGITDVTYRSDAARPTYLAESRYAIGHGYAASNMSSPTHSDTSPMGPLPTQEFPSPGSVGSPATPSQTLPACVEQFNAGATAQPSELLQPGATGSLTLRTSATEQIIQGLVENLLSDYHGQELDDVSMAQLNSNGFYSADTSASGNGVCSSSSPAMANGIZ
>evgtrinLocDN50167c1g1t2|m.876282
MKHQTVCILLALVLASAAYTDALVFVYAKTCAACKAYGAKSCGYGYIHSKGYVSCDGANSIASCSDCQRRFGRCRQGAITECYIGZ
>evgtrinLocDN44694c0g2d180827t1|m.881555
MAAQNMGSPTGNSHHVNADISGNFKYIYDIPQLVKKRLADLLDQDAKWVGLALRQMRYSAEDVESIRRCCARSGGSASESLLVKWGNLNHTIAELFVVLYRESLISAMEVIKPFVAPKYHVLMTTAAPNDTGKVMNGPVASNKDQTQGYTTDGNSEKAQQKAEFVQKAAPPVALPVVPPEAPVPVAAPARFPGLMRSPSDQIAATAGGLPQFCGEELRQATGNWHPENELGKGGFGVVYKGYFKQTYVAIKKIKGITMESARTELRQSLNELKYLNACRHENVVPLLGYSLDYGEPCLVYQYMPGGSLDVKLFPKSSAVPPLLIGDRVKIAKGTARGLQYLHTFAQKPVIHGDIKPGNILLGPNNEPRIGDFGLTREMVVSDSSMKVSRVYGTRPYIPPEFISQRQLSTKVDSYSYGLVLYEICTGQRVYDDKRVPKHLKEVILSTMLSGNDMRRLIDPILAPAANERTFACYLLLLRTGLSCTEDIPEKRKEMVEVYRTLAEVLGEZ
>evgtrinLocDN43353c0g1d182083t2|m.883995
MGIMRKRISIPGLIGVLLAFTSQGQALKENDPCIDPNGEAGRCVYVRECDPLVRILQKGKFSPQEKRFIMQSRCAVTADRKNLVCCKGTVDEGLPEPPKCGVDFSNRIHGGQQTEMDEFPWTALIQYRKPNGLTGFHCGGSLINSRYVLTAAHCIRAIPRNWNVIGVRLGEWDLSRERDCDSDGITCTDAPVDLAIDRIIVHEDYVPESKTQYNDIALIRLARDVHVSMFISPICLPLKDTQRLRDHVGSSGFAAGWGNTENGTASCIKLKVQLEVKNFRDCAGIYGRAGIVLRDTQLCAGGVKGQDTCSGDSGGPFTKLDRAYNYLVGLVSFGPSKCGTAGVPGIYTNVAKFVDWIEKNVKPZ
>evgtrinLocDN49308c1g1t3|m.907826
MADNPQEGSSGGRIRARGFVGGSSSRGGYNGGSSRGAWPGSDNGGGYRGDHRQKPYDRPEHSPPSAAPTEEMSALESEIKQEQMQGRGERGGRGGSRGGRGGSRGNRYLPEIVHTRKDTSVAKQGNSGRPIMLQTNYFRVLRNEDERIFHYRVDFNPSVEANRKMRALIYQIKPNIGGYVFDGTQLFTRMKLENDPAEFTTRDKMTEEDYVITLRRVGDVTGTNEKAFVVFNLINRHAMAGLKLQLIGRSFFDPEAKISIRQYGMDLYPGYLTSIRQHEQDVLMCAELTHRVMRTDTCYSLFEHCMNQRGNFKDNYKRMVLGTIVMSTYGKNNTYTISDVEFDVNPESTFETKKGPITFMQYFKEKYNITIRDPRQPMLVSRSKARDIRAGLPELIYLIPELSRITGITDDMRRDFHLMRAIADHTRLNPDKRIQRLETFNRRMQQSKDSSDVFKFWKTELDRRLVEVPARVLPPETVFFHPEQDQCKVLAGEMAEWQMAFRNNPMYLTVALTNWYVVVPGGSERLIVDFMSCLKQAASQMYFQIEEPRRISIPNDSPVVYVEQLSQIVQRDPQLIMCLVTNDKADRYSAIKKKCCVDRAVPTQVLKTRTITPKGGNVRTLMSVATKVAIQMNCKLGGIPWVIKSPLASVMVIGYDVCKDSKDRSKGYGALVASMYGGGIKHPKYYSTVNQHAYGEELSNYLALNVIKAIRAYQSSFGNILPQRIVIYRDGVGEGDLGFVYEHEVGAVKEKLEAAYKGQDFPSKLTFFVVNKRINTRLFHDRRNPTPGTIVDDVITLPERNDFFLVSQSVRQGTVSPTSYNILRDESGLSADRLQLYTFKQTHMYYNWSGTVGVPAVCQYAHKLAALAGQYLHQAPSTWLEKKLYFLZ
>evgtrinLocDN36674c3g1t1|m.960472
MEVKLMLLVVSLLVSAVVGQLEVQKCKKGAVPNKLEIEGCTKAPCQIVNGQNLRFRAEFTNPQATKTLTAKVIARVAGFIIPYELPPEHRDGCKKLTNAKCPLADNQRVEAAGDVPVDSPVANVVANIEFQLHADAGVAVCFKIDAKIVKZ
>evgtrinLocDN37974c0g1t5|m.1005934
MTSALCYISSSTLTQSWPHKDDFVAAQYASGNVPDSTRQRHHAPLYGRLVTEEHLPAAHRDIHQRSISPTSSTDIRAMQARIPSHFRDPTTAPLRKLSVDLIKTYKHINEVYYAKKKRRAQQTQGEDTSHKKERKLYNDGYDDENHDYIIKNGEKFLDRYEIDSLIGKGSFGQVVKAYDHEEECQVAIKIIKNKRPFLSQAQIEVNLLEMMNRADAENKYYIVRLKRHFMWRNHLCLVFELLSYNLYDLLRNTNFRGVSLNLTRKFAQQLCTALLFLSSQELNIIHCDLKPENILLCNPKRSAIKIVDFGSSCQLGQRIYQYIQSRFYRSPEVLLGIPYDLAIDMWSLGCILVEMHTGEPLFSGSNEADQINKIVEVLGMPPKHILDQAHKTRKFFEKLPDGSYVLRKTQNQRKYKAPGTRKLHDILGVETGGPGGRRHGEPGHSVSDYLKFKDLILRMLDYDPKTRCTPYYALQHNFFKRTSDESTNTANTISSLSTSPSVSTQDPSSHGLPSLQHQPQSVQHQSQQQKLHPSSSTASSQSQSQSTSMLLLSQAAAAVGLNSNNSSSGPSTTTISSSNNSSNSSNISNDNTNNSNNHPLAMDCDPPHTILNNSSTTSSNPTHYHRNRYLQQQHHQQQQQPQHPLLSHKSYAPASLPIDLGGLTHGSSDPNSSSSSAGGLISGSFTSHPVVVGAAGGNSSSSSSNSVVGVGSGNGGSRSLLSHSVSNYAPFSMTGDAASLLMGGGHTSVPGGAGHGGMLYHFIZ
>evgtrinLocDN34917c0g1d281125t1|m.1095292
MKGLKQAVIIVGLLLCVTELILGCKWSPTTASGSKAPKGPICSGELIFADNFRQLDRTVWEHENSLGGGGNNEFQWYSGSGRNSFIKNNHLYIRPTLTSDEFGESFLKTGVINLNQGPQSLRCTDAPGWAEQIQGCYRRGSPVRILNPVRSARLRTVNSFAFKYGKLEINAKLPQGDWLWPALWLLPKGDTYGYWPKSGEVDLMESRGNRNLMQNNENVGIRKVSSCLHFGDNPNSRSSQCGSISGSRFGSMFNRYQLTWTRNVIQFGVNDKIYHTITPYEGFWKLGGFRSNPWPKGSKMAPFDREFYIVMNVAVGGNYFPEDAWNPHPKPWRQGNPSAMTDFYKAKSNWYSTWGNTSALEIDWVRVWAAZ
>evgtrinLocDN37840c0g1t12|m.1105706
MSSAVMLFACSKCFSRHPFEELSPGQQLCKDCRGSFPIVKCTYCRTEFQQTSKGSTAAICKKCDQNVKQYGKPSACELCNIIAAFIGSKCQRCTNSELKYGPAVTCDQCKQRCAFNRPDYKVDGKLLCWLCTLSYKRALTKARQAESDRRRAKKRGPDGGPPPALSSSASGAGTGSRGGTGASNAATGPLGSSANSGSRADNRSTSDKTNSSSNSSSMNRGGGSGLPPLGDVGLGPVDLPEPVPLSVESSATTGMDRVDNARNDNGRHSSSKKPRTDMKAGSEAPEKLGHHKSSHHHHHHHHTKYVDPHSSDHVIAMTQLKETIATLQRKLKQKDGIILEKEKEISAWKGKHLYLEQDLMKKYKDMEKNYEFKLEVLNKKLKSQLLEIAQLSKAAKDAAEKKKKPIGFLATTKLHKLKPELKEKEREKTSGRNRIVEDEDEDEEKEDKENESDRGEHLFKLAVDYLEQEQQADQMTRDDNVLLNDVYFNAYNMTHQPLTPLTPISKIFASFDAHSGLNSGVPTKTTPTLTPTTLKNIEQEFMELTNDNSSNIPCQAGFVPPPFQFEDHSQDRENSRESMSSVSNSSWQVTPPPIISEDLDSKSSSTSFERDVSVAQPRLAAVARGVVPLAAINQFGLAQQSPAPTSAASRKTPNHNPENTPPATSRRNMGGRRPAKASNLSPEEEEKRRVRRERNKQAAARCRRRREDHTNELVDETDLLEKKKQALQDEIKSLQQEKEDLEFLLESHREHCRFQGRQSPMERKPVALVQQPAIATDLKVIPMKIKAEPVDMHDQPPAKKLILSNHLTDSLDTPTPTSIAPVLTSVNLPRLMLPGAVPISVPNGRPARPASLDVKATAAFPLRNITADAGIGISTPSSGLFNFDSLMDGGTGLTPVAAPISLQSNRGPLDLITPTSTEPSKLCSLZ
>evgtrinLocDN45078c0g1t6|m.1134432
MAQRILCSIWLPYGLVLILLIFCTVTFMITPTESSSAVPLIRPRTDSNTSNGNESSISDADVQKRIQEVFNRSRFVFPNDLEPRIDRRECTPDYPVCSNVIDYPQELINEIVGQQKERYAEVFGNDVVLTDGDKLVQRFDVDENGNSFEFICESRERLIHPRSGFNAANKSIMIVNTNDYMQGVRIETCSTQGQPCEKLNPLFGKTECRQLFHYRTLLAIDPKTNQPYKEKFKLPSCCKCVIIPLDGSAYRKKRETKEGLZ
>evgtrinLocDN46102c0g1d315084t3|m.1176060
MAQTVDAQFVRKTNDFALDLYKQVISNEKKNVVISPFSISTCLSLAAMGAGGLTAEEMFRGLKYDPAQKSAIAETYGNVMTNLDGNKSLKIANKMYIMEKYSVKANFHEIAQKNFRSEAESVNFADNTAAAKKINTWVEQKTNDKIQDLISPDALDGMTRMVLVNAIHFKGTWTHQFNPESTRPMPFWISETESVDVPMMNTKEHFKHGVFDDLGLAALEMTYNDSDVSMLILLPHERTGLSKLEENLQNIDIPDMLTKMYSQEVEVFLPKFKIEFELDLKETLEKLGMGNMFSDSADFSELLEQHDPLKVSKVVHKAFIEVNEEGAEAAAATGTVVRMKRSVLFQRSLFNADHPYLFVLLKDRHHLFVGRHITADRNVQSRHEELZ
>evgtrinLocDN46623c0g2t4|m.1245647
MLTQFAGNLSCSVEAGQIFVIGARPIDDAERVNINFLSGKSDEADIILHLSIRFHDDIIVRNSKIGGSWGGEERDENLNELTAPNPTTPGDVFKLYILIGDDRFHIAMNGHPYCTYGFRGALSDIRTITVVKDVQQIVQVDHRQAFPTPFPAIQFDEPFNSFSNDVPKPFLPGHVIIITAIPFGNPRGRFIIRFTENGTKRQALHFNPRFDPQYQVVRNSHTDTLELVSFLLQIRFSQLFTINESLFRFRREEETSGGFPFVLDQQFKFAIGLTESEFKFAVNGSFFEAYAYRNVNQLDILNGFKVQCINGMQLEITNVDHMNMGVPDCEGFESYSHPEVEIFZ
>evgtrinLocDN48394c4g1t4|m.1249787
MKHQTVCILIALVLVSAAYTDALVFVYDSQRSPTIGCPKPHCCPLSISQQSVQAKTCAACKAYGAKSCGYGYIHSKGYVSCDGANSIASCSDCQRRFGRCRQGAITECYIGZ
>evgtrinLocDN48361c0g1t4|m.1251137
MVDTTPLLYLRLLREELYDLDIEDIKDELIKENVFSEAEMREILHETNEADRLDLIFAILEQKEKKEGQVMIVKEFLKIVEPYHDWIVRRYREDVKSGKSGPIIRYHSYRNNTTVPSIDELNVYRREQIWKIQKFLKQLKHGVSGQRYLFVYGGFGTGKWTLVSQACENFTIVEHMGFHIFYLSLANCKTDAQILEQLENLTLQMETSCKSEDATYNGRYPTNEIFFRKKCLIQIFEDRFKRSLLILSHVRDPSLIEKFDLKCKTLVVTSSKDVINKVNENERFVVKLEPGFTEDESMELFGKALRLKSDYLPTDAHHIYHMCKGNPFVIKLIARKMRSEFAETDSIESNTRVAAVWKKLAYDLGKHSITIENFTIRSILDQLDETEQKAFRSLLVFRDNVKIPQSVLQRYWGLTAEETESILAKLINKGLLDKRVVNQQDFFVLHYVCYSFLLKEKPSESYANHHQKLVESYRISDALYDRTELDLLKFFPNDHYFHFYIAIHLEQSGLHDLFPKLFTDFGFLEQKLRYTGLPNTVGDLKLFQERIFAHMKDPELYADLLTEFLMGAEVLLSKSADTCLLQLALNCTGPIACEAKRQAAKYNNRVWFCDIDHTHQHQLIQVRSAPHKVRLQDPESALVSLDNNQISLVDLSPWYSAPATIFDGNDGRVRDMQMINNNVLIALDVTGTLSIWSMRNTPQDRNARQHESHGNIRRKAQTLNALDKGKDHFVSFCIVPNENHPNHTGNTQTNLFAITKNGVLYFYKGLSTFSLFNHHDTQIKNTYLIKPLIGPTALPKLLFLTKDNLGCIFNLTSTSIECRFEEPQVVNIHNLGNRLISVCSNQIRLRTLCRDHRNQLQTERVEVIYETPIHHQNTCSAISDDDEYIVLGTTQGISIFSIRDRVEVLRTNISHNILDVDIYSLDDDRYRYILISSSEDSGNVINMYSLMVTANNQMVSNQYQLQGNTHFLCDLDHEPVRVKTVDRKRVIQELQFTAVQERDDFNKLSPSSENVALASEVQQLIQSRSGYYVGLKNGDVLRLTDWCNPRDGPHPEMVIRLGEPVSLLKYYDCDQVLVAATESRCVITVEGNVVHQIDEEICQCYMHLHYLVLIYENCTIEIYNVHSMEIERTLSQRLTYGASAFNEQCLIICTSDGAIEQVKFNPGDDDRLEIHVQHIYDLAENPPPKWGRISSCAISSQSELLAIGYKRGAIEVYNTEERKVIATLESHKYEVASLYFSPWQDPNSPHILVSIGEQIVFWNLDYVINNPSRLDSNDSKRRSNRYKSRFVASPTIDIHHRSSFGSPSSGLGSPFAGSPARNGSFFNDVDEAGLQWLGKVGPSNKPQLLSCIKLIGSSAKKLMISRDFNKFFTIDDEGYLYYLRLHQPDSNQITISVESPIRDRSGNGSFLIZ
>evgtrinLocDN48343c0g1d348760t3|m.1251687
MYCSVDKNQSSGVVSSSSGGIGGGGGGGSGSGNAGGAGSISAGSGGGSSGGGGGSVGSGNGNTTTPLQNNTKSVKEGVTMREKKGGALQKLKKRLSHSFGRLSISREENDDSTQHNNHHHPHHLHHHHGHGHNRGSKVPFNGYTSEEYLDRLEPNGNIPVDKTYNKHWNRVGDHERVHRQLSVSSDSKLLDEDIREETRVIMRPKKPPRPKSEVFLNKHDLHPRRKRFSAFGGDSPFGKSEAYIKLEQLGEGSYATVFKGYSNLTNQVVALKEIRLQEEEGAPFTAIREASLLKELKHSNIVTLHDIVHTRETLTFVFEFVNTDLSQYMERHPGGLDHRNVRLFLFQLLRGLSYCHKRRVLHRDVKPQNLLISEMGELKLADFGLARAKSVPSHTYSHEVVTLWYRPPDVLLGSTEYSTSLDMWGVGCIFVEMITGMPTFPGIRDTYDQLDKIFKILGTPTEETWPGVTHLPGYKLHMLGFFKSRKLGLSFPRLYDIIEGEMMASAFLQLNPDNRISADEALRHPYFAPLPKKLYELPDETSIFTVEGVYLHPEPNRHHQHHKZ
>evgtrinLocDN42978c0g1t2|m.1260721
MKRLLVFAALVGLSMAQFPNGRVLEAPNPQLCANRIIHERAPDGKGYFFSWRDPTLQGAEKDWLDARNFCRQRCMDSVSVETSPENEWIKQRIVDGKQKYIWTSGRQCDFKGCDRPDLQPVSVNGWFWTAELQKLAPANVRNQNDWSEQGGIGKAQPDNRELLQGGAPENCLAILNNFYNDGVHWHDVACHHVKPWVCEENDALLKYVKYTNPGLRIZ
>evgtrinLocDN45319c0g1d355172t1|m.1268305
MGKFSVNLTKVHIGSARNLGHRRSWTPLTNWMFSVSEASKWSTLSLINSDILMQIIFRSNESSSKERPVSRAALDEYYDTTNKRRGVALVFCHMNFSTMAKRNGTDKDRNDICNSLYALDFEVRVFDDLSRKEVLETLKEVSREDHSDNDCLVVIVMSHGEQGVIYARDNKYNVDSLWKNFVGNSCPSLIGKPKMFFIQACRGEQFDEGVAYAARAAPKDMVDSRHEPVLYSIPAMADLLVMYSTYEGYYSWRNPRQGSWFIQSLCVELDENGRVRDLLTLLTGVSRRTAYEFQSFVPHDVKMDSMKQIPCIVSMLTKTFYFTKKTRSKVVTDIDZ
>evgtrinLocDN45383c0g1t5|m.1290698
MFMCCQNRLQLITSCCIIASCHLLASQNANAVISPFSAKVLLVLLYEVTENDAVLIKTQVKQELRTVLDPNGDLNATRITYRKLLDSALSPLNEYDLKIAIKFFVEEYIDIISEFPIILDHYYNVTVSKISFSKPKNAADAINQWVNKTTNGRISKLVTPDRLIGSTITLINAICFKGLWTYPFPELTTMLTFYGTQKQVQAPFMKQTGGFYYDDSDKLDAQLLRLPYRGEKFAMYFILPHQGKTVANVLEKITPETLRLALWYMDETVVNITIPKFKFDFSEELNRPLKDIGVRKILSQNAFMRELSHGMRDRSERRVARLIQKVGININQLGSDVYGPAETQRIREFFEDETPIFTANRPFLFFIEDEDFGTLLFAGRVEDPTKZ
>evgtrinLocDN43637c0g1d367349t1|m.1295049
MNDAKVSVGFSCQRCLQPINIDDSFTALGEHTLAELALPINSHIEVDIESQSGSMDHFVPPFRFAECSGTDTNGFMLLSDGPDRDLLSQNLRVKAELFDTLSNNSEIDHPLCDECTDTLLELMDKQLKMAEDEWNDYNNYLKKLELTDDVPNVDLLEKELNDLKGEEERLLQELSELSREEDAIKLAVKEQEVEKQRLSNEEEKYWREYTKHRRDVITTEDEFRSLECQMSYAQVQLDKLKKTNVFNVTFHIWHSGHFGTINNFRLGRLPSAPVDWSEINAAWGQTCLLLSALARKMNLTFKNYRLVPYGNHSHIEVLSDGKELPLYGSGGFRFFWDTKFDAAMVAFLDCLQQFKEEVVKKDPDFCLPYRMEKGKIEDSATGNSYSIKIQFNSEEQWTKALKFLLTNLKWGLTWVSSQFTEEKQAVZ
>evgtrinLocDN44844c0g1d370311t1|m.1300398
MELVGNFEYNSKDLIGHGAFAVVFKGRHREKHFPVAIKSITKKSLAKSQSLLGKEIKILRELSALHHENVVTLLACTEKDHNVYLVMEYCNGGDLADYLAVKGTLSEDTIRLFLCQLASAMKALYAVGVVHRDLKPQNILLSHGCGKHLPVPSKITLKIADFGFARFLQDGNMAATLCGSPMYMAPEVIMSLQYDAKADLWSLGTIVFQCLTGKAPFQAQTPQELKMFYEKNANLAPKIPPGTSKELTDLLMGLLRRNAKERMNFDTFFNHAFLQRQTTPQNSEIPQSSAAGMHSTPGKVTSPHQKTAMSPQQQQQLLLRQQQHQHQLQQQQLQQQQQQQQHQQLLMQKQQLQQQQEQQKQQTLENNNVPLEIDDSVATIASANNTSNSSQDNSDDFVLVPSNLPVDPCSGNYDKSKPTRVPQTASNAQASPPRPSTLPISEPKPVPSSARKLSRQQSQTPPKNIPNAIPRSQPISMKRSEHRNSNCDISSISPPAVQFAIGTPPTGSRRRSTSGGSLSETPPPPSCWTVSPASHHSPLRRSDTSSPVLSHALSKLPALGSPTLLTNDNNNMHPLGTRAFTLPEMGATAGLGSYLNDNNLDDHPINFHAPELPAETLMDREHNETVAKLNFVIALTDCILEVADSRCAPLSALMSADAQPIAPHAPEHCKRAERLVLLVRALNLLSSGMHLASSNLQTGQLKPSDAVKNVLSMMHTRYRSTLCESKKLNGTGLLQRAGASNITADKILYDHAIQMCQSAALDELFGNPQDCFTRYQSAQILLHSLAQKCSHPQDKLLLSKYKDAVEKRLYILQQQGYIYERSZ
>evgtrinLocDN42626c0g2t1|m.1303614
MKMKFLTIICVFCAVRYHGTSEVPSVCPDNSGSFGYEVLLGKLEDFELKFWYMLLEMKGQIDNHIRSKDTHKEVMMMLTKLENRSAEILQHHLGNPNSYTSCAEIPLSVSGKYMIHPLGFEKPFEAYCEQNVSDGGWIVVQYRFDGSVDFHRNWTDYKNGFGSLNGEFWIGLEKLHRLTKGGGHQLLVELKTFNGSYAIAEYDKFEIGNESEKYELKKLGSYSGTAGDGLSYHKNMKFSTEDNDNDEYSGNCAKHYKSGWWFYNCYNSNLHGLYKAAYRSLEIIWKNNVNNPLAYSRMMIRKTLZ
>evgtrinLocDN48721c0g3t1|m.1326608
MLKFFFVAALVPAMAMAAVNFRACPNGAPTPASLTVNNCAGDECVLVAGQALNARANGIVSPVGSATATAHIVARVAGLDVGFELPPELTNACQAGLVAGCPIVAGTAFDYALIDDSLDVPARDIPVEIEVGLTGDGGVALACVRFDARIQZ
>evgtrinLocDN45225c0g1d395012t2|m.1358201
MDTTTTQNSDHQGKRWNHLRKILERSGPFCPPNFTASNETLEFLQNTCKILVIGAGGLGCELLKDLALMGFRDIHVIDMDTIELSNLNRQFLFRRADIGKSKADCAAAFVNARIPGCTVTPHFCKIQDFDAGFYRQFHIIVCGLDSIVARRWINGMLISMLEYEEDGSVDETSIIPLVDGGTEGFKGNARVILPGMTACIDCTLDLFPPQVTYPLCTIANTPRLPEHCIEYVKIIQWPKENPFGSDIGLDGDDPAHITWVYEKAQERASTFSITGLSYRLVQGVLKNIIPAVASTNAVIAAACATEVFKIASSCCEPLNNYMVFNDSDGIYTYTYEAEKKSDCLACSTVPRPVDVVDPNTMTLQDLIQHLCDSAEFQMKNPGLTASVNGKNKTLYMATVKSIEEATKGNLTQSLGELGLKDGQEIMVADVTNPNAILIKLRFQSNEVEMAZ
>evgtrinLocDN49114c3g2t8|m.1362515
MLSIGIDSGSTATKGILFSDEAKMNKFAAVLAITLASLAAVSAQCPRIVTRAGWGARAANTAQLPIRPAPWVVMHHTAGAHCTTDAACAQQMRNIQNFHMNSNGWADIGYNWCVGENGAAYEGRGWGRQGAHAPGFNDRSVGMCVMGTFTNAIPNLAARNAAQQLISCGVSLGHISGSYWLIGHRQATATACPGNAFFEHIRTWPRFNPNPZ
>evgtrinLocDN49770c0g1t6|m.1456456
MSGGQSSIGNRISMIEAQLQVQQAIPGPSGQGQGPRTPPTPPTLNFDRTRRVGSGGMGSRGRSSLGLDLPLRTQPNNRRNESELIKIIDKSGMIKINDQVYKTTLVEMQDLGELGSGTSGHVVKMRHKPSGAVIAVKQMRRTGNDEENKRIIMDLDVVLKSENCRYIVKCLGCFITDADVWICMELMTTCFDKLQKKSKKPVPERILGKVTVATVNALAYLKDNHNVIHRDVKPSNILIDDRGNIKLCDFGISGRLVDSNARTRSAGCAAYMAPERIDPANQSYDIRADVWSLGITLVELATAMFPYRNCKTDFEVLTKVLQSSPPSLPEDQDFSSHFRDFVKLCLQKNFEARPKYPDLLKHPFLQRAKQEDVDVAGWFRDVASSSGIQLSSTPQLVASGCSGVTSSSLVGSGGSPTSVSIQRPSSSASDQNRVPTPYENLAEAVQAQSNQQKQSAIASSIPIKSSSLPQHQNNFDTQQQQQQTLQVKLSSISLAPSSQATSSSIATTSSIDIRSPSPAQPQQMQTPQANYLKLQQQPSAIFSPSTNSSSHGITGPEVNRKYKHSPFLPRRVAAATDPNANAATENPLHAYGSPKKESTLSSLGQSIFRNLTTSPFSHRKSEQKAYKPPLPGEDGGGGMSMLNGNRSGFSNPSSPLLLNRKMIDLNDEQQYKQLQGNTSPIVLQRFYHQQNQLRENKQQQLEQHLSTNPFYQPPQPSGIPIKYSPLPSHRTVHHAANPAFAGGNYTGYPQMMPQEASNIPTYQYQQLNAANIGGNSSSSPSKPKTGGFFNTFSRSKSQNNGSASSSQRVNAGTGGSGLPGSDGGFTEGGFYQNHQLYGRQTLPEYGSTGFAKSSGISNGDNMMKEDTGWFNSIADLAKRRFASFAKVNLSTSTGEKRPKDKHLQNHMLQTQPHHQQYPFTGGNGSLVAPMNPYPASTNPFVGPSGGVPSAIPPSAAAQMLGNDRRHRSPDPPPRYNRGQSPLLLHRKLEKLGQTGSPLLNQRFTSASPSPPLPPRRGSESVPGSPQYIRTRMHYTPEPHRRPYRTIDQZ
>evgtrinLocDN42326c2g1d453370t1|m.1474765
MGLSPLVALPLLMCIVVADAVNGRSYCPYGKGVCVRDQYCRGNSEKYKWLHWYKCSQHRVCCDLEKTTQNTQCNISTGGTGLCLPEDQCGSYTRDFMVRIVDNGNWKRSSNVCYQDDQTKYYCCPESLQKRIEPVRSSMMAQPLENVFPSCRRADGFAGRCVPMRLCDRFGAFVLDANPNFKYESLPAGYKCSSDAVNATSMCCADPKDPDEFIRYAKVRKLGPESCGRFGMPNRVLGGNDAALGEFPWMANLMSWQIKSPRYSKEKVKTTVCSGTLIHAQYVLTAAHCVASEIKPISVRLGEHDLSQKKDCDENYCVEYIEYGIAKWVIHEGYKDFKKGKDDIALIRLDQRAEIIEDRIYPICLPVTKQWLMTIPSEMIVSGWGLTQKGRYPDVMTYATMQTLKVRPYYCNNEQTICARGSKGETHCKGDSGGPLQQIEPYKNRFRMVLFGVISAGAHECSVDDKLVGASVSVGYHIKWILDNMDIZ
>evgtrinLocDN48119c0g2t2|m.1592635
MSRNPAENQLNLFKDAQKDKSVATTGNGAPLGTKTATATVGERGPVVLQDVHFLDEMSHFDRERIPERVVHAKGAGAFGYFEVTHDISQYCAAKVFEKVGKKTPLAVRFSTVGGESGSADTARDPRGFAVKFYTDDGVWDLVGNNTPIFFIRDPILFPSFIHTQKRNPATHLKDADMFWDFISLRPETTHQVMFLFADRGIPDGYRFMNGYGSHTFKLINAEGKPVYCKFHFKCNQGIKNLEARRADELAGSDPDYSIRDLYNAIAKGEHPSWNLKIQVMTFEQAEKHSFNPFDVTKVWPQNEFPLIPVGRMVLDRNPSNYFAEVEQIAFAPSHLVPGIEASPDKMLQGRLFSYADTHRHRLGANYLQLPVNCPYRVAMKNYQRDGPMNVTDNQGGAPNYYPNSFGGPEPCGFAQKLQNSKFPVSGDVSRFESGDTEDNFAQPAIFYRRVLDEAARERMITNMVNHMSAASSFIQERAVKNFSQVDADFGRRLTEGLKLRRSAKMZ
>evgtrinLocDN40940c0g1d513677t1|m.1594664
MASSLLQNRPQYEQLCKDYLNLKIVAESCCAREPEVVNKFKNALKSEVNSVRKLERAHSLEDVLYLLERRNRLSMLKIKLLIQLEGYVHDIDYSKLLDKYRISLEQNFNILRRFYLEDLRHRDRRTLLEKEIEQAKLDNPSQVEPPSYETLKATNDPKPTSSHGASSGTGDRFNQHRHAIFTLLSKEIGRNWSTFGRLMQLSESSLEEIEIRHPRNVKAIVCDILATAESEQNENGQNSFVGILLEALVEFRRKDLKNKIEKLVKZ
>evgtrinLocDN48668c0g1d515724t2|m.1596833
MSGNRGNFSFSMRRQGQLSGSFRPAGQQQAQQQKSFSLNAVPPPSSLTGRGHGYAPPRFHHQHQQQQQATSGVSKHGYHTMDAIAAYANPASQYSLGKRRGKTEDDYFDDDDETGPQLDYIPAPGSPSASGSQAKSDDEEDDPLDAFMAGINAQVEREKKKIPQPNVDPKKGTRGDIDDEDDEESYYRYMEENPTAGLQDADGSDAELEYDEDGNPIPPPKKREIDPLPPIDHSEIDYDKFEKNFYNPHEDIASLSATKTNELRNKLGVRVSGPAPPAPVTSFAHFGFDEQLMKAIRKSEYTQPTPIQSQAVPAALSGRDIIGIAKTGSGKTAAFLWPMLVHIMDQKELGPGDGPIGLILAPTRELSLQIYQEAKKFGKIYNISVCCCYGGGSKWEQSKALELGAEIVVATPGRMIDMVKMKATNLQRVTYLVLDEADRMFNLGFEPQVRSICNHVRPDRQTMLFSATFKKRIERLARDVLTDPVRIIHGDLGEANEDITQHVIVLKDPAQKWNWLLAKMVELLSEGTVLIFVTKKADAEQVANNLRLKEYDPVLLHGDMDQADRNVVITRFRKREVEIMVATDVAARGLDIPHIKNVVNYDIARDIDTHTHRVGRTGRAGEKGTAYTLVVDKDKEFAGHLVRNLEGANQEVPDELMKLAMQSSWFRNSRFKHNNKGKNLNVGGAGLGFRCRPVPSGPLKPSDGPSSSSAGGSGWKGPVTDRLTAMRDNFKAQYNAQFKASSDRTWENTLPEGGVFAKPDLSGGVPASSSGEANDEESQREHSQAADEERPRKKKSRWNZ
>evgtrinLocDN47252c2g1d520606t2|m.1606325
MCHQHARDSATFYNTTVMAKARSQQNTPSAVAAPSSPSPSTSALTSPDNCAGPSNSNAVQPSQSTTIDKADTTSSHNISISSINEDDNNDSSAFETSDSECDDEQIKKAIERIPNSLQPGSQLVQNGMLVVKDDNNSSPVSARGPNIGSIAVQNSSDITFGNKTYIKGQVVIKNIYHDKQNGAVNEGYHETDGELNKQKSNKDSSNANKDQSWQSSLKVIIRDKPMLSVVVLIAVMVIITAIVIVAFVSASGKPKYKRYYGDGDDDRANVPPDTGIDKDFLPDAKPLRIVTRNEWLAQPPKENLTRLKLPVSRVIIAHTATENCLTQPQCTFMTQRIQEFHMAADSKNYSDIAYNFLIGGDGNAYVGRDWDKQGAHTKGFNVDSIGIAFIGTFTDVEPSLVQLSAAEQLIAMGFEQNKMSKTYRLYGHRQLAPFESPGRMLFKIIQKWPHWSSELGSNHWQEZ
>evgtrinLocDN47252c2g1d520607t3|m.1606329
MCHQHARDSATFYNTTVMAKARSQQNTPSAVAAPSSPSPSTSALTSPDNCAGPSNSNAVQPSQSTTIDKADTTSSHNISISSINEDDNNDSSAFETSDSECDDEQIKKAIERIPNSLQPGSQLVQNGMLVVKDDNNSSPVSARGPNIGSIAVQNSSDITFGNKTYIKGQVVIKNIYHDKQNGAVNEGYHETDGELNKQKSNKDSSNANKDQSWQSSLKVIIRDKPMLSVVVLIAVMVIITAIVIVAFVSASDKDFLPDAKPLRIVTRNEWLAQPPKENLTRLKLPVSRVIIAHTATENCLTQPQCTFMTQRIQEFHMAADSKNYSDIAYNFLIGGDGNAYVGRDWDKQGAHTKGFNVDSIGIAFIGTFTDVEPSLVQLSAAEQLIAMGFEQNKMSKTYRLYGHRQLAPFESPGRMLFKIIQKWPHWSSELGSNHWQEZ
>evgtrinLocDN47252c2g1t9|m.1606345
MCHQHARDSATFYNTTVMAKARSQQNTPSAVAAPSSPSPSTSALTSPDNCAGPSNSNAVQPSQSTTIDKADTTSSHNISISSINEDDNNDSSAFETSDSECDDEQIKKAIERIPNSLQPGSQLVQNGMLVVKDDNNSSPVSARGPNIGSIAVQNSSDITFGNKTYIKGQVVIKNIYHDKQNGAVNEGYHETDGELNKQKSNKDSSNANKDQSWQSSLKVIIRDKPMLSVVVLIAVMVIITAIVIVAFVSASDKDFLPDAKPLRIVTRNEWLAQPPKENLTRLKLPVSRVIIAHTATENCLTQSACVYRLRFLQEQHIGVLNLGDIGYNFAIGGDGNLYEGRGWLKIGAVVPGQNSKSEGIAFIGHYSREQPTEEQMTLLDALLENGTRSGYLTEDFKLYGERQLHQTDSPGLLLYDRLKKHKHWSEKPEDZ
>evgtrinLocDN47252c2g1t15|m.1606361
MCHQHARDSATFYNTTVMAKARSQQNTPSAVAAPSSPSPSTSALTSPDNCAGPSNSNAVQPSQSTTIDKADTTSSHNISISSINEDDNNDSSAFETSDSECDDEQIKKAIERIPNSLQPGSQLVQNGMLVVKDDNNSSPVSARGPNIGSIAVQNSSDITFGNKTYIKGQVVIKNIYHDKQNGAVNEGYHETDGELNKQKSNKDSSNANKDQSWQSSLKVIIRDKPMLSVVVLIAVMVIITAIVIVAFVSASGKPKYKRYYGDGDDDRANVPPDTGIDKDFLPDAKPLRIVTRNEWLAQPPKENLTRLKLPVSRVIIAHTATENCLTQSACVYRLRFLQEQHIGVLNLGDIGYNFAIGGDGNLYEGRGWLKIGAVVPGQNSKSEGIAFIGHYSREQPTEEQMTLLDALLENGTRSGYLTEDFKLYGERQLHQTDSPGLLLYDRLKKHKHWSEKPEDZ
>evgtrinLocDN47783c0g1d531002t5|m.1632156
MAIAFYCEDEDPKVMYGGGYHHHHQSYQWQQPHQTQHAVAVGQQHHGAGSGGGTVDENNNNCALHGGENGGEQQTSATVAAHSSNRQLMRVLHQVLYRYTMEGVLSPAQTSCVFCNRIYYLFQLLYZ
>evgtrinLocDN47678c0g1t5|m.1634123
MSDRAFRAYFPKKPTSGDEILLRAKLKDDASRFSVNFCLSRPEGISECQTPPYIAYHFRTDFFDDGESITIHNWKNGGVWQQQTEETNVWIINRSASFFLIFRFHEECIKVFAEDTQHTPDYEFEHQFPMDAIRMIELWDDFEYVEELTFKYNRPZ
>evgtrinLocDN50540c0g1d533428t1|m.1642456
MSKSDLPAAEDLNGLLSGDNGNPPVGQPDLRRPVRVAKKSVSKQDAMPIEEALKTELTGTNNMKTPISVLQELLSRRGITPQYDLIQVEGAVHEPTFRYRVSYQDKDAMGTGKSKKEAKHAAAKALIDKLAGNAFGESTTTALSVKSEPGVDGDDEPTGNPIGWLQEMCMARRWPPPTYETEMEVGLPHERQFTIACAVLKYREVGKGKSKKIAKRQAAQRMWQRLQDQPLEPNQIIQMLDEEGNEEVTCLNDKSIDFVQMLHEIATEQRFEVTYVDIDEKTLTGRFQCLVQLSTLPVAVCHGSGSTAKEAQTAAARNSLEYLKIMTKTZ
>evgtrin652538|m.1746774
MDVSVVPFYDPIINFPTTTVVAECDCGCVESATVVVTTGSSSTSLASNNIGSNNNNTNSIKNSGSSGVGGGGGSSVVVAASSGAMGAPSNGSKTAHSKVATGGGHANTQTSSKRSSSGADGDYQLVQHEVLYSLCAQYEVLEFLGRGTFGQVVKCWKKGTSDIVAIKILKNHPSYARQGQIEVSILSRLSQENADEFNFVRALECFQHKNHTCLVFEMLEQNLYDFLKQNKFSPLPLKYIRPILQQVLTALLKLKQLGLIHADLKPENIMLVDPVRQPYRVKVIDFGSASHVSKTVCNTYLQSRYYRAPEIILGLPFCEAIDMWSLGCVVAELFLGWPLYPGSSEYDQIRYISQTQGLPTEHMLNSASKTAKFFYRDVESTYPFWRLKTPEEHEAETNNKSKEARKYIFNCLDDIGQVNVPTDIEGGQLLAEKTDRREFIDLLKRMLTIDQERRITPGEALNHPFTTLAHLVDYAHCNNVKASVQMMEVCRRTDSMIHTYNLSVQPTTATLVTNFVPNATENMTITFNNQVQRIVRERGPTYDNHLYQIYRGRNVGGQYSNGRPDAFQHQLVSSILCPPGYQTMPSPTKHVVVGGTSMQPPLQVPPQQYVNVPVPVSMVEPSSGQRMLLTNAVQPNVAWPQSGRQVAIVPSWSQQTGPHSLIVDSAPFLNVEEIYPKPHLNIQTRHPEPKKESPVHHLVVSRHDKKENNQLSPVKKRVKENTPPHQQRYNSNRNNHMCQQYHDVGGPSSSSSSFYHGSSSSSSNQLQIPQQQIPPQQHHHHSSSSSSQQQQVQSQQASSSGNHHHHHHYQPIDSGSMGGSGSGLSGSNNVQIHHSSSSYGGGNGGSSGSMMMNSGSIHHGSSSSGHHHGGSGSGSHIHHSSHSSHHSKAQTITIHDTPSPTAVITISDSEDETADVKQSTNSSKSQQHQSTSMCGPSSSSQQHIRGHTSGSSSSSTNQCRANMGMSGGVGSSSCGIKPSSSSSNIHHSSSSSSLAALNQQPPPPSGSSSSSHHHSHYHLQQQQQQVPQSSSHMQQQQQQQQHHPSVISSGSSSMCGGSSQSGSMSSSRQRKSTAVASTSTACVTVGDSDGENDRRNTPKHQTIKYEHHAGQSQKKRLLAMAQNECLLSSSTNQLHVPKQEPTEFVAYEYPQVDKRSSWAPPGSSSHYGGGHNGSSSSSGGGGHKRESSAYMPSSSSSSINQGGSSSSMGGGPIGAAPPHAHAKNTPTGGSGSSWGAPVYRQHQQSSNTPLGSSPGAMLQQQDIYAQGDIYRRSAVFVSQAPYQTYNRVVPPPAHNASSRQVLPTHPLPAHIQFPTQFSQFGPLSPAQMANKHYWFNEZ
>evgtrind7396135447783|m.2093555
MITWNRKVLYVTSLLLVLFATLTEAKVFKKCDLAKELGKSGISRTFHGNWVCLANAESGLDTSKLTQLPNLTASYGIFQINSKQWCRSGRKGGVCNMKCEDFLDDNITNDIECVKIIQSRLGFNGWPIWVKKCKGKELPNISNCYIZ
>evgtrind10880510933393|m.2345416
MSDTNQKCFGKTGGFSINFNQDYTSLSVVSKQGYRLFSLSSVDRVDEIFCSHDEDTRIAERLFSSSLVAVVTASEPHKLKVCHFKKGTEICNYSYPKDILSVKLNRSRLVVCLEDSIYIHNIRDMRLLHSIKNMAPNAAGLCTLSLSSHLAYPISSTAGDLQIFDAGNLTSRLKIKAHDSQLSAMNFSFNGTLLATASEKGTVIRVFCVKNGQKVHEFRRGLKRHVSIGSLNFSICASYVVASSNTETVHIFRIDPKSIEQAERRNCIDNGSATAAATNTGTSNNNEGDSETGSDSDKADDASNGGWGMSFLTKAVSAYFPTNVVTDVFSQDRAYATVQLAEAGLRYECVIAKVEKETRLLLACEDGFLYMYDFDDSKGGECKLIRAHDLRLPLHGITEVDIGGNENDTSVLNVSMSNSMMPAPGTYAGVLKGRPGDRMSADSDRCRDLREAVEYPIKNTIPLYDEMQFPPVTPITVEZ
>evgtrind14089665453363|m.2520943
MCCCCNCSNTAKKVWSFMGVVLIFGLAAFFGFGFPAIVDSVARQEFVMEPGTEVYENWMNSPVPMFMDIYFWDWTNPEEITNPDVRPNFVQKGPYVFKEVHERVNSTFNNDHTITFMQRRTWQYVPEDSNGDFYNDRVTTPHTILMTVGKLVAEFDDPDLTWVINAILNNNDLVDGITYDNVLVRDILFDGAEDRLLRALQDLAAAVPDLAEGIELPTWDGFGYFVDRNMSAEYDGVFRMNTGTDSWTNTGWMRTWNGEPSVPHYRGLCGQVRGSTGSVNAPMTSAQTNNPDDFVLFITDLCKAITLRYEGDFVLNDLEGKVWVGDNRVFDNGHNFPETECQCTAAEDQCPALKPGLLDVSGCKFGAPLKVSFPHFYLADPSYLNAVTGLAPMRQTHEFRYALHPFSGVPMAVNGRLQYNVHVKDYGIDIFRGLPDVMIPAFWVEQRVLLTQQVIDDLMYIDTLRTAGHITAYVLLGVGIIAFGVALYFSIFVWKNZ
>evgtrind14892633149322|m.2572610
MSENREEILANFQSITAIEDVAEAIYHLDECNWDLLSAVHRVLPQDPQEQRSSSSAGGSGNGGGGGGGGGSSSIGSGGGAFASYSNNLNSLEATANVEELMTAPSSPVKSSAGGTAGSSAGSSHSRNLDMGASTSRSSSSNDFRSALNYLDVTPHDVVFRIHFNNDVHKITVPNTATVGELKAKICEKTAVPVCRQALKGWEPGKQKELQNSSTVLKSLNIGKEVNLILSDMTGEGFMADADPLSSQNRQNYTLHINVQPEGNLLELKFPGHQNILSIKTDVYTITDIPVRHQLWFGWPNNVTNSTTLAESGVEREHNLVLKRADEGTKITNNNNAAANTASASTSSSSRNVYNNSDSMPITIDSESSEEFEDASDFNNDDDIFTETPINSHLKHLIPDNVDDEAIGSIQFVENFVERYGPQHPMFFQGSLEDALKEACRPSARDRKLLAVYLHHDGSVLTNVFCGQLLACESIIQMLLDHFVLYGWDLTFESNKNMFLSSISACVGMSASITVRNIPADRLPAILVIAKNRSQCEVFQVISGNVSVDDLLSQLMEASDMYAEQLKIELREENERLAREQVKLEQDAAYRESLEADRAKQEAKRQKELMMQSERRRLESERADAEAKRELIRAQARSTVPPEPAHTTGDNITKIRIRTPGGAMLERRFTTDTPLRILLNYITGEGFLVDEFKVISSWPRRDLTTLDYENTMKDLKLYPQETLILEERZ
