# Supplementary material for: Midgut transcriptomic responses to dengue and chikungunya viruses in the vectors Aedes albopictus and Aedes malayensis
Source: Sci Rep. 2023 Jul 12;13:11271. doi: 10.1038/s41598-023-38354-9 (PMC10338677; doi:10.1038/s41598-023-38354-9)
Supplement: Supplementary file 2 — Supplementary Table S1. [file 41598_2023_38354_MOESM2_ESM.xlsx]

## Sheet: Sheet1
Vector	Infection	Day	Repetition	Raw Read # (150 bp PE)	Filtered Read #	CHIKV Reads (% of total)	DENV Reads (% of total)	CO1 A. albopictus Reads	CO1 A. malayensis Reads
A. albopictus	Control	1	1	49073344	20576758	0.0002	0	0.0008	0
			2	45238477	24274895	0.0003	0	0.0007	0
			3	42554206	23517240	0.0003	0	0.0008	0
		4	1	38076303	20880531	0.0003	0	0.0006	0
			2	45555971	24579657	0.0123	0	0.0006	0
			3	44063547	22942601	0.0005	0	0.0006	0
	CHIKV	1	1	43828638	22635730	0.2958	0	0.0005	0
			2	46983072	26200814	0.3957	0	0.0004	0
			3	50526371	26483372	0.3512	0	0.0005	0
		4	1	42824333	21799803	0.3201	0	0.0006	0
			2	50741860	26038064	0.3075	0	0.0005	0
			3	42134472	21913888	0.2654	0	0.0006	0
A. malayensis	Control	1	1	46290376	25215586	0.0003	0	0	0.0007
			2	40929925	20962813	0.0003	0	0	0.001
			3	52801813	28325928	0.0004	0	0	0.001
		4	1	45756674	23074419	0.0003	0	0	0.0004
			2	43438135	22145296	0.0003	0	0	0.0006
			3	42111080	21885629	0.0003	0	0	0.0007
	CHIKV	1	1	45952822	26177895	0.3183	0	0	0.0007
			2	42128623	22538905	0.3372	0	0	0.0006
			3	41851018	22061450	0.3288	0	0	0.0007
		4	1	41622032	21962145	0.3088	0	0	0.0004
			2	42575962	23164007	0.3163	0	0	0.0004
			3	42355180	22334948	0.3267	0	0	0.0004
	DENV	1	1	50526371	20080414	0.0003	0.0002	0	0.0009
			2	59516150	33813811	0.0003	0.0003	0	0.0009
			3	51770337	29187701	0.0002	0.0004	0	0.0009
		4	1	40073608	21980310	0.0003	0.0332	0	0.0006
			2	41386200	21756668	0.0003	0.0336	0	0.0007
			3	50687789	27280681	0.0002	0.0274	0	0.0006
