# Supplementary material for: Midgut transcriptomic responses to dengue and chikungunya viruses in the vectors Aedes albopictus and Aedes malayensis
Source: Sci Rep. 2023 Jul 12;13:11271. doi: 10.1038/s41598-023-38354-9 (PMC10338677; doi:10.1038/s41598-023-38354-9)
Supplement: Supplementary file 3 — Supplementary Table S2. [file 41598_2023_38354_MOESM3_ESM.xlsx]

## Sheet: Sheet1
Gene ID	Source ID	Log2FC_Albo.CHIKV.D1	Log2FC_Albo.CHIKV.D4	Log2FC_Malay.CHIKV.D1	Log2FC_Malay.CHIKV.D4	Log2FC_Malay.DENV.D1	Log2FC_Malay.DENV.D4	Functional Group	VectorBase Gene Description	GO Function	GO Processes	Gene Type	UniProt Function	D.mel Description	Name	Symbol	%Identical	E-value
LOC109428267	AALFPA_049212	1.32849						APO	caspase-like	cysteine-type endopeptidase activity;cysteine-type peptidase activity	proteolysis	protein coding gene	Involved in the activation cascade of caspases responsible for apoptosis execution. Acts downstream of rpr. Cleaves baculovirus p35 and lamin DmO in vitro.	death related ICE-like caspase	Death related ICE-like caspase	Drice	51.2	7.64e-86
LOC109414676	AALFPA_043748	1.08759						APO	ectopic P granules protein 5 homolog	N/A	autophagy	protein coding gene	Involved in autophagy. Plays a role in late steps of autophagy.	ectopic P-granules autophagy protein 5, isoform C	ectopic P-granules autophagy protein 5	Epg5	34.2	0
LOC109427949	AALFPA_057819	0.928916						APO	caspase	cysteine-type endopeptidase activity;cysteine-type peptidase activity	proteolysis	protein coding gene	Involved in the activation cascade of caspases responsible for apoptosis execution. Acts downstream of rpr. Cleaves baculovirus p35 and lamin DmO in vitro.	death related ICE-like caspase	Death related ICE-like caspase	Drice	51.2	8.65e-86
LOC109421727	AALFPA_054027	0.885014						APO	protein disulfide-isomerase A6 homolog	protein disulfide isomerase activity	N/A	protein coding gene	Binds to both apoptotic cells and phagocytes and promotes Drpr-dependent phagocytosis of apoptotic cells.	calcium-binding protein 1, isoform B	calcium-binding protein 1	CaBP1	69.6	6.12e-218
LOC109403454	AALFPA_047101	0.868897						APO	Putative phosducin-like protein [Source:UniProtKB/TrEMBL;Acc:A0A023EKG8]	N/A	N/A	protein coding gene	Modulates the activation of caspases during apoptosis.	viral IAP-associated factor	viral IAP-associated factor	viaf	61.8	2.2e-99
LOC115264686	AALFPA_072838	0.69521						APO	caspase-3-like	cysteine-type endopeptidase activity;cysteine-type peptidase activity	proteolysis	protein coding gene	-	Ser/Thr-rich caspase, isoform B	Ser/Thr-rich caspase	Strica	39.8	4.39e-40
LOC109431512	AALFPA_061370	0.587458						APO	caspase-like	cysteine-type endopeptidase activity;cysteine-type peptidase activity	proteolysis	protein coding gene	Involved in the activation cascade of caspases responsible for apoptosis execution. Acts downstream of rpr. Cleaves baculovirus p35 and lamin DmO in vitro.	death related ICE-like caspase	Death related ICE-like caspase	Drice	66.4	2.93e-129
LOC109416786	AALFPA_059580	-0.633474						APO	serine/threonine-protein kinase 17A	ATP binding;protein kinase activity	protein phosphorylation	protein coding gene	-	Death-associated protein kinase related, isoform C	Death-associated protein kinase related	Drak	66	6.16e-104
LOC115257413	AALFPA_061912	-0.918877						APO	autophagy-related protein 2 homolog A-like	N/A	autophagy	protein coding gene	-	Autophagy-related 2, isoform B	Autophagy-related 2	Atg2	33.7	0
LOC109428719	AALFPA_061805	-0.932356						APO	WD repeat domain phosphoinositide-interacting protein 2-like, transcript variant X2	protein binding	N/A	protein coding gene	-	Autophagy-related 18b, isoform B	Autophagy-related 18b	Atg18b	49.2	2.28e-133
LOC109423197	AALFPA_075564	-0.960231						APO	BCL2/adenovirus E1B 19 kDa protein-interacting protein 3, transcript variant X1	N/A	positive regulation of apoptotic process	protein coding gene	-	uncharacterized protein Dmel_CG5059, isoform A	-	BNIP3	48.6	2.64e-40
LOC115258682	AALFPA_076932	-1.14334						APO	protein croquemort-like, transcript variant X1	N/A	N/A	protein coding gene	Macrophage receptor for apoptotic cells.	croquemort, isoform C	croquemort	crq	35	4.53e-99
LOC109411939	AALFPA_057675	-1.3388						APO	ubiquitin-like modifier-activating enzyme ATG7, transcript variant X1	ubiquitin-like modifier activating enzyme activity	N/A	protein coding gene	-	Autophagy-related 7, isoform A	Autophagy-related 7	Atg7	43.5	6.95e-185
LOC109424501	AALFPA_079432	-1.55223						APO	bcl-2-related ovarian killer protein, transcript variant X4	N/A	regulation of apoptotic process	protein coding gene	-	buffy	Buffy	Buffy	55.6	1.69e-99
LOC109424470	AALFPA_074870	-1.55632						APO	protein croquemort-like	N/A	N/A	protein coding gene	Macrophage receptor for apoptotic cells.	croquemort, isoform C	croquemort	crq	35.3	5.44e-99
LOC115268587	AALFPA_072933	-1.67331						APO	autophagy-related protein 16-like	protein binding	N/A	protein coding gene	-	Autophagy-related 16, isoform A	Autophagy-related 16	Atg16	58.7	2.41e-61
LOC109401373	AALFPA_079618			0.68109		0.448836		APO	protein ref(2)P-like	protein binding;zinc ion binding	N/A	protein coding gene	Required for selective autophagy activation by ubiquitinated proteins (PubMed:22622177). Implicated in sigma rhabdovirus multiplication and necessary for male fertility. Involved in activating transcription of Drs (PubMed:12446795, PubMed:2510997).	refractory to sigma P, isoform B	refractory to sigma P	ref(2)P	65.8	9.96e-09
LOC115256802	AALFPA_044965			1.75897	1.56911			APO	caspase-1-like	cysteine-type endopeptidase activity;cysteine-type peptidase activity	proteolysis	protein coding gene	Involved in the activation cascade of caspases responsible for apoptosis execution. Acts downstream of rpr. Cleaves baculovirus p35 and lamin DmO in vitro.	death related ICE-like caspase	Death related ICE-like caspase	Drice	35.9	2.27e-36
LOC115269147	AALFPA_045122			1.63483	0.91276			APO	caspase-1-like	cysteine-type endopeptidase activity;cysteine-type peptidase activity	proteolysis	protein coding gene	Involved in the activation cascade of caspases responsible for apoptosis execution. Acts downstream of rpr. Cleaves baculovirus p35 and lamin DmO in vitro.	death related ICE-like caspase	Death related ICE-like caspase	Drice	37.3	2.54e-41
LOC109411403	AALFPA_076435	0.870511	0.598215	0.457732	0.492019			APO	baculoviral IAP repeat-containing protein 6	ubiquitin-protein transferase activity	apoptotic process;regulation of cytokinesis	protein coding gene	-	BIR repeat containing ubiquitin-conjugating enzyme, isoform B	BIR repeat containing ubiquitin-conjugating enzyme	Bruce	44.5	0
LOC109427926	AALFPA_059535			1.69553				APO	caspase-1-like, transcript variant X4	cysteine-type endopeptidase activity;cysteine-type peptidase activity	proteolysis	protein coding gene	Involved in the activation cascade of caspases responsible for apoptosis execution. Acts downstream of rpr. Cleaves baculovirus p35 and lamin DmO in vitro.	death related ICE-like caspase	Death related ICE-like caspase	Drice	48.8	4.23e-76
LOC109414696	AALFPA_048579			1.23553				APO	cell death specification protein 2-like	DNA-binding transcription factor activity	regulation of transcription, DNA-templated	protein coding gene					0	0
LOC109401961	AALFPA_059797			1.14063				APO	cell death regulator Aven-like	N/A	N/A	protein coding gene					0	0
LOC109412040	AALFPA_079217	1.04322		1.12937				APO	Caspase [Source:UniProtKB/TrEMBL;Acc:A0A182GYM4]	cysteine-type endopeptidase activity;cysteine-type peptidase activity	proteolysis	protein coding gene	Involved in the activation cascade of caspases responsible for apoptosis execution. Effector of steroid-mediated apoptosis during insect metamorphosis. Overexpression promotes programmed cell death. Interaction with Diap1 is required to suppress Dronc-mediated cell death; via Diap1-mediated ubiquitination of Dronc. Rate-limiting caspase in rpr and hid death pathway.	death regulator Nedd2-like caspase	Death regulator Nedd2-like caspase	Dronc	30.3	1.27e-58
LOC109431682	AALFPA_064699	0.624262		0.617614				APO	Putative bax-mediated apoptosis inhibitor tegt/bi-1 [Source:UniProtKB/TrEMBL;Acc:A0A023EN34]	N/A	N/A	protein coding gene	Suppressor of apoptosis (By similarity). Modulates unfolded protein response signaling (PubMed:19328063). Negatively regulates autophagy and autophagosome formation, especially during periods of nutrient deprivation, and reduces cell survival during starvation (PubMed:21926971).	Bax Inhibitor-1, isoform B	Bax Inhibitor-1	BI-1	47.7	7.35e-61
LOC109406738	AALFPA_053820			-0.955564				APO	ubiquitin-like modifier-activating enzyme ATG7, transcript variant X4	ubiquitin-like modifier activating enzyme activity	N/A	protein coding gene	-	Autophagy-related 7, isoform A	Autophagy-related 7	Atg7	44	1.09e-184
LOC109419535	AALFPA_056444	-0.60022						BF	protein rolling stone-like, transcript variant X3	N/A	N/A	protein coding gene	-	uncharacterized protein Dmel_CG13101, isoform A	-	CG13101	48.7	2.52e-78
LOC109421741	AALFPA_053821	-0.836963						BF	apyrase-like	hydrolase activity	nucleotide catabolic process	protein coding gene	-	uncharacterized protein Dmel_CG42249, isoform B	-	CG42249	44.9	1.52e-168
LOC109400994	AALFPA_050962	-0.900516						BF	protein rolling stone-like, transcript variant X2	N/A	N/A	protein coding gene	-	uncharacterized protein Dmel_CG43778, isoform D	headbutt	hbt	58.9	1.83e-114
LOC109420561	AALFPA_045466	-1.00241						BF	protein pinocchio	N/A	N/A	protein coding gene	Plays a role in olfaction.	pinocchio, isoform B	Pinocchio	Pino	44.6	5.23e-58
LOC109426761	AALFPA_044334	-1.14384						BF	apyrase	hydrolase activity;hydrolase activity, acting on ester bonds;metal ion binding;nucleotide binding	nucleotide catabolic process	protein coding gene	-	uncharacterized protein Dmel_CG42249, isoform B	-	CG42249	50	3.05e-194
LOC109623125	AALFPA_065501			1.03058		1.17697		BF	probable salivary secreted peptide	N/A	N/A	protein coding gene					0	0
LOC115255057	AALFPA_066142	8.96645	5.6088	10.1598	9.82368			BF	uncharacterized LOC115255057	odorant binding	N/A	protein coding gene
LOC115266232	AALFPA_047124	6.97543		5.55619	6.77114			BF	gustatory receptor for sugar taste 64f-like	taste receptor activity	detection of chemical stimulus involved in sensory perception of taste	protein coding gene	One of the few identified sugar gustatory receptors identified so far and which promotes the starvation-induced increase of feeding motivation. Required in combination with Gr64a to detect sucrose, maltose, and glucose.	gustatory receptor 64f	Gustatory receptor 64f	Gr64f	44.1	5.35e-108
LOC115263511	AALFPA_064713			0.71236	0.684578			BF	probable salivary secreted peptide	N/A	N/A	protein coding gene					0	0
LOC109409802	AALFPA_044105			4.96817				BF	general odorant-binding protein 67-like	N/A	N/A	protein coding gene					0	0
LOC109409803	AALFPA_078200			3.61922				BF	general odorant-binding protein 67-like	odorant binding	N/A	protein coding gene					0	0
LOC109398470	AALFPA_047362	1.84085		1.1196				BF	probable salivary secreted peptide	N/A	N/A	protein coding gene	-	uncharacterized protein Dmel_CG33998	-	CG33998	46.4	7.06e-20
LOC109622828	AALFPA_078409			-1.98733				BF	general odorant-binding protein 69-like	odorant binding	N/A	protein coding gene					0	0
LOC109414208	AALFPA_046343	7.48443			7.92141			CS	uncharacterized LOC109414208, transcript variant X2	actin binding	N/A	protein coding gene	-	uncharacterized protein Dmel_CG12964, isoform C	-	CG12964	32.3	2.21e-99
LOC109405528	AALFPA_056316	0.747956	0.483004	0.600572			0.549637	CS	Putative actin binding protein [Source:UniProtKB/TrEMBL;Acc:A0A023EG91]	actin monomer binding	actin filament organization	protein coding gene	-	ciboulot, isoform C	ciboulot	cib	58.6	8.76e-14
LOC109433308	AALFPA_080766	1.75586						CS	putative epidermal cell surface receptor, transcript variant X5	protein binding	N/A	protein coding gene	Vital for larval development (PubMed:1339334). During salivary tube elongation, possibly modulates cellular adhesion between the apical surface and apical extracellular matrix, and acts as an apical membrane determinant that functions in apical membrane expansion independently of crb and Cad99C (PubMed:24718992).	stranded at second, isoform D	stranded at second	sas	43.3	7.65e-297
LOC109418556	AALFPA_079771	1.42816						CS	Tubulin alpha chain [Source:UniProtKB/TrEMBL;Acc:A0A023ETJ9]	GTP binding;GTPase activity;structural constituent of cytoskeleton	microtubule-based process	protein coding gene	Tubulin is the major constituent of microtubules. It binds two moles of GTP, one at an exchangeable site on the beta chain and one at a non-exchangeable site on the alpha chain.	alpha-Tubulin at 84B	alpha-Tubulin at 84B	alphaTub84B	99.3	0
LOC115267925	AALFPA_080735	1.23021						CS	titin-like	N/A	N/A	protein coding gene					0	0
LOC109416762	AALFPA_068543	1.17315						CS	uncharacterized LOC109416762	N/A	cytoskeleton-dependent cytokinesis	protein coding gene	-	dynactin 3, p24 subunit, isoform B	Dynactin 3, p24 subunit	DCTN3-p24	45.9	7.08e-49
LOC109623312	AALFPA_067904	1.13872	2.13372		2.3036			CS	titin homolog	N/A	N/A	protein coding gene	-	uncharacterized protein Dmel_CG11122	-	CG11122	31.8	8.67e-81
LOC109423133	AALFPA_072011	1.09855						CS	abl interactor homolog, transcript variant X9	N/A	N/A	protein coding gene	-	hadley, isoform C	hadley	hdly	55.3	2.27e-08
LOC109422254	AALFPA_052624	1.04201						CS	Tubulin beta chain [Source:UniProtKB/TrEMBL;Acc:A0A023ESD5]	GTP binding;GTPase activity;structural constituent of cytoskeleton	microtubule-based process	protein coding gene	Tubulin is the major constituent of microtubules. It binds two moles of GTP, one at an exchangeable site on the beta chain and one at a non-exchangeable site on the alpha chain (By similarity).	beta-Tubulin at 56D, isoform B	beta-Tubulin at 56D	betaTub56D	98.7	0
LOC109622894	AALFPA_041027	1.02979						CS	Putative dynactin subunit p25 [Source:UniProtKB/TrEMBL;Acc:A0A023EHE9]	N/A	N/A	protein coding gene	-	dynactin 5, p25 subunit	Dynactin 5, p25 subunit	DCTN5-p25	78.3	1.25e-76
LOC109432601	AALFPA_066562	0.96225	1.3202		0.666633			CS	neurobeachin-like, transcript variant X6	protein binding	N/A	protein coding gene	Binds to type II regulatory subunits of protein kinase A and anchors/targets them to the membrane. May anchor the kinase to cytoskeletal and/or organelle-associated proteins. Required for correct retinal pattern formation and may function in cell fate determination through its interactions with the EGFR and Notch signaling pathways. Required for associative odor learning and short-term memory. In…	rugose, isoform Q	rugose	rg	63.2	0
LOC109402785	AALFPA_047065	0.827653						CS	WD repeat-containing and planar cell polarity effector protein fritz, transcript variant X3	protein binding	N/A	protein coding gene	Probable effector of the planar cell polarity signaling pathway which regulates the septin cytoskeleton in both ciliogenesis and collective cell movements. Functions cell autonomously to regulate wing cell hair polarity and number.	fritz, isoform B	fritz	frtz	36.4	5.88e-197
LOC109429380	AALFPA_068656	0.78235						CS	unconventional myosin ID, transcript variant X6	ATP binding;cytoskeletal motor activity;protein binding	N/A	protein coding gene	Unconventional myosin that functions as actin-based motor protein with ATPase activity (PubMed:30467170). Binds to membranes enriched in phosphatidylinositol 4-5-bisphosphate, and can glide along actin filaments when anchored to a lipid bilayer (PubMed:30467170). Generates left-right asymmetry at the level of single cells, organs and the whole body via its interaction with the actin cytoskeleton,…	myosin 31DF, isoform C	Myosin 31DF	Myo31DF	71.5	0
LOC109418319	AALFPA_078004	0.729706	0.554567					CS	spectrin beta chain, non-erythrocytic 5-like, transcript variant X8	phospholipid binding;protein binding	N/A	protein coding gene	-	karst, isoform F	karst	kst	64.8	0
LOC109412996	AALFPA_044001	0.728793						CS	kinesin-like protein Klp10A, transcript variant X4	ATP binding;ATP-dependent microtubule motor activity;microtubule binding;microtubule motor activity	microtubule-based movement	protein coding gene	Required during anaphase to drive sister chromatid separation to promote flux by actively depolymerizing kinetochore microtubules at their pole-associated minus ends, thereby moving chromatids through a 'poleward flux' (PubMed:14681690, PubMed:20946984, PubMed:24100293). Involved in asymmetric cell division of sensory organ precursor (SOP) cells by playing a role in the asymmetric localization of…	Kinesin-like protein at 10A, isoform F	Kinesin-like protein at 10A	Klp10A	62.5	1.19e-289
LOC109422006	AALFPA_047627	0.726573						CS	cytoplasmic dynein 1 light intermediate chain 1	N/A	microtubule-based movement	protein coding gene	-	dynein light intermediate chain, isoform A	Dynein light intermediate chain	Dlic	70.4	3.4e-235
LOC109428096	AALFPA_050631	0.710653	0.41628					CS	spectrin beta chain, non-erythrocytic 5, transcript variant X7	phospholipid binding;protein binding	N/A	protein coding gene	-	karst, isoform E	karst	kst	64.5	0
LOC115259322	AALFPA_075423	0.70943						CS	actin-related protein 3-like	ATP binding	Arp2/3 complex-mediated actin nucleation;actin filament organization	protein coding gene	Functions as ATP-binding component of the Arp2/3 complex which is involved in regulation of actin polymerization and together with an activating nucleation-promoting factor (NPF) mediates the formation of branched actin networks (By similarity). Seems to contact the pointed end of the daughter actin filament (By similarity). Required during embryogenesis for the developmental migration of tail he…	Actin-related protein 3, isoform B	Actin-related protein 3	Arp3	85.3	6.36e-40
LOC115256723	AALFPA_053701	0.69483						CS	cytoplasmic dynein 1 light intermediate chain 1-like	N/A	microtubule-based movement	protein coding gene	-	dynein light intermediate chain, isoform A	Dynein light intermediate chain	Dlic	71.6	8.75e-234
LOC109425042	AALFPA_068593	0.685465						CS	dynein heavy chain, cytoplasmic, transcript variant X8	ATP binding;minus-end-directed microtubule motor activity	microtubule-based movement	protein coding gene	Cytoplasmic dynein acts as a motor for the intracellular retrograde motility of vesicles and organelles along microtubules. Dynein has ATPase activity; the force-producing power stroke is thought to occur on release of ADP.	dynein heavy chain 64C, isoform A	Dynein heavy chain 64C	Dhc64C	86.8	0
LOC115266906	AALFPA_043491	0.684749						CS	unspecified product	N/A	N/A	pseudogene	Unconventional myosin that functions as actin-based motor protein with ATPase activity (PubMed:30467170). Binds to membranes enriched in phosphatidylinositol 4-5-bisphosphate, and can glide along actin filaments when anchored to a lipid bilayer (PubMed:30467170). Generates left-right asymmetry at the level of single cells, organs and the whole body via its interaction with the actin cytoskeleton,…	myosin 31DF, isoform C	Myosin 31DF	Myo31DF	52.3	5.66e-190
LOC109400906	AALFPA_057055	0.65489						CS	twinfilin	actin binding	negative regulation of actin filament polymerization	protein coding gene	Actin-binding protein involved in motile and morphological processes. Inhibits actin polymerization, likely by sequestering G-actin.	twinfilin	twinfilin	twf	64.4	1.11e-158
LOC115253791	AALFPA_041350	0.646911						CS	profilin-like	actin binding	N/A	protein coding gene	Binds to actin and affects the structure of the cytoskeleton. At high concentrations, profilin prevents the polymerization of actin, whereas it enhances it at low concentrations. By binding to PIP2, it inhibits the formation of IP3 and DG. This profilin is required for intercellular cytoplasm transport during Drosophila oogenesis.	chickadee, isoform E	chickadee	chic	82.5	5.11e-69
LOC109402430	AALFPA_057157	0.612196						CS	src substrate cortactin	protein binding	N/A	protein coding gene	-	cortactin, isoform B	Cortactin	Cortactin	49.5	8.73e-50
LOC109621769	AALFPA_048251	0.602063						CS	Tubulin beta chain [Source:UniProtKB/TrEMBL;Acc:A0A023ESD5]	GTP binding;GTPase activity;structural constituent of cytoskeleton	microtubule-based process	protein coding gene	Tubulin is the major constituent of microtubules. It binds two moles of GTP, one at an exchangeable site on the beta chain and one at a non-exchangeable site on the alpha chain (By similarity).	beta-Tubulin at 56D, isoform B	beta-Tubulin at 56D	betaTub56D	98.7	0
LOC109408110	AALFPA_066510	-0.631368						CS	kinesin-like protein KIF21B, transcript variant X5	ATP binding;ATP-dependent microtubule motor activity;microtubule binding;microtubule motor activity;protein binding	microtubule-based movement	protein coding gene	-	Kinesin-like protein at 31E, isoform E	Kinesin-like protein at 31E	Klp31E	50.3	2.29e-290
LOC109399658	AALFPA_069918	-0.682564						CS	regulator of microtubule dynamics protein 1	protein binding	N/A	protein coding gene					0	0
LOC109426687	AALFPA_042372	-0.750642						CS	amphiphysin, transcript variant X1	protein binding	N/A	protein coding gene	-	amphiphysin, isoform B	Amphiphysin	Amph	45.2	2.1e-145
LOC109419299	AALFPA_050646	-0.815307						CS	microtubule-associated protein tau-like, transcript variant X1	tubulin binding	N/A	protein coding gene	-	tau, isoform M	tau	tau	65.8	3.51e-64
LOC115270026	AALFPA_070925	-0.837077						CS	kinesin-like protein KIN-7O, transcript variant X2	ATP binding;ATP-dependent microtubule motor activity;microtubule binding;microtubule motor activity	microtubule-based movement	protein coding gene	-	CENP-meta, isoform F	CENP-meta	cmet	42.8	5.36e-111
LOC109428749	AALFPA_067888	-0.938699						CS	unspecified product	N/A	N/A	pseudogene	-	mulet, isoform C	mulet	mlt	60.4	1.28e-109
LOC109423127	AALFPA_065951	-1.00976						CS	microtubule-associated protein tau-like, transcript variant X1	tubulin binding	N/A	protein coding gene	-	tau, isoform M	tau	tau	66.2	2.41e-66
LOC109425769	AALFPA_064339	-1.27525						CS	dynein regulatory complex subunit 6-like, transcript variant X2	protein binding	N/A	protein coding gene	-	uncharacterized protein Dmel_CG8272, isoform A	-	CG8272	34.3	5.1e-95
LOC115269142	AALFPA_074525	-1.35218						CS	unspecified product	N/A	N/A	pseudogene	-	mulet, isoform C	mulet	mlt	47.7	1.46e-124
LOC109407508	AALFPA_066661	-1.55427						CS	dynein regulatory complex subunit 6, transcript variant X2	protein binding	N/A	protein coding gene	-	uncharacterized protein Dmel_CG8272, isoform A	-	CG8272	34.3	2.24e-94
LOC109409561	AALFPA_073031	-3.16919						CS	titin, transcript variant X1	N/A	N/A	protein coding gene					0	0
LOC115265115	AALFPA_072203	-3.54268						CS	unspecified product	N/A	N/A	pseudogene	Essential bifunctional enzyme that catalyzes both the N-deacetylation and the N-sulfation of glucosamine (GlcNAc) of the glycosaminoglycan in heparan sulfate. Modifies the GlcNAc-GlcA disaccharide repeating sugar backbone to make N-sulfated heparosan, a prerequisite substrate for later modifications in heparin biosynthesis. Plays a role in diffusion of morphogen wingless (wg) via its role in hepa…	sulfateless, isoform B	sulfateless	sfl	65.5	6.07e-177
LOC109432989	AALFPA_050621						-1.61925	CS	Calponin [Source:UniProtKB/TrEMBL;Acc:A0A023EIN9]	actin binding;calmodulin binding;protein binding	actomyosin structure organization	protein coding gene	-	uncharacterized protein Dmel_CG5023	-	CG5023	86.4	1.89e-101
LOC109404964	AALFPA_058018						0.645815	CS	GAS2-like protein pickled eggs	microtubule binding;protein binding	N/A	protein coding gene	Essential for development and viability. Required for ovary development and oogenesis, and is essential for the development of the indirect flight muscles. May act as a negative regulator of the Notch signaling pathway in certain tissues, such as the muscle precursors and ovaries. May function as a linker protein between the actin and microtubule cytoskeletons.	pickled eggs, isoform B	pickled eggs	pigs	53.2	1.15e-267
LOC115265146	AALFPA_061734					-1.4667		CS	titin-like	N/A	N/A	protein coding gene	Key component in the assembly and functioning of adult and embryonic striated muscles and muscle tendons. By providing connections at the level of individual microfilaments, it contributes to the fine balance of forces between the two halves of the sarcomere. The size and extensibility of the cross-links are the main determinants of sarcomere extensibility properties of muscle. In non-muscle cell…	sallimus, isoform Z	sallimus	sls	26.9	4.56e-27
LOC109419627	AALFPA_075890					-0.91913		CS	titin-like, transcript variant X6	N/A	N/A	protein coding gene	Key component in the assembly and functioning of adult and embryonic striated muscles and muscle tendons. By providing connections at the level of individual microfilaments, it contributes to the fine balance of forces between the two halves of the sarcomere. The size and extensibility of the cross-links are the main determinants of sarcomere extensibility properties of muscle. In non-muscle cell…	sallimus, isoform D	sallimus	sls	70.1	0
LOC109411815	AALFPA_066861					-0.843465		CS	titin	N/A	N/A	protein coding gene	Key component in the assembly and functioning of adult and embryonic striated muscles and muscle tendons. By providing connections at the level of individual microfilaments, it contributes to the fine balance of forces between the two halves of the sarcomere. The size and extensibility of the cross-links are the main determinants of sarcomere extensibility properties of muscle. In non-muscle cell…	sallimus, isoform Q	sallimus	sls	56.1	0
LOC115259774	AALFPA_068948	8.7469	6.00364	8.25362	9.34798	-0.671363		CS	canoe-like, transcript variant X2	protein binding	signal transduction	protein coding gene	-	canoe, isoform D	canoe	cno	68.2	0
LOC109431104	AALFPA_055465		-0.932788					CS	partitioning defective 3 homolog, transcript variant X5	protein binding	N/A	protein coding gene	-	bazooka, isoform D	bazooka	baz	47.8	0
LOC109405867	AALFPA_046689		-0.720679					CS	WAS/WASL-interacting protein family member 1-like, transcript variant X3	actin binding	N/A	protein coding gene	-	verprolin 1, isoform K	Verprolin 1	Vrp1	41.9	1.44e-23
LOC109408687	AALFPA_067660		0.640085					CS	kinesin-like protein KIF13A, transcript variant X5	ATP binding;ATP-dependent microtubule motor activity;microtubule binding;microtubule motor activity;protein binding	microtubule-based movement	protein coding gene	-	kinesin heavy chain 73, isoform D	Kinesin heavy chain 73	Khc-73	66.8	0
LOC115269104	AALFPA_068226		0.686499					CS	neurobeachin-like	N/A	N/A	protein coding gene	Binds to type II regulatory subunits of protein kinase A and anchors/targets them to the membrane. May anchor the kinase to cytoskeletal and/or organelle-associated proteins. Required for correct retinal pattern formation and may function in cell fate determination through its interactions with the EGFR and Notch signaling pathways. Required for associative odor learning and short-term memory. In…	rugose, isoform M	rugose	rg	75	1.25e-47
LOC109408980	AALFPA_064570		0.693432					CS	kinesin-like protein Klp68D	ATP binding;ATP-dependent microtubule motor activity;microtubule binding;microtubule motor activity	microtubule-based movement	protein coding gene	Plus-end directed microtubule motor that may be used for anterograde axonal transport and could conceivably move cargos in fly neurons different than those moved by kinesin heavy chain or other plus-end directed motors.	Kinesin-like protein at 68D, isoform B	Kinesin-like protein at 68D	Klp68D	60.9	4.67e-263
LOC115253977	AALFPA_045674		1.00141					CS	Cytoplasmic FMR1-interacting protein [Source:UniProtKB/TrEMBL;Acc:A0A182GY71]	small GTPase binding	regulation of actin filament polymerization	protein coding gene	Plays a role in guidance and morphology of central and peripheral axons and in synaptic morphology. Also required for formation of cell membrane protrusions and for bristle development (PubMed:12818175, PubMed:14588242, PubMed:15269173, PubMed:15385157). Plays a role in regulating mitochondrial activity, energy metabolism and membrane potential which maintains normal gamma-aminobutyric acid (GABA…	specifically Rac1-associated protein 1	Cytoplasmic FMR1 interacting protein	Cyfip	87.7	0
LOC109433418	AALFPA_066458	3.69893	3.74737	2.23467	3.0321			CS	dynein heavy chain 6, axonemal	ATP binding;ATP hydrolysis activity;microtubule motor activity;minus-end-directed microtubule motor activity	cilium-dependent cell motility;microtubule-based movement	protein coding gene	-	dynein heavy chain at 16F	Dynein heavy chain at 16F	Dhc16F	53.2	0
LOC115262707	AALFPA_074386	0.941526	2.21358	1.17605	2.06821			CS	titin homolog	N/A	N/A	protein coding gene	-	uncharacterized protein Dmel_CG11122	-	CG11122	31.7	7.46e-82
LOC109408327	AALFPA_050210			1.63975	1.55788			CS	myosin-I heavy chain, transcript variant X2	ATP binding;cytoskeletal motor activity;protein binding	signal transduction	protein coding gene	-	myosin 81F	Myosin 81F	Myo81F	56.9	0
LOC109621770	AALFPA_060181	2.50721		1.43278	1.13204			CS	Tubulin beta chain [Source:UniProtKB/TrEMBL;Acc:A0A023EUS0]	GTP binding;GTPase activity;structural constituent of cytoskeleton	microtubule-based process	protein coding gene	Tubulin is the major constituent of microtubules. It binds two moles of GTP, one at an exchangeable site on the beta chain and one at a non-exchangeable site on the alpha chain.	beta-Tubulin at 60D, isoform A	beta-Tubulin at 60D	betaTub60D	95.4	2.21e-319
LOC115264706	AALFPA_059001	2.21211		1.44931	1.10124			CS	Tubulin beta chain [Source:UniProtKB/TrEMBL;Acc:A0A023EUS0]	GTP binding;GTPase activity;structural constituent of cytoskeleton	microtubule-based process	protein coding gene	Tubulin is the major constituent of microtubules. It binds two moles of GTP, one at an exchangeable site on the beta chain and one at a non-exchangeable site on the alpha chain.	beta-Tubulin at 60D, isoform A	beta-Tubulin at 60D	betaTub60D	95.4	0
LOC109414826	AALFPA_048715	1.03582	1.35111	0.878445	1.01783			CS	supervillin, transcript variant X11	actin binding;actin filament binding	cytoskeleton organization	protein coding gene	-	supervillin, isoform W	Supervillin	Svil	43.6	0
LOC109397187	AALFPA_042773	0.963463	1.40061	0.545329	0.796806			CS	neurobeachin-like, transcript variant X7	protein binding	N/A	protein coding gene	Binds to type II regulatory subunits of protein kinase A and anchors/targets them to the membrane. May anchor the kinase to cytoskeletal and/or organelle-associated proteins. Required for correct retinal pattern formation and may function in cell fate determination through its interactions with the EGFR and Notch signaling pathways. Required for associative odor learning and short-term memory. In…	rugose, isoform Q	rugose	rg	64.8	0
LOC109407256	AALFPA_045815	0.584865		0.817116	0.713606			CS	actin-related protein 2/3 complex subunit 1A-B	protein binding	Arp2/3 complex-mediated actin nucleation;regulation of actin filament polymerization	protein coding gene	-	Actin-related protein 2/3 complex, subunit 1, isoform A	Actin-related protein 2/3 complex, subunit 1	Arpc1	76.4	1.51e-215
LOC115254012	AALFPA_072084		0.640234	0.711241	0.639774			CS	Actin-related protein 2/3 complex subunit [Source:UniProtKB/TrEMBL;Acc:A0A023EQX7]	actin binding;protein binding	Arp2/3 complex-mediated actin nucleation;regulation of actin filament polymerization	protein coding gene	-	Actin-related protein 2/3 complex, subunit 1, isoform A	Actin-related protein 2/3 complex, subunit 1	Arpc1	74.3	1.06e-215
LOC109414327	AALFPA_042277	0.736766	0.566944	0.630703	0.598956			CS	Actin-related protein 2/3 complex subunit [Source:UniProtKB/TrEMBL;Acc:A0A023EQX7]	actin binding;protein binding	Arp2/3 complex-mediated actin nucleation;regulation of actin filament polymerization	protein coding gene	-	Actin-related protein 2/3 complex, subunit 1, isoform A	Actin-related protein 2/3 complex, subunit 1	Arpc1	74.3	9.87e-216
LOC109402703	AALFPA_054071			5.93189				CS	myb-like protein AA	actin binding	N/A	protein coding gene	-	uncharacterized protein Dmel_CG12964, isoform C	-	CG12964	32.5	7.15e-99
LOC109423961	AALFPA_049136			2.03473				CS	formin-like protein 18	N/A	N/A	protein coding gene					0	0
LOC109623088	AALFPA_076934	1.24277	1.39128	1.59617				CS	myosin-I heavy chain	ATP binding;cytoskeletal motor activity;protein binding	signal transduction	protein coding gene	-	myosin 81F	Myosin 81F	Myo81F	57.3	0
LOC109422250	AALFPA_070589	1.91967		1.46867				CS	Tubulin beta chain [Source:UniProtKB/TrEMBL;Acc:A0A023EUS0]	GTP binding;GTPase activity;structural constituent of cytoskeleton	microtubule-based process	protein coding gene	Tubulin is the major constituent of microtubules. It binds two moles of GTP, one at an exchangeable site on the beta chain and one at a non-exchangeable site on the alpha chain.	beta-Tubulin at 60D, isoform A	beta-Tubulin at 60D	betaTub60D	95.4	0
LOC115253654	AALFPA_078598			1.13127				CS	Putative actin-related protein [Source:UniProtKB/TrEMBL;Acc:A0A023EQZ8]	N/A	N/A	protein coding gene	Actins are highly conserved proteins that are involved in various types of cell motility and are ubiquitously expressed in all eukaryotic cells. Multiple isoforms are involved in various cellular functions such as cytoskeleton structure, cell mobility, chromosome movement and muscle contraction.	actin 5C, isoform D	Actin 5C	Act5C	100	2.64e-279
LOC109403727	AALFPA_058076	-1.14126		1.08065				CS	regulator of microtubule dynamics protein 1-like	protein binding	N/A	protein coding gene					0	0
LOC109423011	AALFPA_041997			1.06307				CS	unspecified product	N/A	N/A	pseudogene	Binds to type II regulatory subunits of protein kinase A and anchors/targets them to the membrane. May anchor the kinase to cytoskeletal and/or organelle-associated proteins. Required for correct retinal pattern formation and may function in cell fate determination through its interactions with the EGFR and Notch signaling pathways. Required for associative odor learning and short-term memory. In…	rugose, isoform M	rugose	rg	29.1	1.22e-15
LOC109432070	AALFPA_041329	0.877213		0.891711				CS	actin-like	N/A	N/A	protein coding gene	Actins are highly conserved proteins that are involved in various types of cell motility and are ubiquitously expressed in all eukaryotic cells. Multiple isoforms are involved in various cellular functions such as cytoskeleton structure, cell mobility, chromosome movement and muscle contraction.	actin 57B	Actin 57B	Act57B	54	1.29e-142
LOC109415195	AALFPA_042985	0.82531		0.890199				CS	CAP-Gly domain-containing protein [Source:UniProtKB/TrEMBL;Acc:A0A182G519]	protein binding	N/A	protein coding gene	-	tubulin-binding cofactor B	tubulin-binding cofactor B	TBCB	50	1.05e-83
LOC109404045	AALFPA_051184	0.982285	0.858751	0.844038				CS	actin-like	N/A	N/A	protein coding gene	Actins are highly conserved proteins that are involved in various types of cell motility and are ubiquitously expressed in all eukaryotic cells. Multiple isoforms are involved in various cellular functions such as cytoskeleton structure, cell mobility, chromosome movement and muscle contraction.	actin 57B	Actin 57B	Act57B	53.5	3.49e-140
LOC109409568	AALFPA_069971			0.726452				CS	actin-related protein 2/3 complex subunit 3	N/A	Arp2/3 complex-mediated actin nucleation;regulation of actin filament polymerization	protein coding gene	-	Actin-related protein 2/3 complex, subunit 3A, isoform C	Actin-related protein 2/3 complex, subunit 3A	Arpc3A	78.1	4.95e-99
LOC109420081	AALFPA_076734	0.578377		0.658517				CS	adenylyl cyclase-associated protein 1, transcript variant X4	actin binding	actin filament organization;cell morphogenesis;cytoskeleton organization	protein coding gene	-	capulet, isoform A	capulet	capt	70.8	6.81e-159
LOC109399409	AALFPA_055617			0.648537				CS	F-actin-capping protein subunit alpha [Source:UniProtKB/TrEMBL;Acc:A0A023EMK3]	actin binding	barbed-end actin filament capping	protein coding gene	F-actin-capping proteins bind in a Ca(2+)-independent manner to the fast growing ends of actin filaments (barbed end) thereby blocking the exchange of subunits at these ends. Unlike other capping proteins (such as gelsolin and severin), these proteins do not sever actin filaments (By similarity).	capping protein alpha	capping protein alpha	cpa	73	4.97e-149
LOC109422743	AALFPA_052332	0.873696		0.620544				CS	Tubulin alpha chain [Source:UniProtKB/TrEMBL;Acc:A0A182HAM9]	GTP binding;GTPase activity;structural constituent of cytoskeleton	microtubule-based process	protein coding gene	Tubulin is the major constituent of microtubules. It binds two moles of GTP, one at an exchangeable site on the beta chain and one at a non-exchangeable site on the alpha chain.	alpha-Tubulin at 84B	alpha-Tubulin at 84B	alphaTub84B	99.1	0
LOC109423543	AALFPA_045740			0.611211				CS	src substrate cortactin, transcript variant X2	protein binding	N/A	protein coding gene	-	cortactin, isoform B	Cortactin	Cortactin	52	1.48e-63
LOC109433143	AALFPA_044944			0.603537				CS	Actin-related protein 2/3 complex subunit 5 [Source:UniProtKB/TrEMBL;Acc:A0A023EH24]	N/A	Arp2/3 complex-mediated actin nucleation;regulation of actin filament polymerization	protein coding gene	-	Actin-related protein 2/3 complex, subunit 5, isoform B	Actin-related protein 2/3 complex, subunit 5	Arpc5	75.2	3.01e-73
LOC109414179	AALFPA_069693	1.10591	0.551106	0.603032				CS	actin-interacting protein 1	protein binding	N/A	protein coding gene	Induces disassembly of actin filaments in conjunction with ADF/cofilin family proteins. Essential for organismal and cell viability. Required for the development of normal wing cell planar polarity.	flare, isoform A	flare	flr	79.3	0
LOC109401161	AALFPA_049353	0.583538		0.600488				CS	formin-like protein, transcript variant X4	actin binding;small GTPase binding	actin cytoskeleton organization;cellular component organization;cytoskeleton organization;regulation of cell morphogenesis	protein coding gene	Together with Cdc42, involved in establishment of planar cell polarity in the developing compound eye by contributing to ommatidial rotation. Together with DAAM and Cdc42, has a role in neuronal development of mushroom bodies.	Formin-like, isoform B	Formin-like	Frl	65.6	0
LOC115266105	AALFPA_050792	0.992477		0.595886				CS	tubulin alpha-1 chain-like	N/A	N/A	pseudogene	Tubulin is the major constituent of microtubules. It binds two moles of GTP, one at an exchangeable site on the beta chain and one at a non-exchangeable site on the alpha chain.	alpha-Tubulin at 84B	alpha-Tubulin at 84B	alphaTub84B	99.1	4.52e-248
LOC115257374	AALFPA_073094	1.36015		0.585653				CS	Tubulin alpha chain [Source:UniProtKB/TrEMBL;Acc:A0A023ETJ9]	GTP binding;GTPase activity;structural constituent of cytoskeleton	microtubule-based process	protein coding gene	Tubulin is the major constituent of microtubules. It binds two moles of GTP, one at an exchangeable site on the beta chain and one at a non-exchangeable site on the alpha chain.	alpha-Tubulin at 84B	alpha-Tubulin at 84B	alphaTub84B	99.3	0
LOC109421343	AALFPA_074586	0.669099		0.576706				CS	F-actin-capping protein subunit beta [Source:UniProtKB/TrEMBL;Acc:A0A023EM61]	actin binding	actin cytoskeleton organization;barbed-end actin filament capping	protein coding gene	F-actin-capping proteins bind in a Ca(2+)-independent manner to the fast growing ends of actin filaments (barbed end) thereby blocking the exchange of subunits at these ends. Unlike other capping proteins (such as gelsolin and severin), these proteins do not sever actin filaments.	capping protein beta, isoform B	capping protein beta	cpb	85.5	2.17e-171
LOC109425011	AALFPA_061712	0.734198		0.484787				CS	Tubulin-specific chaperone A [Source:UniProtKB/TrEMBL;Acc:A0A182G3F8]	beta-tubulin binding	post-chaperonin tubulin folding pathway;tubulin complex assembly	protein coding gene	-	uncharacterized protein Dmel_CG1890	-	CG1890	57.4	1.92e-33
LOC109430481	AALFPA_065302	0.645476		0.46383				CS	actin-related protein 2/3 complex subunit 3-like	N/A	Arp2/3 complex-mediated actin nucleation;regulation of actin filament polymerization	protein coding gene	-	Actin-related protein 2/3 complex, subunit 3A, isoform C	Actin-related protein 2/3 complex, subunit 3A	Arpc3A	77.5	2.01e-98
LOC115256872	AALFPA_072447	0.67803		0.433623				CS	cytoplasmic dynein 1 light intermediate chain 1-like	N/A	microtubule-based movement	protein coding gene	-	dynein light intermediate chain, isoform A	Dynein light intermediate chain	Dlic	70.4	1.2e-235
LOC109403775	AALFPA_078389	0.701687		0.39131				CS	microtubule-associated protein RP/EB family member 1, transcript variant X9	microtubule binding;protein binding	N/A	protein coding gene	-	Eb1, isoform E	Eb1	Eb1	68	1.59e-126
LOC109406300	AALFPA_052090	-0.527236		-0.635356				CS	cytospin-A	protein binding	N/A	protein coding gene	-	uncharacterized protein Dmel_CG13366, isoform E	split discs	spdi	38.5	2.47e-216
LOC109420070	AALFPA_057549			-0.774148				CS	protein cappuccino	N/A	N/A	protein coding gene	Acts as an actin nucleation factor and promotes assembly of actin filaments together with spir. May play a role in intracellular vesicle transport along actin fibers, providing a novel link between actin cytoskeleton dynamics and intracellular transport.	cappuccino, isoform B	cappuccino	capu	41.5	1.03e-143
LOC109410664	AALFPA_060575			-0.869401				CS	uncharacterized LOC109410664, transcript variant X1	protein binding	N/A	protein coding gene	-	nostrin, isoform E	Nostrin	Nost	42.6	6.2e-246
LOC109427655	AALFPA_072141			-1.22134				CS	protein singed-like	actin filament binding;protein-macromolecule adaptor activity	actin cytoskeleton organization;actin filament organization;cell migration	protein coding gene	Acts as an actin bundling protein (PubMed:1723709, PubMed:19729655). May have a role in the asymmetric organization and/or movement of cytoplasmic components (PubMed:1723709). It has a role in somatic cells during the formation of adult bristles and hairs, and in the female germline during oogenesis (PubMed:1723709, PubMed:19729655).	singed, isoform E	singed	sn	82.2	0
LOC109411737	AALFPA_046136	0.459405	1.27135			-0.465885		DIG	mucin-19	N/A	N/A	protein coding gene	Transcriptional repressor required for the specification of numerous cell types during embryonic development. Required for terminal patterning of early embryos. May associate with gro to repress tll and hkb, restricting their expression to embryonic terminal poles where they initiate correct development of head and tail structures. Required for dorsoventral patterning of oocytes and early embryos…	capicua, isoform D	capicua	cic	30.4	7.79e-138
LOC109412054	AALFPA_044921	-0.764198				1.70872		DIG	trypsin-3-like	serine-type endopeptidase activity	proteolysis	protein coding gene	-	deltaTrypsin	deltaTrypsin	deltaTry	42.1	5.03e-57
LOC109429608	AALFPA_072359	-0.913983	4.00897					DIG	trypsin-like	serine-type endopeptidase activity	proteolysis	protein coding gene	-	uncharacterized protein Dmel_CG10472	-	CG10472	29.1	7.38e-15
LOC115258684	AALFPA_051159	-0.945744						DIG	trypsin-7-like	serine-type endopeptidase activity	proteolysis	protein coding gene	-	uncharacterized protein Dmel_CG31954	-	CG31954	44.4	4.59e-54
LOC115264896	AALFPA_058314	-1.04971						DIG	probable serine hydrolase	N/A	N/A	protein coding gene	-	uncharacterized protein Dmel_CG7632, isoform B	-	CG7632	49.8	7.01e-106
LOC109428587	AALFPA_058735	-1.14444						DIG	trypsin-4-like	serine-type endopeptidase activity	proteolysis	protein coding gene	-	uncharacterized protein Dmel_CG31954	-	CG31954	43.6	3.63e-51
LOC109397098	AALFPA_080691	-1.33361						DIG	trypsin 3A1-like	serine-type endopeptidase activity	proteolysis	protein coding gene	-	trypsin 29F, isoform D	Trypsin 29F	Try29F	53.4	4.15e-86
LOC115259637	AALFPA_062328	-1.35734						DIG	transmembrane protease serine 11D-like	serine-type endopeptidase activity	proteolysis	protein coding gene	-	trypsin 29F, isoform D	Trypsin 29F	Try29F	24.9	4.82e-12
LOC109419618	AALFPA_054004	-1.43254						DIG	mucin-5AC	ATP binding;protein kinase activity;protein tyrosine kinase activity	protein phosphorylation	protein coding gene	-	Tie-like receptor tyrosine kinase	Tie-like receptor tyrosine kinase	Tie	50.7	2.14e-141
LOC115253783	AALFPA_052321					-0.994143		DIG	collagen alpha-1(IV) chain-like, transcript variant X1	extracellular matrix structural constituent	N/A	protein coding gene	Collagen type IV is specific for basement membranes.	collagen type IV alpha 1, isoform A	Collagen type IV alpha 1	Col4a1	75.1	2.12e-109
LOC109417703	AALFPA_073469					-0.988487		DIG	collagen alpha-1(IV) chain, transcript variant X1	extracellular matrix structural constituent	N/A	protein coding gene	Collagen type IV is specific for basement membranes.	collagen type IV alpha 1, isoform A	Collagen type IV alpha 1	Col4a1	75.1	1.94e-109
LOC109417704	AALFPA_043535					-0.86687		DIG	collagen alpha-1(IV) chain	extracellular matrix structural constituent	N/A	protein coding gene	-	viking, isoform B	viking	vkg	67.7	2.85e-103
LOC109418207	AALFPA_040995					-0.829282		DIG	collagen alpha-5(IV) chain-like	extracellular matrix structural constituent	N/A	protein coding gene	-	viking, isoform B	viking	vkg	67.2	2.46e-102
LOC109413278	AALFPA_068590		-1.33562					DIG	trypsin-1-like	serine-type endopeptidase activity	proteolysis	protein coding gene	-	tracheal-prostasin	tracheal-prostasin	tpr	54.8	1.8e-104
LOC109622023	AALFPA_080327		-1.22226					DIG	trypsin 3A1-like	serine-type endopeptidase activity	proteolysis	protein coding gene	-	uncharacterized protein Dmel_CG31954	-	CG31954	55.3	5.35e-80
LOC109427215	AALFPA_049422		1.80149					DIG	mucin-16-like	protein binding	N/A	protein coding gene					0	0
LOC109421144	AALFPA_057833	3.18254	4.31054	4.80486	4.76581			DIG	collagen alpha-1(I) chain-like	extracellular matrix structural constituent	N/A	protein coding gene					0	0
LOC109424340	AALFPA_073420	2.44866	3.26387	1.51939	1.83506			DIG	collagen alpha-1(XVIII) chain	N/A	N/A	protein coding gene	-	multiplexin, isoform N	Multiplexin	Mp	56.7	7.49e-133
LOC109415748	AALFPA_060635	1.62874	1.5111	1.6508	1.46533			DIG	probable chitinase 10	chitin binding	N/A	protein coding gene	-	mucin 68E	Mucin 68E	Muc68E	27.8	2.03e-17
LOC115269312	AALFPA_045480	0.59342		1.11503	1.19008			DIG	mucin-22-like	N/A	N/A	protein coding gene					0	0
LOC109415304	AALFPA_069272			1.06651	0.862149			DIG	mucin-22-like	N/A	N/A	protein coding gene					0	0
LOC109420036	AALFPA_041776			-0.664419	-0.464462			DIG	trypsin-1-like	serine-type endopeptidase activity	proteolysis	protein coding gene	-	uncharacterized protein Dmel_CG7142	-	CG7142	36.7	2.61e-52
LOC109411123	AALFPA_050500	0.818125		0.808072				DIG	collagen type IV alpha-3-binding protein, transcript variant X4	lipid binding	N/A	protein coding gene	-	ceramide transfer protein, isoform B	ceramide transfer protein	cert	67.7	1.67e-157
LOC115264897	AALFPA_062714			0.784476				DIG	probable serine hydrolase	N/A	N/A	protein coding gene	-	uncharacterized protein Dmel_CG11309, isoform C	-	CG11309	45.9	6.41e-106
LOC109408547	AALFPA_080342			0.680334				DIG	probable serine hydrolase	N/A	N/A	protein coding gene	-	uncharacterized protein Dmel_CG11309, isoform A	-	CG11309	48	2.58e-97
LOC115255731	AALFPA_080513	1.83884		0.569448				DIG	trypsin alpha-3-like	serine-type endopeptidase activity	proteolysis	protein coding gene	-	uncharacterized protein Dmel_CG6048	-	CG6048	41.8	1.84e-53
LOC109414706	AALFPA_069580	0.889841		0.55033				DIG	trypsin alpha-3-like	serine-type endopeptidase activity	proteolysis	protein coding gene	-	uncharacterized protein Dmel_CG6048	-	CG6048	41	1.7e-53
LOC109401884	AALFPA_071258	1.44059		0.395437				DIG	trypsin alpha-3-like	serine-type endopeptidase activity	proteolysis	protein coding gene	-	uncharacterized protein Dmel_CG6048	-	CG6048	40.8	1.56e-53
LOC109411296	AALFPA_063433	-0.865906		-0.723078				DIG	trypsin 3A1	serine-type endopeptidase activity	proteolysis	protein coding gene	-	uncharacterized protein Dmel_CG31954	-	CG31954	52.7	9.59e-79
LOC109433142	AALFPA_080186	-1.04989		-0.727317				DIG	trypsin 3A1-like	serine-type endopeptidase activity	proteolysis	protein coding gene	-	uncharacterized protein Dmel_CG31954	-	CG31954	52.7	1.8e-78
LOC109430379	AALFPA_045975	-1.92627		-1.46792				DIG	trypsin 3A1-like	serine-type endopeptidase activity	proteolysis	protein coding gene	-	uncharacterized protein Dmel_CG18735	-	CG18735	44.4	2.57e-77
LOC115264108	AALFPA_079198			1.93911			3.59375	DIV	heat shock protein 70 B2-like	ATP binding;ATP hydrolysis activity	N/A	protein coding gene	-	Heat-shock-protein-70Ab	Heat shock protein 70 Ab	Hsp70Ab	83.3	0
LOC109427990	AALFPA_049960	1.15268		1.51981			1.39042	DIV	galectin-12	carbohydrate binding	N/A	protein coding gene					0	0
LOC115265321	AALFPA_064016	1.07822		1.08258	1.41003		1.0138	DIV	peritrophin-1-like	chitin binding	N/A	protein coding gene					0	0
LOC109428160	AALFPA_057687	0.987325	0.728045	1.05997	1.04483		0.901812	DIV	unspecified product	N/A	N/A	pseudogene	-	obstructor-A, isoform B	obstructor-A	obst-A	31.3	5.17e-13
LOC115263538	AALFPA_071436	1.02581	1.08749	1.05896	1.168		0.883934	DIV	peritrophin-1-like	chitin binding	N/A	protein coding gene	-	chitinase 10, isoform A	Chitinase 10	Cht10	31.8	3.08e-12
LOC109399400	AALFPA_043419	0.641246		0.451992			0.553877	DIV	DE-cadherin, transcript variant X1	calcium ion binding	cell adhesion;homophilic cell adhesion via plasma membrane adhesion molecules	protein coding gene	Cadherins are calcium-dependent cell adhesion proteins (PubMed:7958432). In connecting cells they preferentially interact with themselves in a homophilic manner; cadherins may thus contribute to the sorting of heterogeneous cell types (PubMed:7958432). During oogenesis, integral component of the guidance mechanisms that regulate the directional persistent collective migration of the border cell (…	shotgun	shotgun	shg	61.8	0
LOC109621378	AALFPA_070713			0.958068			0.504882	DIV	serine/threonine-protein kinase 40	ATP binding;protein kinase activity	protein phosphorylation	protein coding gene	Adapter protein that negatively regulates different signaling pathways to coordinate cell differentiation, proliferation, migration and growth (PubMed:10837248, PubMed:10850493, PubMed:10850494, PubMed:10949024, PubMed:23305818, PubMed:25329475). Functions by binding to key regulatory proteins and either blocks their activity or regulates their turnover by the proteasome (PubMed:10837248, PubMed:…	tribbles	tribbles	trbl	36.6	8.19e-23
LOC109422056	AALFPA_048959	0.507131	0.600164	0.326356	0.623181		0.445975	DIV	uncharacterized LOC109422056	N/A	signal transduction	protein coding gene	-	Rho GTPase activating protein at 15B, isoform B	Rho GTPase activating protein at 15B	RhoGAP15B	40.7	3.26e-240
LOC109397000	AALFPA_049567	0.833531	0.876844	0.972372		1.6951		DIV	glutactin-like	N/A	N/A	protein coding gene	-	esterase Q	Esterase Q	Est-Q	35.9	1.26e-92
LOC109410549	AALFPA_050242	1.98639		1.00361	1.00501	1.42121		DIV	Fibrinogen C-terminal domain-containing protein [Source:UniProtKB/TrEMBL;Acc:A0A182G6Z4]	N/A	N/A	protein coding gene	-	uncharacterized protein Dmel_CG30281	-	CG30281	39.2	5.53e-40
LOC109408584	AALFPA_072285			1.1298		1.18467		DIV	septin-7, transcript variant X3	GTP binding	N/A	protein coding gene	Involved in cytokinesis and possibly cellularization (PubMed:8181057). Also acts as an enhancer of the sina gene, thus having a role in photoreceptor development (PubMed:8181057). May be involved in p53-dependent apoptosis (PubMed:17456438).	peanut, isoform A	peanut	pnut	74	4.18e-203
LOC115261959	AALFPA_065152	1.08848		1.15127		1.05889		DIV	growth arrest and DNA damage-inducible protein GADD45 alpha-like	N/A	regulation of cell cycle	protein coding gene	-	growth arrest and DNA damage-inducible 45	Growth arrest and DNA damage-inducible 45	Gadd45	48.3	2.96e-43
LOC109423338	AALFPA_077105	0.973245		0.86081		0.894948		DIV	growth arrest and DNA damage-inducible protein GADD45 alpha-like	N/A	regulation of cell cycle	protein coding gene	-	growth arrest and DNA damage-inducible 45	Growth arrest and DNA damage-inducible 45	Gadd45	47.3	4.21e-42
LOC109399512	AALFPA_063697			0.821972		0.87193		DIV	Putative alpha/beta hydrolase 1 [Source:UniProtKB/TrEMBL;Acc:A0A023ES32]	hydrolase activity	N/A	protein coding gene	-	alpha/beta hydrolase 1, isoform D	alpha/beta hydrolase 1	Hydr1	66.1	2.42e-202
LOC115263030	AALFPA_042932	1.18283		0.77277		0.766513		DIV	lipopolysaccharide-induced tumor necrosis factor-alpha factor homolog, transcript variant X1	N/A	N/A	protein coding gene	-	uncharacterized protein Dmel_CG13510, isoform B	-	CG13510	38.9	2.26e-25
LOC109419315	AALFPA_044059	0.482637		0.676869		0.476717		DIV	Protein geranylgeranyltransferase type II [Source:UniProtKB/TrEMBL;Acc:A0A182GN40]	Rab geranylgeranyltransferase activity;protein prenyltransferase activity	protein geranylgeranylation;protein prenylation	protein coding gene	-	uncharacterized protein Dmel_CG12007	Rab geranylgeranyltransferase subunit alpha	RabGGTa	43.4	3.58e-119
LOC109411696	AALFPA_078636	0.69247		1.01086		0.460367		DIV	lipoma-preferred partner homolog	N/A	N/A	protein coding gene	-	zyxin, isoform A	Zyxin	Zyx	49.4	1.49e-148
LOC109422670	AALFPA_074126	9.33728	7.17166	8.02602	9.75299			DIV	inactive ubiquitin carboxyl-terminal hydrolase MINDY-4B-like, transcript variant X1	Lys48-specific deubiquitinase activity;thiol-dependent deubiquitinase	protein K48-linked deubiquitination	protein coding gene	-	uncharacterized protein Dmel_CG14142, isoform B	-	CG14142	44.7	2.87e-108
LOC109433278	AALFPA_068585	9.92999	6.19305	10.1186	9.69021			DIV	SRSF protein kinase 3-like	ATP binding;protein kinase activity	protein phosphorylation	protein coding gene	-	SR protein kinase, isoform B	SR Protein Kinase	SRPK	36.1	3.27e-116
LOC115258578	AALFPA_079391	7.50238		7.68507	8.76069			DIV	uncharacterized LOC115258578	N/A	N/A	ncRNA gene					0	0
LOC109401980	AALFPA_054381	4.45744	3.77778	4.49452	5.08365			DIV	uncharacterized LOC109401980	GTPase activator activity;protein binding	regulation of small GTPase mediated signal transduction	protein coding gene	-	radish, isoform L	radish	rad	82.3	0
LOC115260773	AALFPA_079797				17.9713		14.7884	DIV	protein trunk	N/A	N/A	protein coding gene	Required for activity of the tor receptor, could be a ligand of tor. Involved in specifying terminal body pattern.	trunk	trunk	trk	30.8	1.55e-23
LOC109423594	AALFPA_060426						6.03165	DIV	5-hydroxytryptamine receptor 1-like	G protein-coupled receptor activity	G protein-coupled receptor signaling pathway	protein coding gene	G-protein coupled receptor for 5-hydroxytryptamine (serotonin). Also functions as a receptor for various alkaloids. Ligand binding causes a conformation change that triggers signaling via guanine nucleotide-binding proteins (G proteins) and modulates the activity of down-stream effectors, such as adenylate cyclase. Signaling activates adenylate cyclase activity.	5-hydroxytryptamine (serotonin) receptor 7, isoform B	5-hydroxytryptamine (serotonin) receptor 7	5-HT7	67.4	2.45e-151
LOC115266509	AALFPA_049001						5.59201	DIV	heat shock protein 70 A1-like	ATP binding;ATP hydrolysis activity	N/A	protein coding gene	-	Heat-shock-protein-70Ab	Heat shock protein 70 Ab	Hsp70Ab	82.4	0
LOC115264105	AALFPA_073590						5.12713	DIV	heat shock protein 70 A1-like	ATP binding;ATP hydrolysis activity	N/A	protein coding gene	-	Heat-shock-protein-70Ab	Heat shock protein 70 Ab	Hsp70Ab	82.6	0
LOC109400252	AALFPA_060102						4.50985	DIV	heat shock protein 70 A1-like	ATP binding;ATP hydrolysis activity	N/A	protein coding gene	-	Heat-shock-protein-70Ab	Heat shock protein 70 Ab	Hsp70Ab	82.4	0
LOC109400270	AALFPA_073385						4.44539	DIV	heat shock protein 70 B2-like	ATP binding;ATP hydrolysis activity	N/A	protein coding gene	-	Heat-shock-protein-70Ab	Heat shock protein 70 Ab	Hsp70Ab	83.6	0
LOC109423617	AALFPA_041503						4.36661	DIV	heat shock protein 70 A1	ATP binding;ATP hydrolysis activity	N/A	protein coding gene	-	Heat-shock-protein-70Bb	Heat shock protein 70 Bb	Hsp70Bb	83.5	0
LOC109400251	AALFPA_047736						4.33826	DIV	heat shock protein 70 A1-like	ATP binding;ATP hydrolysis activity	N/A	protein coding gene	-	Heat-shock-protein-70Bb	Heat shock protein 70 Bb	Hsp70Bb	81.1	0
LOC115264109	AALFPA_067347						4.27114	DIV	heat shock protein 70 A1	ATP binding;ATP hydrolysis activity	N/A	protein coding gene	-	Heat-shock-protein-70Ab	Heat shock protein 70 Ab	Hsp70Ab	83.2	0
LOC109400264	AALFPA_059756						4.14406	DIV	heat shock protein 70 A1	ATP binding;ATP hydrolysis activity	N/A	protein coding gene	-	Heat-shock-protein-70Ab	Heat shock protein 70 Ab	Hsp70Ab	82.9	0
LOC109423612	AALFPA_051922						4.13056	DIV	heat shock protein 70 A1-like	ATP binding;ATP hydrolysis activity	N/A	protein coding gene	-	Heat-shock-protein-70Bb	Heat shock protein 70 Bb	Hsp70Bb	80.9	0
LOC109423613	AALFPA_068981						4.07488	DIV	heat shock protein 70 A1-like	ATP binding;ATP hydrolysis activity	N/A	protein coding gene	-	Heat-shock-protein-70Bb	Heat shock protein 70 Bb	Hsp70Bb	82.7	0
LOC115265083	AALFPA_052628						4.06901	DIV	unspecified product	N/A	N/A	pseudogene	-	Heat-shock-protein-70Ab	Heat shock protein 70 Ab	Hsp70Ab	83.1	3.34e-313
LOC115266508	AALFPA_041794						4.01946	DIV	heat shock protein 70 A1-like	ATP binding;ATP hydrolysis activity	N/A	protein coding gene	-	Heat-shock-protein-70Ab	Heat shock protein 70 Ab	Hsp70Ab	83	0
LOC115265082	AALFPA_056264						3.97333	DIV	unspecified product	N/A	N/A	pseudogene	-	Heat-shock-protein-70Ab	Heat shock protein 70 Ab	Hsp70Ab	81.6	3.02e-272
LOC115265081	AALFPA_055760						3.79086	DIV	heat shock protein 70 B2-like	ATP binding;ATP hydrolysis activity	N/A	protein coding gene	-	Heat-shock-protein-70Ab	Heat shock protein 70 Ab	Hsp70Ab	83.5	0
LOC115265080	AALFPA_067823						3.69778	DIV	heat shock protein 70 A1-like	ATP binding;ATP hydrolysis activity	N/A	protein coding gene	-	Heat-shock-protein-70Bb	Heat shock protein 70 Bb	Hsp70Bb	80.8	0
LOC109423615	AALFPA_052380						3.57668	DIV	unspecified product	N/A	N/A	pseudogene	-	Heat-shock-protein-70Ab	Heat shock protein 70 Ab	Hsp70Ab	80.2	2.84e-214
LOC109428002	AALFPA_057349	-0.75698			0.980967		0.976305	DIV	dual 3',5'-cyclic-AMP and -GMP phosphodiesterase 11, transcript variant X3	N/A	N/A	protein coding gene	-	regulator of eph expression, isoform A	Regulator of eph expression	Reph	31.2	2.16e-29
LOC109401644	AALFPA_065402				1.18357		0.765907	DIV	focal adhesion kinase 1, transcript variant X5	ATP binding;protein kinase activity;protein tyrosine kinase activity	protein phosphorylation;signal complex assembly	protein coding gene	-	focal adhesion kinase, isoform G	Focal adhesion kinase	Fak	48.7	0
LOC109402735	AALFPA_055978	-0.87356					0.76024	DIV	dnaJ protein homolog 1	unfolded protein binding	protein folding	protein coding gene	-	uncharacterized protein Dmel_CG5001, isoform B	-	CG5001	60.8	2.14e-143
LOC109421433	AALFPA_068550						0.751158	DIV	uncharacterized LOC109421433	N/A	N/A	protein coding gene	-	fledgling of Klp38B, isoform C	fledgling of Klp38B	fok	44.3	1.02e-14
LOC109409699	AALFPA_057397	2.81967	2.91182	3.04955	4.02345			DIV	protein daughter of sevenless	N/A	N/A	protein coding gene	Essential component for signaling from various receptor tyrosine kinases such as Sevenless, TORSO and DER. Required for photoreceptor cell and wing development.	daughter of sevenless, isoform A	daughter of sevenless	dos	35.8	2.29e-126
LOC109410548	AALFPA_079798					1.51824		DIV	ficolin-3-like	N/A	N/A	protein coding gene	-	uncharacterized protein Dmel_CG30281	-	CG30281	38	2.24e-36
LOC109416944	AALFPA_060951					1.48757		DIV	ficolin-1-like	N/A	N/A	protein coding gene		uncharacterized protein Dmel_CG9500			39.3	8.37e-54
LOC109423868	AALFPA_075107	3.7695	2.89986	3.1818	3.14874			DIV	tyrosine-protein kinase Abl-like	ATP binding;non-membrane spanning protein tyrosine kinase activity;protein binding;protein kinase activity;protein tyrosine kinase activity	protein phosphorylation	protein coding gene	Arm and Abl proteins function cooperatively at adherens junctions in both the CNS and epidermis; critical for embryonic epithelial morphogenesis regulating cell shape changes and cell migration. Plays a critical role in transducing embryonic midline repulsive cues; may regulate cytoskeletal dynamics underlying a growth cone's response to midline cues. The ability of pCC/MP2 axons to correctly int…	Abl tyrosine kinase, isoform C	Abl tyrosine kinase	Abl	51.4	0
LOC109407359	AALFPA_071199					1.15665		DIV	probable protein S-acyltransferase 23	palmitoyltransferase activity;protein binding	N/A	protein coding gene		patsas, isoform C			76.6	4.79e-233
LOC109623338	AALFPA_077741					1.0448		DIV	sodium-dependent nutrient amino acid transporter 1-like	N/A	N/A	protein coding gene	-	uncharacterized protein Dmel_CG15279, isoform D	-	CG15279	51.5	4.58e-213
LOC109414752	AALFPA_054389	-0.98423				0.78397		DIV	cysteine and histidine-rich protein 1 homolog	N/A	multicellular organism development;ubiquitin-dependent protein catabolic process	protein coding gene	-	uncharacterized protein Dmel_CG32486	-	CG32486	72.3	1.24e-156
LOC115258135	AALFPA_065687	0.807314	0.926864			0.579756		DIV	uncharacterized LOC115258135	N/A	N/A	protein coding gene	-	claret, isoform C	claret	ca	33.3	0
LOC109427543	AALFPA_074526					-0.693636		DIV	heat shock 70 kDa protein cognate 2	ATP binding;ATP hydrolysis activity	N/A	protein coding gene	-	heat shock protein cognate 2	Heat shock protein 70 cognate 2	Hsc70-2	83.1	0
LOC109423873	AALFPA_043443					-0.70193		DIV	laminin subunit alpha, transcript variant X1	signaling receptor binding	cell adhesion;regulation of cell adhesion;regulation of cell migration;regulation of embryonic development	protein coding gene	Binding to cells via a high affinity receptor, laminin is thought to mediate the attachment, migration and organization of cells into tissues during embryonic development by interacting with other extracellular matrix components. Activates presynaptic signaling involving integrin alpha-PS3/beta-nu and Fak to suppress neuromuscular junction (NMJ) growth during larval development and during low cra…	laminin A	Laminin A	LanA	54.8	0
LOC109404958	AALFPA_055858					-0.854361		DIV	basement membrane-specific heparan sulfate proteoglycan core protein, transcript variant X2	protein binding	N/A	protein coding gene	-	terribly reduced optic lobes, isoform AK	terribly reduced optic lobes	trol	41.3	0
LOC115253844	AALFPA_051987					-0.923179		DIV	unspecified product	N/A	N/A	pseudogene	-	terribly reduced optic lobes, isoform AI	terribly reduced optic lobes	trol	26.9	3.54e-233
LOC109425333	AALFPA_068385					-1.0091		DIV	twitchin, transcript variant X3	ATP binding;protein binding;protein kinase activity	protein phosphorylation	protein coding gene	-	bent, isoform I	bent	bt	51.5	0
LOC115261074	AALFPA_069922			1.57882	1.59897			DIV	extensin-like	N/A	N/A	protein coding gene					0	0
LOC109427903	AALFPA_054308	1.00602	1.42896	0.883425	1.45061			DIV	unspecified product	N/A	N/A	pseudogene	-	tweek, isoform G	tweek	tweek	49.1	0
LOC115264005	AALFPA_044353	1.00907	1.48683	0.663784	1.3562			DIV	unspecified product	N/A	N/A	pseudogene	-	tweek, isoform K	tweek	tweek	42.4	0
LOC109407348	AALFPA_042470	1.51324	1.10972	1.2274	1.22831			DIV	protein hairless-like	N/A	N/A	protein coding gene	Is a potent antagonist of neurogenic gene activity during sensory organ development. The expression of distinct cell fates by the trichogen (shaft) / tormogen (socket) sister cell pair depends on the level of H activity. A certain threshold level of H activity is required, below which both sister cells adopt the tormogen fate.	hairless, isoform C	Hairless	H	54.1	5.84e-26
LOC109428220	AALFPA_045028	0.697862	1.47262	0.499414	1.18039			DIV	transmembrane protein KIAA1109 homolog, transcript variant X4	N/A	N/A	protein coding gene	-	tweek, isoform K	tweek	tweek	57.7	0
LOC115263990	AALFPA_060567	0.608948	1.52432	0.514337	1.17944			DIV	unspecified product	N/A	N/A	pseudogene	-	tweek, isoform J	tweek	tweek	45.2	0
LOC115263992	AALFPA_053886	0.830805	1.5387	0.614199	1.17351			DIV	unspecified product	N/A	N/A	pseudogene	-	tweek, isoform H	tweek	tweek	57.1	0
LOC109622224	AALFPA_044737	0.948488	1.17667	0.546614	1.14583			DIV	probable E3 ubiquitin-protein ligase HERC2	metal ion binding;protein binding;ubiquitin-protein transferase activity	protein ubiquitination	protein coding gene	Probable E3 ubiquitin-protein ligase which accepts ubiquitin from an E2 ubiquitin-conjugating enzyme in the form of a thioester and then directly transfers the ubiquitin to targeted substrates.	HECT and RLD domain containing protein 2	HECT and RLD domain containing protein 2	HERC2	56.6	0
LOC109622221	AALFPA_062044	0.972849	1.17003	0.504869	1.13818			DIV	probable E3 ubiquitin-protein ligase HERC2	metal ion binding;protein binding;ubiquitin-protein transferase activity	protein ubiquitination	protein coding gene	Probable E3 ubiquitin-protein ligase which accepts ubiquitin from an E2 ubiquitin-conjugating enzyme in the form of a thioester and then directly transfers the ubiquitin to targeted substrates.	HECT and RLD domain containing protein 2	HECT and RLD domain containing protein 2	HERC2	56.6	0
LOC109415434	AALFPA_078472			0.719051	1.01777			DIV	protein lap4-like, transcript variant X16	protein binding	N/A	protein coding gene	Required for polarization of the embryonic, imaginal disk and follicular epithelia. Specifically restricts apical membrane determinants to the apical cell surface; acts to exclude crb from the basolateral domain and define adherens junction position. Regulates cellular growth and differentiation; acts as a tumor suppressor. Essential for odor guided behavior.	scribble, isoform U	scribble	scrib	57.7	1.53e-270
LOC109419572	AALFPA_072096			0.822116	0.987634			DIV	fibrous sheath CABYR-binding protein-like, transcript variant X8	N/A	N/A	protein coding gene	Scaffolding protein involved in the regulation of PKA signaling and anchoring to the actin cytoskeleton integrating signals propagated by cAMP, diacylglycerol and calcium (PubMed:10480936, PubMed:10480937, PubMed:12223401). Contributes to the maintenance and regulation of cytoskeletal structures in germline via PKA-mediated signaling (PubMed:12223401). As part of ethanol response in the glia, med…	A kinase anchor protein 200, isoform F	A kinase anchor protein 200	Akap200	46.2	3.74e-13
LOC115253978	AALFPA_048985			0.922401	0.984069			DIV	uncharacterized LOC115253978, transcript variant X4	protein binding	N/A	protein coding gene	-	X11L, isoform F	X11L	X11L	43	3.12e-263
LOC109421195	AALFPA_073605	1.4708		0.972297	0.97092			DIV	Putative ef-hand domain family member d2 [Source:UniProtKB/TrEMBL;Acc:A0A023EHS3]	calcium ion binding	N/A	protein coding gene	-	Swiprosin-1, isoform B	Swiprosin-1	Swip-1	77.9	1.75e-81
LOC109405715	AALFPA_080706	1.22812	0.637453	0.780022	0.933017			DIV	protein crumbs, transcript variant X10	calcium ion binding	N/A	protein coding gene	Plays a central role in cell polarity establishment, and contributes to the organization of zonula adherens, epithelial morphogenesis, and tissue growth (PubMed:2344615, PubMed:12900452, PubMed:10102271, PubMed:11740560). Participates in the assembly, positioning and maintenance of adherens junctions via its interaction with the SAC complex (PubMed:11740560, PubMed:12900452, PubMed:10102271, PubM…	crumbs, isoform C	crumbs	crb	56.6	0
LOC115253987	AALFPA_076250	1.12944		1.18396	0.911224			DIV	alpha/beta hydrolase domain-containing protein 17B-like	N/A	N/A	protein coding gene		uncharacterized protein Dmel_CG33096, isoform H			76.5	1.49e-164
LOC109623115	AALFPA_049782	0.671513	1.30846	0.55589	0.904528			DIV	neurabin-1, transcript variant X1	protein binding	N/A	protein coding gene	-	spinophilin, isoform J	Spinophilin	Spn	40.2	0
LOC115253533	AALFPA_063027	0.708074	1.14171	0.426521	0.823764			DIV	unspecified product	N/A	N/A	pseudogene	-	spinophilin, isoform B	Spinophilin	Spn	34.7	6.58e-90
LOC109407378	AALFPA_042760	0.89824	0.640115	0.72313	0.776857			DIV	midnolin homolog	protein binding	N/A	protein coding gene	Facilitates ubiquitin-independent proteasomal degradation of polycomb protein Pc by interacting directly with the proteasome and recruiting Pc to it.	stuxnet, isoform B	stuxnet	stx	34.6	9.64e-71
LOC109423638	AALFPA_049814	1.03392	1.13246	0.676229	0.758628			DIV	vacuolar protein sorting-associated protein 13B-like	N/A	N/A	protein coding gene	-	vacuolar protein sorting 13B, isoform A	Vacuolar protein sorting 13B	Vps13B	29.9	0
LOC109421980	AALFPA_053726	0.799666		0.72141	0.725926			DIV	Ubiquitin-like domain-containing protein [Source:UniProtKB/TrEMBL;Acc:A0A182GXA5]	protein binding	N/A	protein coding gene	Facilitates ubiquitin-independent proteasomal degradation of polycomb protein Pc by interacting directly with the proteasome and recruiting Pc to it.	stuxnet, isoform B	stuxnet	stx	34.7	4.16e-72
LOC109423324	AALFPA_046514	1.14649	0.605136	0.781056	0.707635			DIV	uncharacterized LOC109423324, transcript variant X1	nucleic acid binding;zinc ion binding	N/A	protein coding gene	-	schnurri, isoform E	schnurri	shn	34	1.99e-171
LOC109427944	AALFPA_052912	0.824977		0.693375	0.637898			DIV	multiple epidermal growth factor-like domains protein 8	calcium ion binding;protein binding	N/A	protein coding gene	-	multiple EGF like domains 8, isoform B	Multiple EGF like domains 8	Megf8	53.1	0
LOC109431096	AALFPA_065221	0.940719		0.476402	0.637128			DIV	protein lap4-like, transcript variant X27	protein binding	N/A	protein coding gene	Required for polarization of the embryonic, imaginal disk and follicular epithelia. Specifically restricts apical membrane determinants to the apical cell surface; acts to exclude crb from the basolateral domain and define adherens junction position. Regulates cellular growth and differentiation; acts as a tumor suppressor. Essential for odor guided behavior.	scribble, isoform I	scribble	scrib	47.4	3.98e-244
LOC109622838	AALFPA_078614	1.13559	0.686367	1.04273	0.630636			DIV	Putative cyclin y [Source:UniProtKB/TrEMBL;Acc:A0A023ERC2]	protein kinase binding	regulation of cyclin-dependent protein serine/threonine kinase activity	protein coding gene	-	cyclin Y, isoform B	Cyclin Y	CycY	68.2	4.26e-171
LOC109409413	AALFPA_077705	0.772885		0.514904	0.624311			DIV	nuclear pore complex protein DDB_G0274915-like, transcript variant X5	N/A	N/A	protein coding gene	-	uncharacterized protein Dmel_CG7029, isoform F	-	CG7029	36	1.56e-186
LOC109430889	AALFPA_058024	1.32405	0.893527	0.822704	0.609874			DIV	RING-type E3 ubiquitin transferase [Source:UniProtKB/TrEMBL;Acc:A0A182GFP2]	metal ion binding;transferase activity	N/A	protein coding gene	-	roquin, isoform C	roquin	roq	69.2	1.24e-208
LOC109400980	AALFPA_079091	0.848012		0.727967	0.572832			DIV	syntenin-1-like, transcript variant X2	protein binding	N/A	protein coding gene					0	0
LOC109423086	AALFPA_055686	0.888916	0.972896	0.432402	0.553904			DIV	protein purity of essence	protein binding;zinc ion binding	N/A	protein coding gene	Has a role in growth of the perineurial glial layer of the larval peripheral nerve (PubMed:27552662). May have a role in male fertility and eye development or function (PubMed:27552662). Involved in the negative regulation of the Ras/MAPK signaling pathway in the wing by acting with the E2 enzyme Unc6 and the putative E3 ligases Kcmf1 and Ufd4 to mediate the ubiquitination and proteasomal degrada…	purity of essence, isoform B	purity of essence	poe	55.2	0
LOC115266465	AALFPA_068077	1.06694	0.517539	0.689879	0.499739			DIV	protein bark beetle-like	scavenger receptor activity	N/A	protein coding gene	Required for the maturation but not the establishment of septate junctions in developing epithelial cells and is involved in epithelial cell adhesion during septate junction maturation (PubMed:25704509). Plays a role in the proper localization of the septate junction core components pck/mega, kune, Nrx-IV and Nrg during late embryogenesis (PubMed:25704509). Involved in the formation of tricellula…	bark beetle, isoform A	bark beetle	bark	56.3	0
LOC109433258	AALFPA_063180	1.96251		1.78769	0.479808			DIV	serine/threonine-protein kinase RIO3	ATP binding;protein serine/threonine kinase activity	protein phosphorylation	protein coding gene	-	uncharacterized protein Dmel_CG3008	-	CG3008	49	1.31e-167
LOC109428028	AALFPA_063639	0.892354	0.511691	0.741461	0.461028			DIV	protein bark beetle	scavenger receptor activity	N/A	protein coding gene	Required for the maturation but not the establishment of septate junctions in developing epithelial cells and is involved in epithelial cell adhesion during septate junction maturation (PubMed:25704509). Plays a role in the proper localization of the septate junction core components pck/mega, kune, Nrx-IV and Nrg during late embryogenesis (PubMed:25704509). Involved in the formation of tricellula…	bark beetle, isoform B	bark beetle	bark	55.1	0
LOC115256345	AALFPA_069492	0.842985		0.556562	0.455637			DIV	CCT-beta [Source:UniProtKB/TrEMBL;Acc:A0A023ETP2]	ATP binding;ATP hydrolysis activity;unfolded protein binding	protein folding	protein coding gene	-	chaperonin containing TCP1 subunit 2	Chaperonin containing TCP1 subunit 2	CCT2	83.7	0
LOC109421726	AALFPA_046150	0.71025		0.613251	0.356487			DIV	T-complex protein 1 subunit gamma [Source:UniProtKB/TrEMBL;Acc:A0A182G413]	ATP binding;ATP hydrolysis activity;unfolded protein binding	protein folding	protein coding gene	Molecular chaperone; assists the folding of proteins upon ATP hydrolysis. Known to play a role, in vitro, in the folding of actin and tubulin.	chaperonin containing TCP1 subunit 3, isoform C	Chaperonin containing TCP1 subunit 3	CCT3	83.9	0
LOC109418336	AALFPA_040891	2.23477		3.66608				DIV	uncharacterized LOC109418336	GTP binding	N/A	protein coding gene					0	0
LOC109427466	AALFPA_059293			2.03416				DIV	unspecified product	N/A	N/A	pseudogene	-	cystathionine beta-synthase, isoform C	Cystathionine beta-synthase	Cbs	59.4	7.62e-196
LOC109399661	AALFPA_060520			1.96201				DIV	ATPase inhibitor mai-2, mitochondrial, transcript variant X2	ATPase inhibitor activity	negative regulation of ATP-dependent activity	protein coding gene	-	uncharacterized protein Dmel_CG13551, isoform A	-	CG13551	73	4.29e-27
LOC109432562	AALFPA_071826	2.25656		1.91478				DIV	cell division cycle protein 123 homolog	N/A	N/A	protein coding gene					0	0
LOC109421447	AALFPA_044978	1.49099		1.72656				DIV	cell division cycle protein 123 homolog	N/A	N/A	protein coding gene					0	0
LOC109416467	AALFPA_056943			1.70495				DIV	differentially expressed in FDCP 8 homolog	N/A	intracellular signal transduction	protein coding gene	-	differentially expressed in FDCP 8 homolog	differentially expressed in FDCP 8 homolog	DEF8	48.7	1.16e-138
LOC115253930	AALFPA_079352	1.36179		1.65451				DIV	Putative mitochondrial atpase inhibitor [Source:UniProtKB/TrEMBL;Acc:A0A023EEE1]	ATPase inhibitor activity	negative regulation of ATP-dependent activity	protein coding gene	-	uncharacterized protein Dmel_CG13551, isoform A	-	CG13551	73	1.91e-26
LOC115262952	AALFPA_076936	1.70788		1.651				DIV	synaptic vesicle membrane protein VAT-1 homolog-like, transcript variant X15	N/A	N/A	protein coding gene					0	0
LOC109427776	AALFPA_079239			1.64925				DIV	unspecified product	N/A	N/A	pseudogene	-	translocator protein	Translocator protein	Tspo	47.5	1.45e-46
LOC109409010	AALFPA_046648	2.17173		1.60044				DIV	Putative ecdysone-inducible protein l2 [Source:UniProtKB/TrEMBL;Acc:A0A023ELU8]	protein binding	axon guidance;cell adhesion	protein coding gene	Possible cell adhesion receptor (Probable). It possesses an intrinsic protein tyrosine phosphatase activity (PTPase) (PubMed:2554325). It controls motor axon guidance (PubMed:8598047). In the developing eye, has a role in normal axonal targeting of the R7 photoreceptor, where it negatively regulates bdl (PubMed:24174674). Inhibits bdl cell adhesion activity in vitro; this effect is independent of…	Leukocyte-antigen-related-like, isoform H	Leukocyte-antigen-related-like	Lar	23.7	8.08e-08
LOC115269506	AALFPA_080020	1.16823		1.55501				DIV	HBS1-like protein	GTP binding;GTPase activity	N/A	protein coding gene	Cotranslational quality control factor involved in the No-Go Decay (NGD) pathway (By similarity). In the presence of pix and pelo, is required for 48S complex formation from 80S ribosomes and dissociation of vacant 80S ribosomes (By similarity). Together with pelo and in presence of pix, recognizes stalled ribosomes and promotes dissociation of elongation complexes assembled on non-stop mRNAs; th…	HBS1, isoform B	HBS1	HBS1	72	2.34e-245
LOC109431677	AALFPA_066653	2.36259		1.55194				DIV	protein rhomboid, transcript variant X1	serine-type endopeptidase activity	N/A	protein coding gene	-	stem cell tumor, isoform A	stem cell tumor	stet	68.4	2.12e-159
LOC115265014	AALFPA_047020	1.79236		1.50758				DIV	synaptic vesicle membrane protein VAT-1 homolog-like, transcript variant X2	N/A	N/A	protein coding gene					0	0
LOC109409078	AALFPA_064663	1.1944		1.34442				DIV	protein BCCIP homolog	N/A	N/A	protein coding gene	-	uncharacterized protein Dmel_CG9286	-	CG9286	39.2	1.29e-66
LOC109622985	AALFPA_063236	1.62399		1.31785				DIV	protein BCCIP homolog	N/A	N/A	protein coding gene	-	uncharacterized protein Dmel_CG9286	-	CG9286	39.5	1.33e-66
LOC109415487	AALFPA_076833	1.30797		1.30959				DIV	atypical kinase COQ8B, mitochondrial	N/A	N/A	protein coding gene	-	coenzyme Q8	Coenzyme Q8	Coq8	57	4.2e-249
LOC115253971	AALFPA_043733	1.10487		1.30673				DIV	Putative gamma-subunitmethylmalonyl-coa decarboxylase [Source:UniProtKB/TrEMBL;Acc:A0A023EHG5]	N/A	N/A	protein coding gene	-	Coiled-coil-helix-coiled-coil-helix domain containing 2, isoform B	Coiled-coil-helix-coiled-coil-helix domain containing 2	Chchd2	53.9	2.63e-18
LOC109431580	AALFPA_059961	1.1631		1.30545				DIV	cytosolic Fe-S cluster assembly factor NUBP1 homolog	4 iron, 4 sulfur cluster binding;ATP binding;ATP hydrolysis activity;iron-sulfur cluster binding	iron-sulfur cluster assembly	protein coding gene	Component of the cytosolic iron-sulfur (Fe/S) protein assembly (CIA) machinery. Required for maturation of extramitochondrial Fe-S proteins. The NUBP1-NUBP2 heterotetramer forms a Fe-S scaffold complex, mediating the de novo assembly of an Fe-S cluster and its transfer to target apoproteins.	uncharacterized protein Dmel_CG17904	NUBP iron-sulfur cluster assembly factor 1	Nubp1	66	2.06e-144
LOC109416544	AALFPA_046802	0.627139		1.28469				DIV	Putative calcium binding protein 39 [Source:UniProtKB/TrEMBL;Acc:A0A023ER63]	N/A	N/A	protein coding gene	-	Mo25, isoform B	Mo25	Mo25	88.8	1.07e-207
LOC109400860	AALFPA_056981	1.15513		1.26349				DIV	atypical kinase COQ8B, mitochondrial-like	N/A	N/A	protein coding gene	-	coenzyme Q8	Coenzyme Q8	Coq8	59.1	2.97e-273
LOC109400872	AALFPA_046533			1.25389				DIV	ATPase inhibitor mai-2, mitochondrial-like	ATPase inhibitor activity	negative regulation of ATP-dependent activity	protein coding gene	-	uncharacterized protein Dmel_CG13551, isoform A	-	CG13551	73	1.68e-26
LOC109426045	AALFPA_066304	1.24122		1.24431				DIV	MAPK regulated corepressor interacting protein 2	N/A	N/A	protein coding gene	-	uncharacterized protein Dmel_CG7841, isoform B	-	CG7841	46.9	2.09e-45
LOC109409075	AALFPA_080642	2.7862		1.24387				DIV	calcyphosin-like protein, transcript variant X1	calcium ion binding	N/A	protein coding gene	-	uncharacterized protein Dmel_CG10126, isoform A	-	CG10126	70.1	1.67e-54
LOC109397420	AALFPA_075185			1.23125				DIV	galectin-4-like	carbohydrate binding	N/A	protein coding gene					0	0
LOC109411983	AALFPA_052724			1.21461				DIV	grpE protein homolog, mitochondrial-like	adenyl-nucleotide exchange factor activity;chaperone binding;protein homodimerization activity	protein folding	protein coding gene	Essential component of the PAM complex, a complex required for the translocation of transit peptide-containing proteins from the inner membrane into the mitochondrial matrix in an ATP-dependent manner. Seems to control the nucleotide-dependent binding of mitochondrial HSP70 to substrate proteins (By similarity).	Roe1	Roe1	Roe1	75.4	6.45e-69
LOC109426575	AALFPA_080358	3.11429	1.28757	1.21372				DIV	uncharacterized LOC109426575, transcript variant X1	N/A	N/A	protein coding gene	-	axundead, isoform E	axundead	axed	37.9	1.54e-79
LOC115256594	AALFPA_058226			1.21288				DIV	carbonic anhydrase 1-like	carbonate dehydratase activity;zinc ion binding	N/A	protein coding gene	-	carbonic anhydrase 7, isoform B	Carbonic anhydrase 7	CAH7	42.2	7.19e-67
LOC115253558	AALFPA_047832	0.998944		1.17206				DIV	amyloid-beta A4 precursor protein-binding family A member 2-like, transcript variant X5	protein binding	N/A	protein coding gene	-	X11L, isoform F	X11L	X11L	42.9	3.84e-229
LOC109414046	AALFPA_041381			1.13345				DIV	tigger transposable element-derived protein 1-like	DNA binding;nucleic acid binding	N/A	protein coding gene	-	cag, isoform B	cag	cag	26.6	3.08e-06
LOC109433652	AALFPA_059340	0.959901		1.11394				DIV	uncharacterized LOC109433652	protein binding	N/A	protein coding gene	-	X11L, isoform F	X11L	X11L	42.9	1.31e-259
LOC115255044	AALFPA_080574		9.2276					DIV	dedicator of cytokinesis protein 9-like, transcript variant X1	guanyl-nucleotide exchange factor activity;protein binding	small GTPase mediated signal transduction	protein coding gene	-	zizimin, isoform D	Zizimin	Ziz	62.3	0
LOC115261041	AALFPA_045344		4.30093					DIV	pleckstrin homology-like domain family A member 1	N/A	N/A	protein coding gene					0	0
LOC109429262	AALFPA_068075		3.29769					DIV	protein G12-like	N/A	N/A	protein coding gene					0	0
LOC115258403	AALFPA_044471		3.21753					DIV	calcium-activated chloride channel regulator 1-like	N/A	N/A	protein coding gene					0	0
LOC109421067	AALFPA_046671		3.1115		2.75688			DIV	protein G12-like	N/A	N/A	protein coding gene					0	0
LOC115255952	AALFPA_048834	-1.04626	2.94301		3.96454			DIV	protein G12-like	N/A	N/A	protein coding gene					0	0
LOC109421068	AALFPA_056657		2.84724		4.19167			DIV	protein G12-like	N/A	N/A	protein coding gene					0	0
LOC115258734	AALFPA_076949		2.8271		3.23758			DIV	protein G12-like	N/A	N/A	protein coding gene					0	0
LOC115253961	AALFPA_062762		2.6756					DIV	unspecified product	N/A	N/A	pseudogene	May be involved in the specific maturation or degradation of a number of bioactive peptides. May play a role in the contractions of the heart, gut and testes, and in spermatid differentiation.	angiotensin converting enzyme, isoform C	Angiotensin converting enzyme	Ance	59.6	1.8e-197
LOC109429251	AALFPA_059491		2.45106		4.05247			DIV	protein G12-like	N/A	N/A	protein coding gene					0	0
LOC109421072	AALFPA_048472		2.40334					DIV	protein G12-like	N/A	N/A	protein coding gene					0	0
LOC109429235	AALFPA_068624		2.39463					DIV	protein G12-like	N/A	N/A	protein coding gene					0	0
LOC115258733	AALFPA_059170		2.38805					DIV	protein G12-like	N/A	N/A	protein coding gene					0	0
LOC109429333	AALFPA_040494		2.37491		3.38995			DIV	protein G12-like	N/A	N/A	protein coding gene					0	0
LOC109415698	AALFPA_078274	1.83928	1.9236					DIV	uncharacterized LOC109415698	N/A	N/A	protein coding gene	-	kramer, isoform E	kramer	kmr	43.1	0
LOC109433397	AALFPA_058807		1.58102					DIV	uncharacterized LOC109433397	G protein-coupled receptor activity	G protein-coupled receptor signaling pathway	protein coding gene	-	uncharacterized protein Dmel_CG12290, isoform B	-	CG12290	37.8	1.51e-112
LOC115262680	AALFPA_046379		1.22486					DIV	uncharacterized LOC115262680	protein binding	N/A	protein coding gene	-	big bang, isoform F	big bang	bbg	36.8	9.47e-147
LOC109428533	AALFPA_078393	0.814767	1.20495					DIV	adenomatous polyposis coli homolog	beta-catenin binding;protein binding	Wnt signaling pathway;negative regulation of Wnt signaling pathway	protein coding gene	-	APC-like, isoform B	APC-like	Apc	35	1.93e-266
LOC109430172	AALFPA_050780		1.20448					DIV	alpha-protein kinase 1, transcript variant X2	N/A	N/A	protein coding gene	-	stepping stone	stepping stone	sstn	65.6	2.68e-13
LOC109623356	AALFPA_056814		1.19108					DIV	uncharacterized LOC109623356	protein binding	N/A	protein coding gene	-	big bang, isoform F	big bang	bbg	37	1e-149
LOC109398571	AALFPA_057936	0.993879	1.19028		0.814398			DIV	vacuolar protein sorting-associated protein 13B-like	N/A	N/A	protein coding gene	-	vacuolar protein sorting 13B, isoform A	Vacuolar protein sorting 13B	Vps13B	29.7	0
LOC115262670	AALFPA_074708		1.09991					DIV	uncharacterized LOC115262670	protein binding	N/A	protein coding gene	-	big bang, isoform F	big bang	bbg	37.4	1.13e-150
LOC109427045	AALFPA_079519		1.07643					DIV	uncharacterized LOC109427045	protein binding	N/A	protein coding gene	-	big bang, isoform F	big bang	bbg	37	8.77e-148
LOC109431108	AALFPA_063519		1.0213					DIV	proline-rich protein 36, transcript variant X4	N/A	N/A	protein coding gene	-	tay bridge, isoform D	tay bridge	tay	36.9	7.92e-65
LOC109424682	AALFPA_078169	0.908484	1.00789		0.952536			DIV	uncharacterized LOC109424682	ATP binding;protein kinase activity;protein serine/threonine kinase activity	protein phosphorylation	protein coding gene	-	Wnk kinase, isoform O	Wnk kinase	Wnk	56.2	2.98e-167
LOC109420926	AALFPA_041118		0.985148					DIV	Epoxide hydrolase [Source:UniProtKB/TrEMBL;Acc:A0A023EUU0]	catalytic activity;cis-stilbene-oxide hydrolase activity	aromatic compound catabolic process	protein coding gene	-	juvenile hormone epoxide hydrolase 2, isoform A	Juvenile hormone epoxide hydrolase 2	Jheh2	54.5	2.31e-183
LOC109427334	AALFPA_046682	0.583122	0.943829		1.43332			DIV	neurofibromin	N/A	regulation of GTPase activity;signal transduction	protein coding gene	-	neurofibromin 1, isoform B	Neurofibromin 1	Nf1	75.7	0
LOC109399646	AALFPA_051072	1.00615	0.934959					DIV	uncharacterized LOC109399646, transcript variant X6	N/A	N/A	protein coding gene	-	small ovary, isoform C	small ovary	sov	25	1.92e-07
LOC109423654	AALFPA_068636	0.740362	0.895888		0.717904			DIV	uncharacterized LOC109423654	N/A	N/A	protein coding gene	-	bitesize, isoform I	bitesize	btsz	35.5	0
LOC115264300	AALFPA_060810		0.879636		1.04699			DIV	vacuolar protein sorting-associated protein 13B-like	N/A	N/A	protein coding gene	-	vacuolar protein sorting 13B, isoform A	Vacuolar protein sorting 13B	Vps13B	28.8	0
LOC115253861	AALFPA_071495	0.976697	0.875478					DIV	uncharacterized LOC115253861	N/A	N/A	protein coding gene	-	small ovary, isoform C	small ovary	sov	20.2	4.07e-26
LOC109411726	AALFPA_059240	0.821653	0.83667		0.942076			DIV	fibronectin type-III domain-containing protein 3a, transcript variant X5	protein binding	N/A	protein coding gene	-	miles to go, isoform G	miles to go	mtgo	38.8	8.35e-237
LOC109404584	AALFPA_073245		0.819584					DIV	TBC1 domain family member 9	calcium ion binding	N/A	protein coding gene	-	uncharacterized protein Dmel_CG7324, isoform A	TBC1 domain family member 8/9	Tbc1d8-9	46.9	0
LOC109416937	AALFPA_061543		0.808521					DIV	protein furry, transcript variant X2	N/A	cell morphogenesis	protein coding gene	Plays a role in the Trc/fry signaling pathway by promoting trc kinase activity (PubMed:11526084, PubMed:15479641, PubMed:32022690). Plays a key role in maintaining the integrity of polarized cell extensions (arista) during morphogenesis, regulates the actin cytoskeleton (PubMed:11526084). Plays a key role in patterning sensory neuron dendritic fields by promoting avoidance between homologous dend…	furry, isoform C	furry	fry	68.9	0
LOC109414486	AALFPA_044914	0.969948	0.799911					DIV	DNA-dependent protein kinase catalytic subunit-like	ATP binding;DNA binding;DNA-dependent protein kinase activity;kinase activity;protein binding	DNA repair;double-strand break repair via nonhomologous end joining	protein coding gene	Promotes cell and tissue growth, maintains tissue homeostatis and controls responses to environmental stress and aging (PubMed:11069885, PubMed:11069888, PubMed:19211682, PubMed:19225150). Regulates growth during animal development by coupling growth factor signaling to nutrient availability (PubMed:11069888). Central regulators of autophagy (PubMed:18604198, PubMed:19225150). May be involved in …	target of rapamycin, isoform A	Target of rapamycin	Tor	23.9	3.65e-38
LOC109428579	AALFPA_045383		0.774814					DIV	longitudinals lacking protein	protein binding	N/A	protein coding gene	-	maternal gene required for meiosis, isoform I	maternal gene required for meiosis	mamo	33.3	3.49e-67
LOC109432974	AALFPA_080660	0.910842	0.736101					DIV	nuclear pore complex protein Nup153-like, transcript variant X1	N/A	N/A	protein coding gene					0	0
LOC109426356	AALFPA_061297	0.72099	0.727754					DIV	uncharacterized LOC109426356, transcript variant X2	N/A	N/A	protein coding gene	Essential transcription regulator during early development. Coactivates transcription of some euchromatin genes and repress transcription in of euchromatin genes translocated to heterochromatin.	enhancer of yellow 3, isoform B	enhancer of yellow 3	e(y)3	36.3	7.01e-92
LOC109421981	AALFPA_067574	0.832809	0.71035					DIV	sorting nexin-25-like	phosphatidylinositol binding	N/A	protein coding gene	-	snazarus, isoform B	snazarus	snz	55.8	0
LOC109401882	AALFPA_067037	1.14846	0.704212		0.748336			DIV	nuclear pore complex protein Nup205	N/A	N/A	protein coding gene	Plays a role in the nuclear pore complex (NPC) assembly and maintenance, but with limited role in NPC permeability. Required for specific nuclear import pathways such as Mad import.	nucleoporin 205kD, isoform A	Nucleoporin 205kD	Nup205	40.6	0
LOC109400088	AALFPA_056570	1.05443	0.680864					DIV	brain tumor protein, transcript variant X2	protein binding;zinc ion binding	N/A	protein coding gene	-	meiotic P26, isoform C	meiotic P26	mei-P26	45.5	2.97e-284
LOC109397699	AALFPA_060561	1.24526	0.648544		0.716704			DIV	nuclear pore complex protein Nup153-like	N/A	N/A	protein coding gene					0	0
LOC115258946	AALFPA_071174	0.990339	0.619438		0.527172			DIV	unspecified product	N/A	N/A	pseudogene	Mediates the transfer of lipids between membranes at organelle contact sites (By similarity). Functions in promoting mitochondrial clearance by mitochondrial autophagy (mitophagy), also possibly by positively regulating mitochondrial fission (PubMed:29307555). Mitophagy plays an important role in regulating cell health and mitochondrial size and homeostasis (PubMed:29307555).	vacuolar protein sorting 13D	Vacuolar protein sorting 13D	Vps13D	31.4	0
LOC109412719	AALFPA_064343	0.700744	0.591507					DIV	dedicator of cytokinesis protein 3	guanyl-nucleotide exchange factor activity	small GTPase mediated signal transduction	protein coding gene	-	sponge, isoform F	sponge	spg	61.9	0
LOC109398869	AALFPA_078929	1.36559	0.567946					DIV	Putative ca2+-binding protein [Source:UniProtKB/TrEMBL;Acc:A0A023EGV7]	calcium ion binding	N/A	protein coding gene	-	Apoptosis-linked gene-2	Apoptosis-linked gene-2	Alg-2	80.6	4.87e-106
LOC115253673	AALFPA_068667	0.651816	0.548889					DIV	unspecified product	N/A	N/A	pseudogene	-	karst, isoform E	karst	kst	68.4	0
LOC109410008	AALFPA_069422	0.764934	0.543851		0.820787			DIV	nascent polypeptide-associated complex subunit alpha, muscle-specific form-like	protein binding	N/A	protein coding gene	-	uncharacterized protein Dmel_CG14073, isoform C	-	CG14073	34.7	6.38e-69
LOC109402265	AALFPA_065666		-0.601374					DIV	Putative death-associated protein 1 [Source:UniProtKB/TrEMBL;Acc:A0A023EEL8]	N/A	N/A	protein coding gene	-	uncharacterized protein Dmel_CG12384	-	CG12384	55.1	5.32e-24
LOC109420867	AALFPA_049358		-0.606527					DIV	signal recognition particle receptor subunit beta	N/A	N/A	protein coding gene	-	signal recognition particle receptor beta, isoform B	Signal recognition particle receptor beta	SrpRbeta	47.6	1.71e-64
LOC109416453	AALFPA_065707		-0.609801					DIV	paramyosin, long form-like, transcript variant X2	N/A	N/A	protein coding gene	Paramyosin is a major structural component of many thick filaments isolated from invertebrate muscles.	paramyosin, isoform C	Paramyosin	Prm	56.7	1.87e-209
LOC109426230	AALFPA_045574		-0.627686					DIV	Putative secreted protein [Source:UniProtKB/TrEMBL;Acc:A0A023EI32]	N/A	endoplasmic reticulum organization	protein coding gene	Required for endoplasmic reticulum organization and proper vesicular traffic during vitellogenesis. Required for oocyte and bristle growth.	jagunal, isoform A	jagunal	jagn	63.8	5.72e-86
LOC109398275	AALFPA_073946	-0.773483	-0.638565					DIV	xanthine dehydrogenase	2 iron, 2 sulfur cluster binding;FAD binding;flavin adenine dinucleotide binding;iron ion binding;iron-sulfur cluster binding;metal ion binding;molybdopterin cofactor binding;oxidoreductase activity;xanthine dehydrogenase activity;xanthine oxidase activity	N/A	protein coding gene	Key enzyme in purine degradation. Catalyzes the oxidation of hypoxanthine to xanthine. Catalyzes the oxidation of xanthine to uric acid (By similarity).	rosy	rosy	ry	64	0
LOC115268552	AALFPA_046121	-0.517545	-0.650771					DIV	egl nine homolog 2-like	L-ascorbic acid binding;iron ion binding;oxidoreductase activity, acting on paired donors, with incorporation or reduction of molecular oxygen	N/A	protein coding gene	-	HIF prolyl hydroxylase, isoform A	HIF prolyl hydroxylase	Hph	58.8	1.86e-93
LOC109429440	AALFPA_070483		-0.704881					DIV	translocon-associated protein subunit gamma	N/A	SRP-dependent cotranslational protein targeting to membrane	protein coding gene	-	uncharacterized protein Dmel_CG5885, isoform B	-	CG5885	70.9	2.99e-80
LOC109411427	AALFPA_061159	-0.66737	-0.708456					DIV	translocating chain-associated membrane protein 1	N/A	SRP-dependent cotranslational protein targeting to membrane, translocation	protein coding gene	-	TRAM, isoform D	TRAM	TRAM	63.6	1.3e-152
LOC109429794	AALFPA_041068	-0.576495	-0.723799					DIV	xanthine dehydrogenase	2 iron, 2 sulfur cluster binding;FAD binding;flavin adenine dinucleotide binding;iron ion binding;iron-sulfur cluster binding;metal ion binding;molybdopterin cofactor binding;oxidoreductase activity;xanthine dehydrogenase activity;xanthine oxidase activity	N/A	protein coding gene	Key enzyme in purine degradation. Catalyzes the oxidation of hypoxanthine to xanthine. Catalyzes the oxidation of xanthine to uric acid (By similarity).	rosy	rosy	ry	61.4	0
LOC109405639	AALFPA_044667		-0.765279		-1.45703			DIV	sulfotransferase 1C4-like	sulfotransferase activity	N/A	protein coding gene	-	sulfotransferase 4, isoform B	Sulfotransferase 4	St4	51	2.32e-119
LOC109412455	AALFPA_064385		-0.796784					DIV	Signal sequence receptor subunit alpha [Source:UniProtKB/TrEMBL;Acc:A0A182GFZ8]	N/A	N/A	protein coding gene	-	lethal (1) G0320, isoform B	lethal (1) G0320	l(1)G0320	52.1	2.73e-93
LOC109399059	AALFPA_043512		-0.801844					DIV	signal recognition particle receptor subunit alpha homolog	GTP binding;GTPase activity;signal recognition particle binding	SRP-dependent cotranslational protein targeting to membrane;intracellular protein transport	protein coding gene	Component of the SRP (signal recognition particle) receptor (By similarity). Ensures, in conjunction with the signal recognition particle, the correct targeting of the nascent secretory proteins to the endoplasmic reticulum membrane system (By similarity). Forms a guanosine 5'-triphosphate (GTP)-dependent complex with the SRP subunit Srp54 (By similarity). SRP receptor compaction and GTPase rearr…	signal recognition particle receptor alpha	Signal recognition particle receptor alpha	SrpRalpha	60	3.69e-248
LOC109432151	AALFPA_078819	-0.511342	-0.806127					DIV	neuropeptide F, transcript variant X3	N/A	N/A	protein coding gene					0	0
LOC109429595	AALFPA_057015	-0.915024	-0.809824					DIV	kynurenine formamidase-like	arylformamidase activity;hydrolase activity	tryptophan catabolic process to kynurenine	protein coding gene	Catalyzes the hydrolysis of N-formyl-L-kynurenine to L-kynurenine, the second step in the kynurenine pathway of tryptophan degradation. Required for elimination of toxic metabolites.	kynurenine formamidase, isoform B	Kynurenine formamidase	KFase	34.4	9.61e-47
LOC109415854	AALFPA_042492		-0.854895					DIV	G-protein coupled receptor 143-like	G protein-coupled receptor activity;L-DOPA binding;dopamine binding;tyrosine binding	G protein-coupled receptor signaling pathway	protein coding gene					0	0
LOC115258007	AALFPA_048459	-1.21034	-0.997472					DIV	4-coumarate--CoA ligase 1-like	N/A	N/A	protein coding gene	-	uncharacterized protein Dmel_CG6178	-	CG6178	45.6	1.23e-147
LOC115263293	AALFPA_079518		-1.05317					DIV	protein transport protein Sec24A-like	zinc ion binding	endoplasmic reticulum to Golgi vesicle-mediated transport;intracellular protein transport	protein coding gene	-	secretory 24AB, isoform B	Secretory 24AB	Sec24AB	67.7	0
LOC109411581	AALFPA_066844	-0.896662	-1.24959					DIV	C-1-tetrahydrofolate synthase, cytoplasmic	ATP binding;catalytic activity;formate-tetrahydrofolate ligase activity;methylenetetrahydrofolate dehydrogenase (NADP+) activity	N/A	protein coding gene	-	pugilist, isoform D	pugilist	pug	70.7	0
LOC109428798	AALFPA_078560		-2.68004					DIV	estradiol 17-beta-dehydrogenase 11	oxidoreductase activity	N/A	protein coding gene	-	uncharacterized protein Dmel_CG15629	-	CG15629	61.3	2.4e-149
LOC109411462	AALFPA_072774	-3.11163						DIV	membrane-bound alkaline phosphatase-like	catalytic activity;phosphatase activity	N/A	protein coding gene	-	alkaline phosphatase 1, isoform A	Alkaline phosphatase 1	Alp1	50.8	3.49e-161
LOC109404386	AALFPA_047286	-2.93507						DIV	unspecified product	N/A	N/A	pseudogene	-	radial spoke binding protein 15	Radial spoke binding protein 15	Rsbp15	35.9	1.89e-11
LOC109410744	AALFPA_053887	-2.59472						DIV	uncharacterized LOC109410744	N/A	N/A	protein coding gene	-	closca	closca	clos	23.7	7.28e-50
LOC109416690	AALFPA_063477	-2.57016						DIV	sex peptide receptor-like	G protein-coupled peptide receptor activity;G protein-coupled receptor activity	G protein-coupled receptor signaling pathway	protein coding gene	-	myosuppressin receptor 1, isoform B	Myosuppressin receptor 1	MsR1	53.6	5.48e-152
LOC109429469	AALFPA_070547	-2.32086						DIV	protein G12-like	N/A	N/A	protein coding gene					0	0
LOC109410233	AALFPA_070429	-2.24377						DIV	ubiquitin-conjugating enzyme E2Q-like protein 1, transcript variant X5	N/A	N/A	protein coding gene	Catalyzes the covalent attachment of ubiquitin to other proteins.	uncharacterized protein Dmel_CG4502, isoform A	-	CG4502	71.4	1.78e-89
LOC109425074	AALFPA_048555	-2.23433						DIV	larval cuticle protein A2B-like	N/A	N/A	protein coding gene	-	cuticular protein 30F	Cuticular protein 30F	Cpr30F	57.6	3.34e-22
LOC109423516	AALFPA_041996	-1.90201						DIV	BTB/POZ domain-containing protein 6-B-like, transcript variant X1	protein binding	N/A	protein coding gene	-	lute, isoform A	lute	lute	74.4	4.53e-261
LOC109425698	AALFPA_080941	-1.88626						DIV	troponin C-like, transcript variant X1	calcium ion binding	N/A	protein coding gene	-	troponin C at 41C, isoform B	Troponin C at 41C	TpnC41C	83.6	3.84e-78
LOC109400188	AALFPA_058974	-1.88544						DIV	uncharacterized LOC109400188	N/A	N/A	protein coding gene	-	disco-related, isoform B	disco-related	disco-r	32.4	4.49e-69
LOC109400775	AALFPA_053097	-1.875						DIV	BTB/POZ domain-containing protein 6-like	protein binding	N/A	protein coding gene					0	0
LOC109426840	AALFPA_073974	-1.78337						DIV	Putative ubiquitin-protein ligase [Source:UniProtKB/TrEMBL;Acc:A0A023EJ62]	ligase activity	N/A	protein coding gene	-	uncharacterized protein Dmel_CG7220, isoform E	-	CG7220	76.8	4.61e-99
LOC115263996	AALFPA_053425	-1.69532						DIV	Putative ca2+ sensor ef-hand superfamily [Source:UniProtKB/TrEMBL;Acc:A0A023EJ67]	calcium ion binding	N/A	protein coding gene	-	sarcoplasmic calcium-binding protein 1, isoform A	Sarcoplasmic calcium-binding protein 1	Scp1	54.5	3.41e-72
LOC109429639	AALFPA_064830	-1.69321						DIV	Putative hemolymph juvenile hormone binding protein [Source:UniProtKB/TrEMBL;Acc:A0A1W7R7S7]	N/A	N/A	protein coding gene	-	uncharacterized protein Dmel_CG10264	Juvenile hormone binding protein 4	Jhbp4	30.4	2.55e-27
LOC109419990	AALFPA_077462	-1.66812						DIV	probable nuclear hormone receptor HR3	N/A	N/A	pseudogene	Putative receptor whose ligand is not yet known.	hormone receptor 3, isoform D	Hormone receptor 3	Hr3	90.8	3.38e-130
LOC115253551	AALFPA_074890	-1.65707						DIV	Protein yippee-like [Source:UniProtKB/TrEMBL;Acc:A0A023EF47]	N/A	N/A	protein coding gene	Involved in regulating synaptic transmission in presynaptic neurons (PubMed:32461240). In class IV dendritic arborization neurons (nociceptors), involved in regulating activation of their second-order neurons (SONs) and maintaining synaptic contact between nociceptors and their SONs (PubMed:32461240).	uncharacterized protein Dmel_CG15309, isoform B	Yippee-like	Ypel	95.6	1.6e-75
LOC109422617	AALFPA_057198	-1.6477						DIV	EF-hand domain-containing family member C2-like	N/A	N/A	protein coding gene	-		EF-hand domain containing 1.2	Efhc1.2	47	3.92e-248
LOC109399551	AALFPA_077183	-1.6461						DIV	G_PROTEIN_RECEP_F1_2 domain-containing protein [Source:UniProtKB/TrEMBL;Acc:A0A182H1J0]	G protein-coupled receptor activity	G protein-coupled receptor signaling pathway	protein coding gene	-	uncharacterized protein Dmel_CG13575	-	CG13575	32.2	6.4e-52
LOC109408243	AALFPA_048276	-1.63866						DIV	ras-related protein Rab-3, transcript variant X1	GTP binding;GTPase activity	N/A	protein coding gene		Rab3, isoform B			94.5	5.31e-145
LOC109431493	AALFPA_041545	-1.63496						DIV	unspecified product	N/A	N/A	pseudogene	-	mummy, isoform D	mummy	mmy	66.5	2.32e-226
LOC115258785	AALFPA_069382	-1.62901						DIV	protein G12-like	N/A	N/A	protein coding gene					0	0
LOC109413055	AALFPA_063667	-1.62498						DIV	ecdysone 20-monooxygenase, transcript variant X6	heme binding;iron ion binding;monooxygenase activity;oxidoreductase activity, acting on paired donors, with incorporation or reduction of molecular oxygen	N/A	protein coding gene	Required for CNS development; midline glial cells. Involved in the metabolism of insect hormones; responsible for all ecdysone 20-monooxygenase activity during embryonic, larval and adult stages. May be involved in the breakdown of synthetic insecticides.	shade, isoform D	shade	shd	50.9	9.61e-169
LOC109402842	AALFPA_057730	-1.61119						DIV	prostaglandin E2 receptor EP4 subtype-like, transcript variant X2	G protein-coupled receptor activity	G protein-coupled receptor signaling pathway	protein coding gene	-	uncharacterized protein Dmel_CG7497, isoform C	-	CG7497	39.4	1.54e-60
LOC109411218	AALFPA_059989	-1.59276						DIV	protein Vhl, transcript variant X2	N/A	N/A	protein coding gene					0	0
LOC115268043	AALFPA_055560	-1.56557						DIV	sulfotransferase family cytosolic 1B member 1-like	sulfotransferase activity	N/A	protein coding gene	-	sulfotransferase 1	Sulfotransferase 1	St1	38.1	2.95e-71
LOC109621619	AALFPA_078380	-1.53638						DIV	4-coumarate--CoA ligase 1-like	N/A	N/A	protein coding gene	-	uncharacterized protein Dmel_CG6178	-	CG6178	42.3	1.05e-135
LOC109402631	AALFPA_057477	-1.5175			-0.870235			DIV	dihydropyrimidine dehydrogenase [NADP(+)]	catalytic activity;dihydropyrimidine dehydrogenase (NADP+) activity;iron-sulfur cluster binding;oxidoreductase activity;oxidoreductase activity, acting on the CH-CH group of donors	thymine catabolic process;uracil catabolic process	protein coding gene	-	suppressor of rudimentary	suppressor of rudimentary	su(r)	72.8	0
LOC109410268	AALFPA_051820	-1.51717						DIV	DUF1624 domain-containing protein [Source:UniProtKB/TrEMBL;Acc:A0A182GVY0]	heparan-alpha-glucosaminide N-acetyltransferase activity	N/A	protein coding gene	-	uncharacterized protein Dmel_CG6903, isoform B	-	CG6903	49.7	1.56e-185
LOC115264383	AALFPA_078897	-1.49534						DIV	unspecified product	N/A	N/A	pseudogene	-	UDP-glycosyltransferase family 302 member C1	UDP-glycosyltransferase family 302 member C1	Ugt302C1	24.1	2.17e-38
LOC115255239	AALFPA_073300	-1.49044						DIV	putative protein TPRXL, transcript variant X1	N/A	N/A	protein coding gene					0	0
LOC109423512	AALFPA_046820	-1.48778						DIV	endoplasmic reticulum metallopeptidase 1-like	metalloexopeptidase activity	N/A	protein coding gene	-	uncharacterized protein Dmel_CG11961, isoform B	-	CG11961	33.1	1.1e-142
LOC109429389	AALFPA_075302	-1.48731						DIV	protein yellow-like	N/A	N/A	protein coding gene	-	yellow-b, isoform B	yellow-b	yellow-b	60.6	2.24e-180
LOC109427900	AALFPA_047846	-1.48289						DIV	Putative ca2+ sensor ef-hand superfamily [Source:UniProtKB/TrEMBL;Acc:A0A023EJ67]	calcium ion binding	N/A	protein coding gene	-	sarcoplasmic calcium-binding protein 1, isoform A	Sarcoplasmic calcium-binding protein 1	Scp1	54.5	2.08e-73
LOC109401658	AALFPA_061061	-1.47166						DIV	ninjurin-2-like	N/A	cell adhesion;tissue regeneration	protein coding gene	-	ninjurin C, isoform E	Ninjurin C	NijC	45.7	9.04e-28
LOC115253712	AALFPA_059031	-1.44847						DIV	transmembrane protein 53-like, transcript variant X2	N/A	N/A	protein coding gene	-	lethal (2) k09913, isoform G	lethal (2) k09913	l(2)k09913	52.6	9.69e-107
LOC109404739	AALFPA_076383	-1.4309						DIV	zinc finger protein Elbow-like, transcript variant X1	N/A	N/A	protein coding gene	May negatively regulate Notch-induced cell proliferation in the eye-head primordium. May act in leg and wing primordia to negatively regulate body-wall specifying genes and thereby promote appendage formation. Required for tracheal development.	elbow B, isoform C	elbow B	elB	42.2	1.05e-88
LOC109414236	AALFPA_066937	-1.4229						DIV	myotubularin-related protein 8, transcript variant X2	metal ion binding;phosphatase activity;phosphatidylinositol-3,5-bisphosphate 3-phosphatase activity;phosphatidylinositol-3-phosphatase activity;protein tyrosine phosphatase activity	dephosphorylation;phosphatidylinositol dephosphorylation;regulation of autophagy	protein coding gene	-	uncharacterized protein Dmel_CG3530, isoform B	Myotubularin related protein 6	Mtmr6	74.7	0
LOC109417952	AALFPA_055908	-1.40585						DIV	ubiquitin-conjugating enzyme E2 W	N/A	N/A	protein coding gene	-	uncharacterized protein Dmel_CG7220, isoform E	-	CG7220	75.8	3.17e-94
LOC115256927	AALFPA_046276	-1.40423						DIV	unspecified product	N/A	N/A	pseudogene	-	UDP-glycosyltransferase family 302 member C1	UDP-glycosyltransferase family 302 member C1	Ugt302C1	42.6	2.43e-132
LOC109404856	AALFPA_059332	-1.36852						DIV	E3 ubiquitin-protein ligase NRDP1 [Source:UniProtKB/TrEMBL;Acc:A0A182H3I4]	metal ion binding;ubiquitin protein ligase activity;ubiquitin-protein transferase activity	protein ubiquitination	protein coding gene	-	early girl, isoform B	early girl	elgi	77.8	1.35e-178
LOC109417184	AALFPA_076960	-1.35807						DIV	Protein yippee-like [Source:UniProtKB/TrEMBL;Acc:A0A023EF47]	N/A	N/A	protein coding gene	Involved in regulating synaptic transmission in presynaptic neurons (PubMed:32461240). In class IV dendritic arborization neurons (nociceptors), involved in regulating activation of their second-order neurons (SONs) and maintaining synaptic contact between nociceptors and their SONs (PubMed:32461240).	uncharacterized protein Dmel_CG15309, isoform B	Yippee-like	Ypel	95.6	2.59e-75
LOC115263166	AALFPA_046213	-1.32512						DIV	unspecified product	N/A	N/A	pseudogene	-	HP1 and insulator partner protein 1, isoform D	HP1 and insulator partner protein 1	HIPP1	30.6	6.33e-18
LOC109420537	AALFPA_064795	-1.32362						DIV	unspecified product	N/A	N/A	pseudogene	-	UDP-glycosyltransferase family 301 member D1, isoform B	UDP-glycosyltransferase family 301 member D1	Ugt301D1	51.5	3.3e-122
LOC109397576	AALFPA_064763	-1.32127						DIV	uncharacterized LOC109397576, transcript variant X2	N/A	N/A	protein coding gene	-	tan, isoform B	tan	t	61.5	4.42e-165
LOC109404735	AALFPA_053904	-1.29523						DIV	Putative zinc finger protein [Source:UniProtKB/TrEMBL;Acc:A0A023ET30]	N/A	N/A	protein coding gene	May negatively regulate Notch-induced cell proliferation in the eye-head primordium. Required for development of the supraesophageal ganglion and ocelli. May act in leg and wing primordia to negatively regulate body-wall specifying genes and thereby promote appendage formation. Plays a role in tracheal development.	no ocelli, isoform B	no ocelli	noc	47.6	8.08e-128
LOC109430536	AALFPA_056731	-1.28428						DIV	putative ferric-chelate reductase 1 homolog	N/A	N/A	protein coding gene	Putative ferric-chelate reductases reduce Fe(3+) to Fe(2+) before its transport from the endosome to the cytoplasm.	uncharacterized protein Dmel_CG8399, isoform A	-	CG8399	34.8	1.64e-35
LOC109401722	AALFPA_063644	-1.26801						DIV	glycerate kinase	glycerate kinase activity	N/A	protein coding gene	-	uncharacterized protein Dmel_CG9886, isoform B	-	CG9886	39.3	4.13e-105
LOC109399353	AALFPA_060560	-1.25911						DIV	leucine-rich repeat-containing protein 20-like, transcript variant X2	protein binding	N/A	protein coding gene	-	sclp, isoform B	Sclp	Sclp	55.4	2.09e-45
LOC109420361	AALFPA_072778	-1.25506						DIV	ninjurin-2	N/A	cell adhesion;tissue regeneration	protein coding gene	-	ninjurin C, isoform E	Ninjurin C	NijC	45.7	2.34e-27
LOC109428339	AALFPA_066800	-1.25053						DIV	15-oxoprostaglandin 13-reductase [Source:UniProtKB/TrEMBL;Acc:A0A182GP62]	13-prostaglandin reductase activity;15-oxoprostaglandin 13-oxidase activity;2-alkenal reductase [NAD(P)+] activity;leukotriene B4 12-hydroxy dehydrogenase activity;oxidoreductase activity;oxidoreductase activity, acting on the CH-CH group of donors, NAD or NADP as acceptor	N/A	protein coding gene					0	0
LOC109427685	AALFPA_079962	-1.24012						DIV	UDP-N-acetylhexosamine pyrophosphorylase-like protein 1	uridylyltransferase activity	N/A	protein coding gene	-	mummy, isoform D	mummy	mmy	66.7	9.39e-228
LOC115256617	AALFPA_052436	-1.23417						DIV	carbonic anhydrase 1-like	carbonate dehydratase activity;zinc ion binding	N/A	protein coding gene	-	carbonic anhydrase 7, isoform B	Carbonic anhydrase 7	CAH7	45.2	2.18e-74
LOC115253828	AALFPA_074066	-1.22823						DIV	hsp70-binding protein 1-like	N/A	N/A	protein coding gene	-	organic anion transporting polypeptide 26F	Organic anion transporting polypeptide 26F	Oatp26F	71	3.41e-09
LOC115256237	AALFPA_041652	-1.19896						DIV	4-coumarate--CoA ligase 1-like	N/A	N/A	protein coding gene	-	uncharacterized protein Dmel_CG4830	-	CG4830	30.6	3.79e-86
LOC109406018	AALFPA_042110	-1.19052						DIV	integral membrane protein GPR155, transcript variant X8	N/A	intracellular signal transduction;transmembrane transport	protein coding gene	-	anchor, isoform B	anchor	anchor	60.1	0
LOC115268064	AALFPA_072941	-1.17836						DIV	sulfotransferase 1A1-like	sulfotransferase activity	N/A	protein coding gene	-	sulfotransferase 1	Sulfotransferase 1	St1	39.1	5.11e-75
LOC109427544	AALFPA_054874	-1.17693						DIV	carbonic anhydrase 1	carbonate dehydratase activity;zinc ion binding	N/A	protein coding gene	-	carbonic anhydrase 7, isoform B	Carbonic anhydrase 7	CAH7	44	1.53e-75
LOC109419524	AALFPA_060969	-1.17531						DIV	Putative phosphatidylinositol transfer protein sec14 [Source:UniProtKB/TrEMBL;Acc:A0A023ENI2]	N/A	N/A	protein coding gene	Retinoid-binding protein which shows highest affinity for all-trans retinol. Can also bind all-trans forms of retinoic acid and retinal, but has lower affinity for cis form retinoids. Required in retinal pigment cells for rhodopsin biosynthesis.	prolonged depolarization afterpotential (PDA) is not apparent, isoform B	prolonged depolarization afterpotential (PDA) is not apparent	pinta	54.9	7.79e-71
LOC109422424	AALFPA_077789	-1.1729						DIV	Protein yippee-like [Source:UniProtKB/TrEMBL;Acc:A0A023EF47]	metal ion binding	N/A	protein coding gene	Involved in regulating synaptic transmission in presynaptic neurons (PubMed:32461240). In class IV dendritic arborization neurons (nociceptors), involved in regulating activation of their second-order neurons (SONs) and maintaining synaptic contact between nociceptors and their SONs (PubMed:32461240).	uncharacterized protein Dmel_CG15309, isoform B	Yippee-like	Ypel	95.6	6.15e-74
LOC109433312	AALFPA_054069	-1.15603						DIV	leucine-rich repeat-containing protein 20-like, transcript variant X1	protein binding	N/A	protein coding gene	-	sclp, isoform A	Sclp	Sclp	54.4	3.67e-52
LOC109433003	AALFPA_075072	-1.15327						DIV	uncharacterized LOC109433003, transcript variant X1	N/A	N/A	protein coding gene	-	tan, isoform B	tan	t	61.5	1.13e-164
LOC109400253	AALFPA_069543	-1.1524						DIV	heat shock protein 70 A1-like	ATP binding;ATP hydrolysis activity	N/A	protein coding gene	-	Heat-shock-protein-70Bb	Heat shock protein 70 Bb	Hsp70Bb	79.9	0
LOC109408550	AALFPA_072217	-1.14649						DIV	kynurenine formamidase-like	arylformamidase activity;hydrolase activity	tryptophan catabolic process to kynurenine	protein coding gene	Catalyzes the hydrolysis of N-formyl-L-kynurenine to L-kynurenine, the second step in the kynurenine pathway of tryptophan degradation. Required for elimination of toxic metabolites.	kynurenine formamidase, isoform B	Kynurenine formamidase	KFase	34	4.91e-47
LOC109426084	AALFPA_049084	-1.13248						DIV	uncharacterized LOC109426084, transcript variant X5	kinase activity	inositol phosphate biosynthetic process	protein coding gene	-	inositol 1,4,5-triphosphate kinase 2, isoform A	Inositol 1,4,5-triphosphate kinase 2	IP3K2	57.2	2.1e-204
LOC109425991	AALFPA_076623	-1.10931						DIV	sulfotransferase family cytosolic 1B member 1-like, transcript variant X2	sulfotransferase activity	N/A	protein coding gene	-	sulfotransferase 1	Sulfotransferase 1	St1	38.4	1.78e-72
LOC109401727	AALFPA_045450	-1.08923						DIV	adenylyl cyclase X E-like, transcript variant X2	N/A	cyclic nucleotide biosynthetic process;intracellular signal transduction	protein coding gene	-	adenylyl cyclase X D, isoform A	Adenylyl cyclase X D	ACXD	45.1	2.2e-151
LOC115256850	AALFPA_074675	-1.08308						DIV	protein halfway-like, transcript variant X2	protein binding	N/A	protein coding gene	Has a role in the ecdysone induced cascade; probably indirect control of 'late' ecdysone genes.	halfway, isoform B	halfway	hfw	43.4	2.13e-116
LOC115259263	AALFPA_041132	-1.08299						DIV	uncharacterized LOC115259263	N/A	N/A	protein coding gene	Plays a role in olfaction.	pinocchio, isoform C	Pinocchio	Pino	61.5	2.05e-37
LOC109406946	AALFPA_063931	-1.08267						DIV	Putative cpij003282 metalloproteinase inhibitor 3 [Source:UniProtKB/TrEMBL;Acc:A0A023ELY2]	metalloendopeptidase inhibitor activity;protein binding	N/A	protein coding gene	Metalloproteinase inhibitor that acts on both matrix metalloproteinases Mmp1 and Mmp2 in vitro (PubMed:14567681). Complexes with metalloproteinases and irreversibly inactivates them by binding to their catalytic zinc cofactor (By similarity). Required for wing maturation which is the final step in morphogenesis of the adult fly (PubMed:16962574). Involved in the negative regulation of development…	tissue inhibitor of metalloproteases	Tissue inhibitor of metalloproteases	Timp	37.5	2.22e-46
LOC109427735	AALFPA_045818	-1.08095						DIV	cystathionine gamma-lyase-like	catalytic activity;pyridoxal phosphate binding	transsulfuration	protein coding gene	-	Ecdysone-induced protein 55E, isoform B	Cystathionine gamma-lyase	Cth	67.9	6.19e-195
LOC115256411	AALFPA_044000	-1.07924						DIV	carbonic anhydrase 1-like	carbonate dehydratase activity;zinc ion binding	N/A	protein coding gene	-	carbonic anhydrase 7, isoform B	Carbonic anhydrase 7	CAH7	43.8	1.17e-75
LOC109423455	AALFPA_040606	-1.06873						DIV	cysteine and histidine-rich protein 1 homolog, transcript variant X2	N/A	multicellular organism development;ubiquitin-dependent protein catabolic process	protein coding gene	-	uncharacterized protein Dmel_CG32486	-	CG32486	72.3	7.74e-158
LOC109419213	AALFPA_069513	-1.06064						DIV	VPS35 endosomal protein sorting factor-like	N/A	endocytic recycling;protein transport;retrograde transport, endosome to Golgi	protein coding gene	Acts as component of the retriever complex. The retriever complex is a heterotrimeric complex related to retromer cargo-selective complex (CSC) and essential for retromer-independent retrieval and recycling of numerous cargos.	uncharacterized protein Dmel_CG8202	-	CG8202	48	4.68e-292
LOC109621238	AALFPA_042067	-1.05826						DIV	transmembrane protein 14 homolog, transcript variant X2	N/A	N/A	protein coding gene	-	uncharacterized protein Dmel_CG5532, isoform B	-	CG5532	52.9	4.4e-27
LOC109417780	AALFPA_080332	-1.05098						DIV	calcium release-activated calcium channel protein 1	N/A	N/A	protein coding gene	Ca(2+) release-activated Ca(2+) (CRAC) channel subunit which mediates Ca(2+) influx following depletion of intracellular Ca(2+) stores. Regulates transcription factor NFAT nuclear import.	olf186-F, isoform B	Orai	Orai	87	2.07e-113
LOC109422371	AALFPA_055758	-1.04056						DIV	protein crossbronx homolog	N/A	N/A	protein coding gene		uncharacterized protein Dmel_CG46338, isoform B			44.4	2.07e-72
LOC109622862	AALFPA_057639	-1.03146						DIV	uncharacterized LOC109622862	calcium ion binding	N/A	protein coding gene	-	dumpy, isoform Z	dumpy	dpy	57.6	0
LOC109422856	AALFPA_044547	-1.03061						DIV	major facilitator superfamily domain-containing protein 6, transcript variant X2	transmembrane transporter activity	N/A	protein coding gene	-	sugar baby, isoform E	Sugar baby	Sugb	55.5	1.71e-223
LOC109408697	AALFPA_079397	-1.02923						DIV	membrane-bound alkaline phosphatase-like	catalytic activity;phosphatase activity	N/A	protein coding gene	-	alkaline phosphatase 9, isoform B	Alkaline phosphatase 9	Alp9	38.8	2.11e-110
LOC115267343	AALFPA_073333	-1.02223						DIV	unspecified product	N/A	N/A	pseudogene	Binds selectively to the HSP27 20E response element.	hormone receptor-like in 96	Hormone receptor-like in 96	Hr96	48.9	3.39e-65
LOC109424545	AALFPA_060376	-1.01151						DIV	Putative tubulin-specific chaperone e [Source:UniProtKB/TrEMBL;Acc:A0A023ET00]	alpha-tubulin binding;protein binding	protein folding	protein coding gene	-	mulet, isoform C	mulet	mlt	52.2	1.15e-168
LOC109418511	AALFPA_059112	-1.0097						DIV	transmembrane protein 53-like, transcript variant X2	N/A	N/A	protein coding gene	-	lethal (2) k09913, isoform G	lethal (2) k09913	l(2)k09913	52.4	6.59e-104
LOC109408766	AALFPA_041874	-0.992558						DIV	DUF4781 domain-containing protein [Source:UniProtKB/TrEMBL;Acc:A0A182G3V4]	N/A	N/A	protein coding gene					0	0
LOC109407166	AALFPA_059484	-0.984823						DIV	unspecified product	N/A	N/A	pseudogene	-	hexosaminidase 2	Hexosaminidase 2	Hexo2	43.7	8.14e-130
LOC115254070	AALFPA_048896	-0.970828						DIV	MMS19 nucleotide excision repair protein homolog	N/A	protein maturation by iron-sulfur cluster transfer	protein coding gene	Key component of the cytosolic iron-sulfur protein assembly (CIA) complex, a multiprotein complex that mediates the incorporation of iron-sulfur cluster into apoproteins specifically involved in DNA metabolism and genomic integrity (By similarity). In the CIA complex, MMS19 acts as an adapter between early-acting CIA components and a subset of cellular target iron-sulfur proteins (By similarity).…	Mms19	Mms19	Mms19	37.5	6.71e-208
LOC115262416	AALFPA_071251	-0.957606						DIV	unspecified product	N/A	N/A	pseudogene	-	juvenile hormone epoxide hydrolase 2, isoform A	Juvenile hormone epoxide hydrolase 2	Jheh2	48.9	4.07e-90
LOC109425988	AALFPA_063845	-0.953567						DIV	sulfotransferase 1A1-like	sulfotransferase activity	N/A	protein coding gene	-	sulfotransferase 1	Sulfotransferase 1	St1	38.4	7.33e-76
LOC109430907	AALFPA_056459	-0.950104						DIV	GATOR complex protein Iml1	GTPase activator activity	N/A	protein coding gene	An essential component of the GATOR subcomplex GATOR1 which functions as an inhibitor of the amino acid-sensing branch of the TORC1 signaling pathway (PubMed:23723238, PubMed:27672113, PubMed:25512509). The two GATOR subcomplexes, GATOR1 and GATOR2, regulate the TORC1 pathway in order to mediate metabolic homeostasis, female gametogenesis and the response to amino acid limitation and complete sta…	increased minichromosome loss 1, isoform E	Increased minichromosome loss 1	Iml1	55.7	0
LOC109431443	AALFPA_071356	-0.937067						DIV	isoaspartyl peptidase/L-asparaginase-like	asparaginase activity;hydrolase activity	N/A	protein coding gene	Has both L-asparaginase and beta-aspartyl peptidase activity. Does not have aspartylglucosaminidase activity and is inactive toward GlcNAc-L-Asn. Likewise, has no activity toward glutamine.	uncharacterized protein Dmel_CG7860, isoform B	-	CG7860	43.9	1.5e-83
LOC109420153	AALFPA_057859	-0.926803						DIV	kinase D-interacting substrate of 220 kDa, transcript variant X4	protein binding	N/A	protein coding gene	-	uncharacterized protein Dmel_CG42672, isoform I	-	CG42672	59.5	0
LOC109430732	AALFPA_047593	-0.924694						DIV	Ataxin-10 [Source:UniProtKB/TrEMBL;Acc:A0A182G8X9]	N/A	N/A	protein coding gene	-	uncharacterized protein Dmel_CG4975, isoform E	-	CG4975	33.9	1.7e-48
LOC109428708	AALFPA_070148	-0.92011						DIV	enoyl-CoA delta isomerase 2, mitochondrial-like	catalytic activity	N/A	protein coding gene	-	Dodecenoyl-CoA delta-isomerase	Dodecenoyl-CoA delta-isomerase	Dci	43.6	2.06e-66
LOC115253906	AALFPA_049432	-0.917529						DIV	unspecified product	N/A	N/A	pseudogene	-	cricklet	cricklet	clt	39.6	7.05e-134
LOC109420023	AALFPA_058461	-0.915273						DIV	neuroendocrine protein 7B2-like	N/A	neuropeptide signaling pathway	protein coding gene	-	7B2, isoform A	7B2	7B2	43.5	1.3e-50
LOC109432367	AALFPA_048909	-0.905918						DIV	beta-mannosidase, transcript variant X2	N/A	N/A	protein coding gene	-	beta-Mannosidase, isoform D	beta-Mannosidase	beta-Man	42.8	1.14e-224
LOC109427231	AALFPA_046093	-0.905584						DIV	MMS19 nucleotide excision repair protein homolog	N/A	protein maturation by iron-sulfur cluster transfer	protein coding gene	Key component of the cytosolic iron-sulfur protein assembly (CIA) complex, a multiprotein complex that mediates the incorporation of iron-sulfur cluster into apoproteins specifically involved in DNA metabolism and genomic integrity (By similarity). In the CIA complex, MMS19 acts as an adapter between early-acting CIA components and a subset of cellular target iron-sulfur proteins (By similarity).…	Mms19	Mms19	Mms19	37.5	5.36e-206
LOC109402548	AALFPA_055649	-0.905307						DIV	unspecified product	N/A	N/A	pseudogene	-	lysosomal alpha-mannosidase II, isoform A	Lysosomal alpha-mannosidase II	LManII	55.3	7.23e-251
LOC115258014	AALFPA_066063	-0.902029						DIV	unspecified product	N/A	N/A	pseudogene	-	epidermal stripes and patches, isoform B	Epidermal stripes and patches	Esp	58.7	6.03e-244
LOC109411089	AALFPA_070700	-0.901933						DIV	heparan-alpha-glucosaminide N-acetyltransferase-like	heparan-alpha-glucosaminide N-acetyltransferase activity	N/A	protein coding gene	-	uncharacterized protein Dmel_CG6903, isoform B	-	CG6903	50	1.43e-183
LOC109416253	AALFPA_063062	-0.900993						DIV	tyrosine-protein phosphatase non-receptor type 21	phosphatase activity;protein tyrosine phosphatase activity	dephosphorylation;protein dephosphorylation	protein coding gene	-	Pez, isoform B	Pez	Pez	38.9	1.17e-240
LOC109422860	AALFPA_047597	-0.887955						DIV	uncharacterized protein DDB_G0271670-like, transcript variant X1	N/A	N/A	protein coding gene	-	Sox box protein 14, isoform C	Sox box protein 14	Sox14	72	4.1e-41
LOC109401436	AALFPA_070517	-0.883579						DIV	endoplasmic reticulum metallopeptidase 1-like	metalloexopeptidase activity	N/A	protein coding gene	-	uncharacterized protein Dmel_CG11961, isoform B	-	CG11961	33	1.35e-146
LOC109420443	AALFPA_077170	-0.882362						DIV	type-1 angiotensin II receptor-associated protein-like	N/A	angiotensin-activated signaling pathway	protein coding gene	-	uncharacterized protein Dmel_CG32638	-	CG32638	36.7	6.88e-25
LOC109423066	AALFPA_058710	-0.871449						DIV	beta-mannosidase-like, transcript variant X3	N/A	N/A	protein coding gene	-	beta-Mannosidase, isoform D	beta-Mannosidase	beta-Man	43.3	5.91e-225
LOC115271083	AALFPA_078167	-0.865798						DIV	5'-nucleotidase domain-containing protein 1-like	hydrolase activity;metal ion binding	N/A	protein coding gene	-	uncharacterized protein Dmel_CG2277, isoform B	5' nucleotidase A	Nt5a	44.5	2.73e-115
LOC109428626	AALFPA_074909	-0.85606						DIV	unspecified product	N/A	N/A	pseudogene	-	limpet, isoform O	Limpet	Lmpt	90.5	2.12e-168
LOC109430753	AALFPA_079524	-0.852935						DIV	SCP2 domain-containing protein [Source:UniProtKB/TrEMBL;Acc:A0A182GP87]	N/A	N/A	protein coding gene					0	0
LOC109427670	AALFPA_080118	-0.850389						DIV	isoaspartyl peptidase/L-asparaginase-like	asparaginase activity;hydrolase activity	N/A	protein coding gene	Has both L-asparaginase and beta-aspartyl peptidase activity. Does not have aspartylglucosaminidase activity and is inactive toward GlcNAc-L-Asn. Likewise, has no activity toward glutamine.	uncharacterized protein Dmel_CG7860, isoform B	-	CG7860	43.9	2.9e-83
LOC109422651	AALFPA_065113	-0.846111						DIV	cryptochrome-1, transcript variant X1	N/A	N/A	protein coding gene	Blue light-dependent regulator that is the input of the circadian feedback loop. Has no photolyase activity for cyclobutane pyrimidine dimers or 6-4 photoproducts. Regulation of expression by light suggests a role in photoreception for locomotor activity rhythms. Functions, together with per, as a transcriptional repressor required for the oscillation of peripheral circadian clocks and for the co…	cryptochrome	cryptochrome	cry	57.5	1.07e-228
LOC109405944	AALFPA_073559	-0.844962						DIV	Putative cpij003282 metalloproteinase inhibitor 3 [Source:UniProtKB/TrEMBL;Acc:A0A023ELY2]	metalloendopeptidase inhibitor activity;protein binding	N/A	protein coding gene	Metalloproteinase inhibitor that acts on both matrix metalloproteinases Mmp1 and Mmp2 in vitro (PubMed:14567681). Complexes with metalloproteinases and irreversibly inactivates them by binding to their catalytic zinc cofactor (By similarity). Required for wing maturation which is the final step in morphogenesis of the adult fly (PubMed:16962574). Involved in the negative regulation of development…	tissue inhibitor of metalloproteases	Tissue inhibitor of metalloproteases	Timp	37.5	6.46e-48
LOC109430027	AALFPA_041467	-0.842265						DIV	SCP2 domain-containing protein [Source:UniProtKB/TrEMBL;Acc:A0A182GHV8]	N/A	N/A	protein coding gene	-	eucalyptus, isoform B	eucalyptus	euc	37.6	5.17e-15
LOC109433505	AALFPA_062975	-0.842189						DIV	tyrosine-protein kinase-like otk	ATP binding;protein kinase activity	protein phosphorylation	protein coding gene	Acts as a calcium-dependent, homophilic cell adhesion molecule that regulates neural recognition during the development of the nervous system. Component of the repulsive Plexin signaling response to regulate motor axon guidance at the embryonic stage. Also component of a receptor complex that is required in the adult visual system to innervate the lamina layer; specific targeting of R1-R6 axons.	off-track, isoform A	off-track	otk	42.1	5.63e-259
LOC109428342	AALFPA_060769	-0.840064						DIV	protein halfway-like, transcript variant X2	protein binding	N/A	protein coding gene	Has a role in the ecdysone induced cascade; probably indirect control of 'late' ecdysone genes.	halfway, isoform B	halfway	hfw	43.2	1.43e-115
LOC109432159	AALFPA_042186	-0.835239						DIV	hydroxysteroid dehydrogenase-like protein 2, transcript variant X2	oxidoreductase activity	N/A	protein coding gene	-	uncharacterized protein Dmel_CG5590	Hydroxysteroid dehydrogenase like 2	Hsdl2	72.6	1.78e-209
LOC109401713	AALFPA_062832	-0.834457						DIV	protein decapentaplegic, transcript variant X1	growth factor activity	N/A	protein coding gene	Required during oogenesis for eggshell patterning and dorsal/ventral patterning of the embryo. Acts as a morphogen during embryogenesis to pattern the dorsal/ventral axis, specifying dorsal ectoderm and amnioserosa cell fate within the dorsal half of the embryo; this activity is antagonized by binding to sog and tsg. Induces the formation of visceral mesoderm and the heart in early embryos. Requi…	decapentaplegic, isoform A	decapentaplegic	dpp	62.8	1.66e-158
LOC109399485	AALFPA_044935	-0.806313						DIV	peroxisomal targeting signal 1 receptor-like	protein binding	N/A	protein coding gene	-	peroxin 5, isoform B	Peroxin 5	Pex5	39.2	4.29e-127
LOC109623069	AALFPA_054951	-0.804476						DIV	peripheral plasma membrane protein CASK-like	protein binding	N/A	protein coding gene	May regulate transmembrane proteins that bind calcium, calmodulin, or nucleotides. Functionally modulates eag potassium channels; increases eag current and whole-cell conductance. Also regulates autophosphorylation of CaMKII.	CASK, isoform E	CASK	CASK	85.7	3.74e-288
LOC115259967	AALFPA_060716	-0.803209						DIV	unspecified product	N/A	N/A	pseudogene	Mediates the transport of adenosine 3'-phospho 5'-phosphosulfate (PAPS), from cytosol into Golgi. PAPS is a universal sulfuryl donor for sulfation events that take place in the Golgi. Required for the dorsoventral patterning, suggesting that it mediates the transport of the sulfate donor required for the sulfotransferase activity of pip (pipe).	slalom, isoform B	slalom	sll	69.2	8.76e-127
LOC109422393	AALFPA_058253	-0.789811						DIV	probable RNA methyltransferase bin3, transcript variant X3	methyltransferase activity	N/A	protein coding gene	S-adenosyl-L-methionine-dependent methyltransferase that adds a methylphosphate cap at the 5'-end of 7SK snRNA, leading to stabilize it (By similarity). Required for dorso-ventral patterning in oogenesis and for anterior-posterior pattern formation during embryogenesis, possibly by binding and stabilizing 7SK RNA, thereby promoting formation of a repressive RNA-protein complex (PubMed:21262214).	bicoid-interacting protein 3, isoform C	bicoid-interacting protein 3	bin3	40.6	3.27e-151
LOC109403081	AALFPA_059359	-0.789405						DIV	unspecified product	N/A	N/A	pseudogene	-	alkaline phosphatase 9, isoform B	Alkaline phosphatase 9	Alp9	38.9	6.34e-97
LOC115270166	AALFPA_053133	-0.787236						DIV	enoyl-CoA delta isomerase 2, mitochondrial-like	catalytic activity	N/A	protein coding gene	-	Dodecenoyl-CoA delta-isomerase	Dodecenoyl-CoA delta-isomerase	Dci	43.6	7.86e-67
LOC109427511	AALFPA_072730	-0.786954						DIV	frizzled-3, transcript variant X2	transmembrane signaling receptor activity	cell surface receptor signaling pathway	protein coding gene	Receptor for Wnt proteins. Most of frizzled receptors are coupled to the beta-catenin canonical signaling pathway, which leads to the activation of disheveled proteins, inhibition of GSK-3 kinase, nuclear accumulation of beta-catenin and activation of Wnt target genes. A second signaling pathway involving PKC and calcium fluxes has been seen for some family members, but it is not yet clear if it …	frizzled 3, isoform C	frizzled 3	fz3	41.6	1.37e-76
LOC109428905	AALFPA_046354	-0.78667						DIV	transmembrane protein 164, transcript variant X1	N/A	N/A	protein coding gene	-	uncharacterized protein Dmel_CG14591, isoform C	-	CG14591	52.7	4.09e-57
LOC109426683	AALFPA_048169	-0.78383						DIV	calcium release-activated calcium channel protein 1	N/A	N/A	protein coding gene	Ca(2+) release-activated Ca(2+) (CRAC) channel subunit which mediates Ca(2+) influx following depletion of intracellular Ca(2+) stores. Regulates transcription factor NFAT nuclear import.	olf186-F, isoform B	Orai	Orai	87	2.92e-112
LOC109401451	AALFPA_071710	-0.780987						DIV	Serine/threonine-protein phosphatase [Source:UniProtKB/TrEMBL;Acc:A0A182GKH3]	calmodulin binding;calmodulin-dependent protein phosphatase activity;hydrolase activity;metal ion binding;protein serine phosphatase activity;protein threonine phosphatase activity	calcineurin-mediated signaling	protein coding gene	Calcium-dependent, calmodulin-stimulated protein phosphatase. This subunit may have a role in the calmodulin activation of calcineurin.	calcineurin A at 14F, isoform C	Calcineurin A at 14F	CanA-14F	89	7.08e-316
LOC115264738	AALFPA_080125	-0.779015						DIV	ninjurin-2-like	N/A	cell adhesion;tissue regeneration	protein coding gene	-	ninjurin C, isoform D	Ninjurin C	NijC	46.1	3.94e-27
LOC109621280	AALFPA_079031	-0.775969						DIV	major facilitator superfamily domain-containing protein 6	transmembrane transporter activity	N/A	protein coding gene	-	sugar baby, isoform E	Sugar baby	Sugb	55.7	9.74e-225
LOC109414492	AALFPA_051120	-0.775251						DIV	lysine-specific demethylase lid	DNA binding	N/A	protein coding gene	Histone demethylase that specifically demethylates 'Lys-4' of histone H3, thereby playing a central role in histone code. Does not demethylate histone H3 'Lys-9', H3 'Lys-27', H3 'Lys-36', H3 'Lys-79' or H4 'Lys-20'. Specifically demethylates trimethylated H3 'Lys-4'. Required for the correct regulation of homeotic genes during development. Plays a role in the regulation of the circadian rhythm a…	little imaginal discs, isoform C	Lysine demethylase 5	Kdm5	63	0
LOC109419602	AALFPA_043241	-0.765725						DIV	S-adenosylmethionine decarboxylase proenzyme, transcript variant X1	adenosylmethionine decarboxylase activity	spermidine biosynthetic process;spermine biosynthetic process	protein coding gene	-	S-adenosylmethionine decarboxylase	S-adenosylmethionine decarboxylase	SamDC	53.2	1.33e-116
LOC109397150	AALFPA_073790	-0.764436						DIV	unspecified product	N/A	N/A	pseudogene	-	scarecrow, isoform F	scarecrow	scro	66.3	8.29e-34
LOC109401087	AALFPA_048495	-0.764192						DIV	5'-nucleotidase domain-containing protein 1-like	N/A	N/A	protein coding gene	-	uncharacterized protein Dmel_CG2277, isoform B	5' nucleotidase A	Nt5a	44.2	4.63e-113
LOC109407630	AALFPA_077860	-0.756089						DIV	unspecified product	N/A	N/A	pseudogene	-	Aldo-keto reductase 1B, isoform D	Aldo-keto reductase 1B	Akr1B	47	5.4e-97
LOC109406417	AALFPA_079248	-0.746402						DIV	venom carboxylesterase-6-like	N/A	N/A	protein coding gene	Transferred from the ejaculatory bulbs of males to the female genitals upon copulation, plays an important role in the reproductive biology.	esterase 6, isoform B	Esterase 6	Est-6	34.9	1.53e-96
LOC109424108	AALFPA_069125	-0.744655						DIV	dihydropyrimidinase-like, transcript variant X4	hydrolase activity;hydrolase activity, acting on carbon-nitrogen (but not peptide) bonds	N/A	protein coding gene	-	collapsin response mediator protein, isoform E	Collapsin Response Mediator Protein	CRMP	67.3	1.01e-284
LOC109422497	AALFPA_060352	-0.743818						DIV	prickle planar cell polarity protein 3	zinc ion binding	N/A	protein coding gene	-	limpet, isoform M	Limpet	Lmpt	76	0
LOC109418928	AALFPA_066291	-0.740942						DIV	uncharacterized LOC109418928	N/A	N/A	protein coding gene	-	isocitrate dehydrogenase, isoform A	Isocitrate dehydrogenase	Idh	71.1	1.17e-09
LOC109413081	AALFPA_064946	-0.737753						DIV	SHC-transforming protein 4, transcript variant X7	N/A	intracellular signal transduction	protein coding gene	-	SHC-adaptor protein	SHC-adaptor protein	Shc	50.9	4.06e-121
LOC109622136	AALFPA_059904	-0.736696						DIV	vacuolar protein-sorting-associated protein 36-like, transcript variant X2	DNA binding	N/A	protein coding gene	-	pipsqueak, isoform D	pipsqueak	psq	48.7	2.18e-128
LOC109410908	AALFPA_077004	-0.735653						DIV	protein 5NUC-like	hydrolase activity;hydrolase activity, acting on ester bonds;metal ion binding;nucleotide binding	nucleotide catabolic process	protein coding gene	-	Ecto-5'-nucleotidase 2, isoform A	Ecto-5'-nucleotidase 2	NT5E-2	54.4	5.03e-200
LOC115265592	AALFPA_062455	-0.732165						DIV	protein timeless-like	N/A	N/A	protein coding gene	Required for the production of circadian rhythms. The biological cycle depends on the rhythmic formation and nuclear localization of the TIM-PER complex. Light induces the degradation of TIM, which promotes elimination of PER. Nuclear activity of the heterodimer coordinatively regulates PER and TIM transcription through a negative feedback loop. Behaves as a negative element in circadian transcri…	timeless, isoform T	timeless	tim	52.8	0
LOC109400308	AALFPA_080794	-0.724647						DIV	metallo-beta-lactamase domain-containing protein 1	N/A	N/A	protein coding gene	-	uncharacterized protein Dmel_CG9117	-	CG9117	47.8	1.31e-60
LOC109412662	AALFPA_046944	-0.723129						DIV	juvenile hormone epoxide hydrolase-like	catalytic activity;cis-stilbene-oxide hydrolase activity	N/A	protein coding gene	-	juvenile hormone epoxide hydrolase 2, isoform A	Juvenile hormone epoxide hydrolase 2	Jheh2	50.1	3.31e-169
LOC109421743	AALFPA_065999	-0.721197						DIV	myotubularin-related protein 4, transcript variant X2	metal ion binding;protein tyrosine phosphatase activity	dephosphorylation	protein coding gene	-	uncharacterized protein Dmel_CG3632, isoform E	-	CG3632	46	0
LOC109432334	AALFPA_054471	-0.718583						DIV	proprotein convertase subtilisin/kexin type 5-like	N/A	N/A	protein coding gene	-	uncharacterized protein Dmel_CG13492	-	CG13492	25.9	6.94e-48
LOC109408359	AALFPA_059997	-0.717986						DIV	probable WRKY transcription factor protein 1	N/A	N/A	protein coding gene					0	0
LOC109407587	AALFPA_054596	-0.717653						DIV	unspecified product	N/A	N/A	pseudogene	A light-sensitive calcium channel that is required for inositide-mediated Ca(2+) entry in the retina during phospholipase C (PLC)-mediated phototransduction. Required for vision in the dark and in dim light. Binds calmodulin. Trp and trpl act together in the light response, although it is unclear whether as heteromultimers or distinct units. Also forms a functional cation channel with Trpgamma. A…	transient receptor potential-like, isoform A	transient receptor potential-like	trpl	55	8.4e-171
LOC109428821	AALFPA_040980	-0.71603						DIV	receptor-type tyrosine-protein phosphatase-like N, transcript variant X4	phosphatase activity;protein tyrosine phosphatase activity	dephosphorylation;protein dephosphorylation	protein coding gene	-	IA-2 protein tyrosine phosphatase, isoform E	IA-2 protein tyrosine phosphatase	IA-2	53.4	0
LOC115267280	AALFPA_070335	-0.713594						DIV	cysteine and histidine-rich protein 1 homolog	N/A	multicellular organism development;ubiquitin-dependent protein catabolic process	protein coding gene	-	uncharacterized protein Dmel_CG32486	-	CG32486	72.3	5.61e-157
LOC109402587	AALFPA_064117	-0.711827						DIV	calcium-binding protein E63-1-like	calcium ion binding	N/A	protein coding gene	-	Ecdysone-induced protein 63F 1, isoform B	Ecdysone-induced protein 63F 1	Eip63F-1	54.9	6.18e-35
LOC109406602	AALFPA_066145	-0.709967						DIV	cation-independent mannose-6-phosphate receptor, transcript variant X4	N/A	N/A	protein coding gene	-	lysosomal enzyme receptor protein, isoform A	lysosomal enzyme receptor protein	Lerp	37.5	1.6e-147
LOC109422356	AALFPA_042407	-0.706026						DIV	heterogeneous nuclear ribonucleoprotein L	nucleic acid binding	N/A	protein coding gene	-	smooth, isoform U	smooth	sm	66.8	1.17e-193
LOC109409112	AALFPA_070005	-0.696898						DIV	ninjurin-2-like	N/A	cell adhesion;tissue regeneration	protein coding gene	-	ninjurin C, isoform D	Ninjurin C	NijC	46.1	2.95e-27
LOC109424268	AALFPA_047289	-0.691543						DIV	protein artichoke-like, transcript variant X6	protein binding	N/A	protein coding gene	-	Gp150, isoform E	Gp150	Gp150	41.7	2.65e-90
LOC109403610	AALFPA_064185	-0.68721						DIV	muscle LIM protein 1, transcript variant X5	N/A	N/A	protein coding gene	Positive regulator of myogenesis.	muscle LIM protein at 60A, isoform B	Muscle LIM protein at 60A	Mlp60A	71	7.52e-276
LOC109412697	AALFPA_078673	-0.686604						DIV	CD180 antigen-like, transcript variant X2	protein binding	N/A	protein coding gene					0	0
LOC109428711	AALFPA_046284	-0.682543						DIV	unspecified product	N/A	N/A	pseudogene	-	Gp150, isoform E	Gp150	Gp150	41.7	5.88e-90
LOC109427991	AALFPA_071806	-0.68085						DIV	Galectin [Source:UniProtKB/TrEMBL;Acc:A0A023EFT3]	carbohydrate binding	N/A	protein coding gene					0	0
LOC109408059	AALFPA_050160	-0.680761						DIV	rho GTPase-activating protein conundrum-like	N/A	signal transduction	protein coding gene	GTPase-activating protein (GAP) for Rho1; functions with the ERM protein Moe to regulate Rho1 and control proliferation in the developing epithelium. Recruited by Moe to the cell cortex where it negatively regulates Rho1 activity. Can also promote cell proliferation independently of its GAP activity, perhaps by acting with Arf51F (Arf6) to positively regulate Rac1.	conundrum, isoform A	conundrum	conu	46.6	4.63e-181
LOC109623408	AALFPA_066020	-0.677635						DIV	clavesin-1-like, transcript variant X2	N/A	N/A	protein coding gene	-	uncharacterized protein Dmel_CG5958	-	CG5958	58.3	6.13e-116
LOC115253834	AALFPA_063272	-0.676685						DIV	unspecified product	N/A	N/A	pseudogene	-	7B2, isoform A	7B2	7B2	46.5	1.67e-41
LOC115261070	AALFPA_040772	-0.675312						DIV	G-box-binding factor-like, transcript variant X2	N/A	N/A	protein coding gene	-	uncharacterized protein Dmel_CG46319, isoform A	-	CG46319	65.3	1.37e-13
LOC115269339	AALFPA_058666	-0.671914						DIV	unspecified product	N/A	N/A	pseudogene	-	midline fasciclin, isoform Q	midline fasciclin	mfas	34.9	1.25e-69
LOC109416535	AALFPA_071226	-0.671662						DIV	rab3 GTPase-activating protein catalytic subunit-like	GTPase activator activity	N/A	protein coding gene	Probable catalytic subunit of a GTPase activating protein that has specificity for Rab3 subfamily. Rab3 proteins are involved in regulated exocytosis of neurotransmitters and hormones. Specifically converts active Rab3-GTP to the inactive form Rab3-GDP (By similarity).	uncharacterized protein Dmel_CG31935	RAB3 GTPase activating protein catalytic subunit 1	Rab3GAP1	30.8	6.26e-69
LOC115256587	AALFPA_080055	-0.669972						DIV	Protein yippee-like [Source:UniProtKB/TrEMBL;Acc:A0A023EF29]	metal ion binding	N/A	protein coding gene	-	yippee, isoform A	Yippee	Ype	84.1	3.4e-68
LOC109431043	AALFPA_064378	-0.645595						DIV	serum response factor homolog A-like, transcript variant X3	N/A	N/A	protein coding gene	Required for the formation of intervein tissue of the wing. Acts in a dosage-dependent manner to suppress wing vein formation and promote development of intervein cells. Might play a role in the proper formation and maintenance of the trachea.	blistered, isoform C	blistered	bs	47.7	5.58e-07
LOC109414420	AALFPA_046521	-0.635064						DIV	dopamine N-acetyltransferase	N/A	N/A	protein coding gene	Catalyzes N-acetylation of tryptamine, tyramine, dopamine, serotonin and octopamine (PubMed:7498465, PubMed:8901578, PubMed:25406072). In astrocytes, regulates sleep homeostasis by limiting the accumulation of serotonin and dopamine in the brain upon sleep deprivation (PubMed:10710313, PubMed:32955431). Is not essential for sclerotization (PubMed:9703021).	arylalkylamine N-acetyltransferase 1, isoform B	speck	speck	51.7	3.37e-81
LOC109408674	AALFPA_044009	-0.622979						DIV	Usher syndrome type-1G protein homolog	protein binding	N/A	protein coding gene	-	scaffold protein containing ankyrin repeats and SAM domain, isoform A	Scaffold protein containing ankyrin repeats and SAM domain	Sans	50.2	7.59e-143
LOC109417836	AALFPA_080155	-0.620514						DIV	transmembrane protein 135-like, transcript variant X6	N/A	N/A	protein coding gene	-	uncharacterized protein Dmel_CG11737, isoform B	-	CG11737	45.6	7.71e-127
LOC109398913	AALFPA_045070	-0.61478						DIV	integrator complex subunit 8-like	N/A	snRNA 3'-end processing	protein coding gene	Component of the Integrator complex, a complex involved in the transcription of small nuclear RNAs (snRNA) and their 3'-box-dependent processing (PubMed:21078872, PubMed:23097424). Involved in the 3'-end processing of the U7 snRNA, and also the spliceosomal snRNAs U1, U2, U4 and U5 (PubMed:21078872, PubMed:23097424).	integrator 8	Integrator 8	IntS8	43.5	1.12e-277
LOC109423496	AALFPA_054020	-0.614594						DIV	endoplasmic reticulum metallopeptidase 1-like, transcript variant X2	metalloexopeptidase activity	N/A	protein coding gene	-	uncharacterized protein Dmel_CG11961, isoform B	-	CG11961	31.8	1.19e-143
LOC109623099	AALFPA_073397	-0.607643						DIV	uncharacterized LOC109623099, transcript variant X3	protein binding	intracellular signal transduction	protein coding gene	-	blistery, isoform D	blistery	by	50.4	3.17e-106
LOC109421526	AALFPA_057093	-0.60603						DIV	uncharacterized LOC109421526	protein binding	N/A	protein coding gene	-	WD repeat domain 62, isoform C	WD repeat domain 62	Wdr62	46.8	0
LOC109417375	AALFPA_047042	-0.605306						DIV	SGL domain-containing protein [Source:UniProtKB/TrEMBL;Acc:A0A182GXB5]	N/A	N/A	protein coding gene	-	regucalcin, isoform C	regucalcin	regucalcin	45.3	9.75e-92
LOC109427053	AALFPA_065474	-0.604247						DIV	Ubiquitin-fold modifier 1 [Source:UniProtKB/TrEMBL;Acc:A0A023EDH3]	N/A	protein ufmylation	protein coding gene	Ubiquitin-like modifier which can be covalently attached via an isopeptide bond to substrate proteins as a monomer or a lysine-linked polymer (By similarity). The so-called ufmylation, requires the UFM1-activating E1 enzyme Uba5, the UFM1-conjugating E2 enzyme Ufc1, and the UFM1-ligase E3 enzyme Ufl1 (By similarity). This post-translational modification on lysine residues of proteins may play a c…	Ubiquitin-fold modifier 1, isoform A	Ubiquitin-fold modifier 1	Ufm1	92.9	2.03e-49
LOC109403057	AALFPA_062720	-0.603494						DIV	tyrosine-protein kinase transmembrane receptor Ror, transcript variant X2	ATP binding;protein binding;protein kinase activity;protein tyrosine kinase activity;transmembrane receptor protein tyrosine kinase activity	protein phosphorylation;transmembrane receptor protein tyrosine kinase signaling pathway	protein coding gene	Tyrosine-protein kinase receptor that functions during early stages of neuronal development.	Ror	Ror	Ror	53	1.11e-259
LOC109402401	AALFPA_055199	-0.603034						DIV	guanosine-3',5'-bis(diphosphate) 3'-pyrophosphohydrolase MESH1	N/A	N/A	protein coding gene	ppGpp hydrolyzing enzyme involved in starvation response.	metazoan SpoT homolog-1	Metazoan SpoT homolog-1	Mesh1	61.2	3.37e-65
LOC109403809	AALFPA_078973	-0.601515						DIV	Putative thyroid hormone-inducible hepatic protein spot 14 [Source:UniProtKB/TrEMBL;Acc:A0A023ELN4]	N/A	N/A	protein coding gene	-	uncharacterized protein Dmel_CG2765, isoform C	-	CG2765	45.9	4.11e-53
LOC109403999	AALFPA_076475	-0.598506						DIV	neurochondrin homolog	N/A	N/A	protein coding gene	Strongly up-regulated in Mhc mutants suggesting a role in muscle function.	neurochondrin	Neurochondrin	Neurochondrin	62.7	0
LOC109405037	AALFPA_068644	-0.597694						DIV	structural maintenance of chromosomes protein 6	N/A	N/A	protein coding gene	-	java no jive	java no jive	jnj	29.5	5.4e-121
LOC109428196	AALFPA_071629	-0.589433						DIV	peroxisomal multifunctional enzyme type 2-like, transcript variant X3	N/A	N/A	protein coding gene	-	uncharacterized protein Dmel_CG11151, isoform B	-	CG11151	77.2	1.66e-55
LOC109406857	AALFPA_051034	0.585624						DIV	brefeldin A-inhibited guanine nucleotide-exchange protein 1	guanyl-nucleotide exchange factor activity	regulation of ARF protein signal transduction	protein coding gene	-	secretory 71	Secretory 71	Sec71	74.3	0
LOC109422183	AALFPA_044062	0.585998						DIV	unspecified product	N/A	N/A	pseudogene	-	pebbled, isoform B	pebbled	peb	42.5	4.5e-77
LOC109402238	AALFPA_050553	0.586615						DIV	dolichyl-diphosphooligosaccharide--protein glycosyltransferase 48 kDa subunit	N/A	protein N-linked glycosylation via asparagine	protein coding gene	Subunit of the oligosaccharyl transferase (OST) complex that catalyzes the initial transfer of a defined glycan (Glc(3)Man(9)GlcNAc(2) in eukaryotes) from the lipid carrier dolichol-pyrophosphate to an asparagine residue within an Asn-X-Ser/Thr consensus motif in nascent polypeptide chains, the first step in protein N-glycosylation. N-glycosylation occurs cotranslationally and the complex associa…	oligosaccharyltransferase 48kD subunit	Oligosaccharyltransferase 48kD subunit	Ost48	70.3	1.39e-221
LOC109410391	AALFPA_045166	0.587144						DIV	10 kDa heat shock protein, mitochondrial [Source:UniProtKB/TrEMBL;Acc:A0A023EEP5]	ATP binding;ATP hydrolysis activity	protein folding	protein coding gene	-	uncharacterized protein Dmel_CG11267	-	CG11267	72	7.73e-44
LOC109431038	AALFPA_078220	0.588002						DIV	myosin-IIIa-like	ATP binding;cytoskeletal motor activity;protein binding;protein kinase activity	protein phosphorylation	protein coding gene	Required for photoreceptor cell function. The ninaC proteins combines putative serine/threonine-protein kinase and myosin activities (PubMed:2449973). Essential for the expression and stability of the rtp protein in the photoreceptors (PubMed:20107052). The rtp/ninaC complex is required for stability of inad and inac and the normal termination of phototransduction in the retina (PubMed:20739554).	neither inactivation nor afterpotential C, isoform C	neither inactivation nor afterpotential C	ninaC	37.5	7.23e-213
LOC109424067	AALFPA_077259	0.588102						DIV	LYR motif-containing protein 4, transcript variant X2	N/A	N/A	protein coding gene	-	bcn92	bcn92	bcn92	48.1	2.17e-20
LOC109420330	AALFPA_074922	0.588229						DIV	ubiquitin-like modifier-activating enzyme 1	ubiquitin-like modifier activating enzyme activity	cellular protein modification process	protein coding gene	-	ubiquitin activating enzyme 1, isoform C	Ubiquitin activating enzyme 1	Uba1	68.5	0
LOC109416887	AALFPA_059189	0.592156						DIV	FACT complex subunit Ssrp1	DNA binding	N/A	protein coding gene	Component of the FACT complex, a general chromatin factor that acts to reorganize nucleosomes. The FACT complex is involved in multiple processes that require DNA as a template such as mRNA elongation, DNA replication and DNA repair. During transcription elongation the FACT complex acts as a histone chaperone that both destabilizes and restores nucleosomal structure. It facilitates the passage of…	structure specific recognition protein	Structure specific recognition protein	Ssrp	62.3	1.85e-238
LOC109416751	AALFPA_068932	0.594158						DIV	GPI mannosyltransferase 3	alpha-1,2-mannosyltransferase activity;glycolipid mannosyltransferase activity;glycosyltransferase activity	GPI anchor biosynthetic process	protein coding gene	Mannosyltransferase involved in glycosylphosphatidylinositol-anchor biosynthesis. Transfers the third alpha-1,2-mannose to Man2-GlcN-acyl-PI during GPI precursor assembly (By similarity).	phosphatidylinositol glycan anchor biosynthesis class B, isoform B	Phosphatidylinositol glycan anchor biosynthesis class B	PIG-B	56.1	6.21e-208
LOC109424641	AALFPA_051652	0.607174						DIV	girdin-like	N/A	N/A	protein coding gene					0	0
LOC109419878	AALFPA_075219	0.613549						DIV	deoxyribose-phosphate aldolase-like	catalytic activity;deoxyribose-phosphate aldolase activity;lyase activity	deoxyribonucleotide catabolic process	protein coding gene	-	Deoxyribose-phosphate aldolase, isoform D	Deoxyribose-phosphate aldolase	Dera	60.6	1.04e-118
LOC109419773	AALFPA_079407	0.614409						DIV	26S proteasome regulatory subunit RPN11 [Source:UniProtKB/TrEMBL;Acc:A0A023EPA8]	Lys63-specific deubiquitinase activity;isopeptidase activity;metallopeptidase activity;protein binding	N/A	protein coding gene	Metalloprotease component of the 26S proteasome that specifically cleaves 'Lys-63'-linked polyubiquitin chains. The 26S proteasome is involved in the ATP-dependent degradation of ubiquitinated proteins. The function of the 'Lys-63'-specific deubiquitination of the proteasome is unclear (By similarity).	regulatory particle non-ATPase 11	Regulatory particle non-ATPase 11	Rpn11	94.9	1.1e-210
LOC115263195	AALFPA_060776	0.616909						DIV	PH-interacting protein-like	protein binding	N/A	protein coding gene	-	BRWD3	BRWD3	BRWD3	62.4	0
LOC115256320	AALFPA_055919	0.619155			0.734227			DIV	uncharacterized LOC115256320	N/A	signal transduction	protein coding gene	-	Rho GTPase activating protein at 15B, isoform B	Rho GTPase activating protein at 15B	RhoGAP15B	40.9	4.74e-241
LOC109398260	AALFPA_051778	0.623125						DIV	26S proteasome regulatory subunit RPN11 [Source:UniProtKB/TrEMBL;Acc:A0A023EPA8]	Lys63-specific deubiquitinase activity;isopeptidase activity;metallopeptidase activity;protein binding	N/A	protein coding gene	Metalloprotease component of the 26S proteasome that specifically cleaves 'Lys-63'-linked polyubiquitin chains. The 26S proteasome is involved in the ATP-dependent degradation of ubiquitinated proteins. The function of the 'Lys-63'-specific deubiquitination of the proteasome is unclear (By similarity).	regulatory particle non-ATPase 11	Regulatory particle non-ATPase 11	Rpn11	94.9	8.73e-211
LOC109420651	AALFPA_075196	0.626361						DIV	breast cancer anti-estrogen resistance protein 3, transcript variant X8	guanyl-nucleotide exchange factor activity;phosphotyrosine residue binding;protein binding	small GTPase mediated signal transduction	protein coding gene	-	uncharacterized protein Dmel_CG9098, isoform A	-	CG9098	44	1.21e-236
LOC109399579	AALFPA_079505	0.627528						DIV	lamin Dm0-like	N/A	N/A	protein coding gene	Lamins are components of the nuclear lamina, a fibrous layer on the nucleoplasmic side of the inner nuclear membrane, which is thought to provide a framework for the nuclear envelope and may also interact with chromatin (PubMed:3126192, PubMed:15035436). May have a role in the localization of the LEM domain proteins Ote, bocks and MAN1 to the nuclear membrane (PubMed:15035436, PubMed:16439308). I…	lamin, isoform B	Lamin	Lam	51.5	6.1e-158
LOC109429441	AALFPA_044680	0.641609						DIV	Heat shock cognate 70 isoform B [Source:UniProtKB/TrEMBL;Acc:A0A0E3J979]	ATP binding;ATP hydrolysis activity	N/A	protein coding gene	-	heat shock protein cognate 4, isoform G	Heat shock protein 70 cognate 4	Hsc70-4	91.6	0
LOC109419966	AALFPA_074671	0.64168						DIV	transmembrane protein 131 homolog	N/A	N/A	protein coding gene	-	uncharacterized protein Dmel_CG8370, isoform B	Transmembrane protein 131	Tmem131	34.2	4.05e-177
LOC109430527	AALFPA_058276	0.641848						DIV	unspecified product	N/A	N/A	pseudogene	Lva and spectrin may form a Golgi-based scaffold that mediates interaction of Golgi bodies with microtubules and facilitates Golgi-derived membrane secretion required for the formation of furrows during cellularization (PubMed:11076973). Under starvation conditions recruited by ema to developing autophagsosomes where it may function in autophagosome growth (PubMed:22493244).	lava lamp, isoform D	lava lamp	lva	36.6	3.16e-27
LOC109428470	AALFPA_069734	0.644631						DIV	unspecified product	N/A	N/A	pseudogene	-	pebbled, isoform B	pebbled	peb	35.8	1.71e-75
LOC109400381	AALFPA_075454	0.645377						DIV	protein wings apart-like	N/A	N/A	protein coding gene	Has a role in female meiotic chromosome segregation in females; proximal heterochromatin is involved in chromosome pairing during female meiosis. Is a dominant suppressor of both white and Stubble position-effect variegation (PEV), while it is a weak enhancer of brown variegation.	wings apart-like, isoform B	wings apart-like	wapl	46.6	7.86e-173
LOC109406493	AALFPA_059379	0.648786						DIV	GPI mannosyltransferase 1, transcript variant X2	alpha-1,4-mannosyltransferase activity;glycolipid mannosyltransferase activity	GPI anchor biosynthetic process	protein coding gene	-	phosphatidylinositol glycan anchor biosynthesis class M, isoform A	Phosphatidylinositol glycan anchor biosynthesis class M	PIG-M	45.7	1.46e-116
LOC109424492	AALFPA_055379	0.648989						DIV	stromal membrane-associated protein 1	GTPase activator activity;metal ion binding	N/A	protein coding gene	-	uncharacterized protein Dmel_CG8243	-	CG8243	47.1	5.43e-88
LOC115261449	AALFPA_068972	0.654005						DIV	UDP-glucose:glycoprotein glucosyltransferase-like	UDP-glucose:glycoprotein glucosyltransferase activity	protein glycosylation	protein coding gene	Recognizes glycoproteins with minor folding defects (PubMed:22960071). Reglucosylates single N-glycans near the misfolded part of the protein, thus providing quality control for protein folding in the endoplasmic reticulum (PubMed:22960071). Reglucosylated proteins are recognized by calreticulin for recycling to the endoplasmic reticulum and refolding or degradation (PubMed:11535823).	UDP-glucose-glycoprotein glucosyltransferase	UDP-glucose-glycoprotein glucosyltransferase	Uggt	59.7	0
LOC115262651	AALFPA_064651	0.656616						DIV	dnaJ homolog subfamily B member 2-like, transcript variant X3	N/A	N/A	protein coding gene	-	mrj, isoform G	mrj	mrj	44.9	5.98e-76
LOC109425591	AALFPA_071254	0.657955						DIV	heat shock protein 60A-like	ATP binding;ATP hydrolysis activity	protein folding;protein refolding	protein coding gene	Prevents misfolding and promotes the refolding and proper assembly of unfolded polypeptides generated under stress conditions.	heat shock protein 60A, isoform A	Heat shock protein 60A	Hsp60A	82.6	1.70e-310
LOC109433229	AALFPA_045732	0.66145						DIV	protein split ends	nucleic acid binding	N/A	protein coding gene	Probable corepressor protein, which regulates different key pathways such as the EGF receptor and Wg pathways. Involved in neuronal cell fate, survival and axon guidance, cell cycle regulation and repression of head identity in the embryonic trunk. May act with the Hox gene Deformed and the EGF receptor signaling pathway. Positive regulator of the Wg pathway in larval tissues but not in embryonic…	split ends, isoform D	split ends	spen	27.9	3.3e-157
LOC109418079	AALFPA_053134	0.664338						DIV	yrdC domain-containing protein, mitochondrial	double-stranded RNA binding	N/A	protein coding gene	-	uncharacterized protein Dmel_CG33786	Threonyl-carbamoyl synthesis 1	Tcs1	56.9	6.68e-81
LOC109427216	AALFPA_056010	0.667749						DIV	UDP-glucose:glycoprotein glucosyltransferase	UDP-glucose:glycoprotein glucosyltransferase activity	protein glycosylation	protein coding gene	Recognizes glycoproteins with minor folding defects (PubMed:22960071). Reglucosylates single N-glycans near the misfolded part of the protein, thus providing quality control for protein folding in the endoplasmic reticulum (PubMed:22960071). Reglucosylated proteins are recognized by calreticulin for recycling to the endoplasmic reticulum and refolding or degradation (PubMed:11535823).	UDP-glucose-glycoprotein glucosyltransferase	UDP-glucose-glycoprotein glucosyltransferase	Uggt	59.5	0
LOC115253499	AALFPA_076258	0.66829						DIV	EH domain-containing protein 3-like, transcript variant X3	ATP binding;GTP binding;calcium ion binding;protein binding	endocytic recycling	protein coding gene	-	putative achaete scute target 1, isoform B	Putative Achaete Scute Target 1	Past1	88.2	0
LOC109622114	AALFPA_069851	0.674362						DIV	ubiquinol-cytochrome-c reductase complex assembly factor 1-like	N/A	N/A	protein coding gene	-	uncharacterized protein Dmel_CG10075	-	CG10075	61.3	4e-83
LOC109416908	AALFPA_055963	0.680803						DIV	calreticulin-like	calcium ion binding;protein binding;unfolded protein binding	protein folding	protein coding gene	Molecular calcium-binding chaperone promoting folding, oligomeric assembly and quality control in the ER via the calreticulin/calnexin cycle. This lectin may interact transiently with almost all of the monoglucosylated glycoproteins that are synthesized in the ER (By similarity).	calreticulin, isoform B	Calreticulin	Calr	77.5	2.06e-154
LOC109418334	AALFPA_072437	0.683487						DIV	protein pygopus	N/A	N/A	protein coding gene	Involved in signal transduction through the Wnt pathway.	pygopus	pygopus	pygo	69.1	3.03e-40
LOC109432976	AALFPA_063592	0.689926						DIV	myosin-IIIb-like	ATP binding;cytoskeletal motor activity;protein binding;protein kinase activity	protein phosphorylation	protein coding gene	Required for photoreceptor cell function. The ninaC proteins combines putative serine/threonine-protein kinase and myosin activities (PubMed:2449973). Essential for the expression and stability of the rtp protein in the photoreceptors (PubMed:20107052). The rtp/ninaC complex is required for stability of inad and inac and the normal termination of phototransduction in the retina (PubMed:20739554).	neither inactivation nor afterpotential C, isoform C	neither inactivation nor afterpotential C	ninaC	36.4	5.03e-205
LOC115254988	AALFPA_054298	0.693654						DIV	sorting nexin-2-like	phosphatidylinositol binding	endocytosis;intracellular protein transport	protein coding gene	-	sorting nexin 1, isoform B	Sorting nexin 1	Snx1	68.1	4.08e-186
LOC109417893	AALFPA_047690	0.7013						DIV	protein dachsous-like, transcript variant X3	calcium ion binding	cell adhesion;homophilic cell adhesion via plasma membrane adhesion molecules	protein coding gene	-	cadherin 88C	Cadherin 88C	Cad88C	21.6	7.59e-35
LOC109412354	AALFPA_074382	0.702075						DIV	brain tumor protein-like, transcript variant X2	protein binding;zinc ion binding	N/A	protein coding gene	A NHL-domain family protein that functions a translational repressor to inhibit cell proliferation (PubMed:11274060). Plays a central role in translation repression of hb mRNA by being recruited by nos and pum to the Nanos Response Element (NRE), a 16 bp sequence in the hb mRNA 3'-UTR (PubMed:11274060). Probably recruited by other proteins to repress translation of other mRNAs in other tissues (P…	brain tumor, isoform F	brain tumor	brat	48.9	3.3e-203
LOC109426838	AALFPA_074916	0.706607						DIV	rac-like GTP-binding protein RHO1, transcript variant X1	GTP binding;GTPase activity	small GTPase mediated signal transduction	protein coding gene	Essential for the maturation of hemocytes.	Rho-like, isoform A	Rho-like	RhoL	43.8	5.12e-45
LOC109402099	AALFPA_080565	0.710081						DIV	rap guanine nucleotide exchange factor 2, transcript variant X6	guanyl-nucleotide exchange factor activity;protein binding	signal transduction;small GTPase mediated signal transduction	protein coding gene	-	PDZ domain-containing guanine nucleotide exchange factor, isoform B	PDZ domain-containing guanine nucleotide exchange factor	PDZ-GEF	53.3	0
LOC109431465	AALFPA_063017	0.714292						DIV	bromodomain adjacent to zinc finger domain protein 1A-like	protein binding	N/A	protein coding gene	-	ATP-dependent chromatin assembly factor large subunit	ATP-dependent chromatin assembly factor large subunit	Acf	34.6	7.45e-207
LOC109429507	AALFPA_042409	0.718944						DIV	geranylgeranyl transferase type-2 subunit beta	Rab geranylgeranyltransferase activity;catalytic activity;protein prenyltransferase activity	protein geranylgeranylation	protein coding gene	-	beta subunit of type II geranylgeranyl transferase	Rab geranylgeranyltransferase subunit beta	RabGGTb	54.1	4.92e-120
LOC109425182	AALFPA_074807	0.720586						DIV	PIH1 domain-containing protein 1-like	N/A	N/A	protein coding gene	-	PIH1 domain containing 1, isoform A	PIH1 domain containing 1	Pih1D1	32.4	6.2e-36
LOC109415062	AALFPA_077416	0.722207						DIV	vacuolar protein sorting-associated protein 37B	N/A	N/A	protein coding gene	-	vacuolar protein sorting 37B, isoform B	Vacuolar protein sorting 37B	Vps37B	48.9	2.94e-52
LOC109427769	AALFPA_058447	0.734277						DIV	MICOS complex subunit MIC25	N/A	N/A	protein coding gene	-	Coiled-coil-helix-coiled-coil-helix domain containing 3	Coiled-coil-helix-coiled-coil-helix domain containing 3	Chchd3	41.5	2.46e-42
LOC109430093	AALFPA_058090	0.737423						DIV	ras-related protein Ral-a	GTP binding;GTPase activity	signal transduction	protein coding gene	-	Ras-like protein A, isoform B	Ras-like protein A	Rala	90.9	1.09e-123
LOC115254977	AALFPA_057082	0.738852						DIV	rap guanine nucleotide exchange factor 2-like	guanyl-nucleotide exchange factor activity;protein binding	signal transduction;small GTPase mediated signal transduction	protein coding gene	-	PDZ domain-containing guanine nucleotide exchange factor, isoform B	PDZ domain-containing guanine nucleotide exchange factor	PDZ-GEF	53.1	0
LOC109403028	AALFPA_057023	0.741593						DIV	protein disabled-like	N/A	developmental process	protein coding gene	Together with Abl, involved in embryonic neural development. May have a role in eye development. Acts as an adapter protein for SH2-domain containing proteins during sevenless (sev) signaling.	disabled, isoform I	Disabled	Dab	37	1.28e-285
LOC109402643	AALFPA_062883	0.743817						DIV	polycomb protein Pcl, transcript variant X2	N/A	N/A	protein coding gene	Polycomb group (PcG) protein. While PcG proteins are generally required to maintain the transcriptionally repressive state of homeotic genes throughout development, this protein is specifically required during the first 6 hours of embryogenesis to establish the repressed state. Component of the Esc/E(z) complex, which methylates 'Lys-9' and 'Lys-27' residues of histone H3, leading to transcriptio…	polycomblike, isoform B	Polycomblike	Pcl	30.7	4.72e-71
LOC109427648	AALFPA_053962	0.748298						DIV	dnaJ homolog subfamily A member 1-like, transcript variant X3	ATP binding;Hsp70 protein binding;heat shock protein binding;unfolded protein binding	protein folding;response to heat	protein coding gene	-	DnaJ-like-2, isoform A	DnaJ-like-2	Droj2	63	1.89e-181
LOC109404389	AALFPA_069173	0.751885						DIV	ubiquitin conjugation factor E4 B	ubiquitin-protein transferase activity;ubiquitin-ubiquitin ligase activity	protein ubiquitination;ubiquitin-dependent ERAD pathway;ubiquitin-dependent protein catabolic process	protein coding gene	-	uncharacterized protein Dmel_CG9934, isoform B	Ubiquitination factor E4B	Ube4B	47.9	4.82e-307
LOC109404806	AALFPA_080236	0.756272						DIV	diphosphoinositol polyphosphate phosphohydrolase 1-like	hydrolase activity	N/A	protein coding gene	-	Aps, isoform A	Aps pyrophosphatase	Aps	81.3	7.14e-86
LOC109407917	AALFPA_052248	0.756966						DIV	heat shock protein 83	ATP binding;ATP hydrolysis activity;unfolded protein binding	protein folding	protein coding gene	Molecular chaperone that promotes the maturation, structural maintenance and proper regulation of specific target proteins involved for instance in cell cycle control and signal transduction. Undergoes a functional cycle that is linked to its ATPase activity. This cycle probably induces conformational changes in the client proteins, thereby causing their activation. Interacts dynamically with var…	heat shock protein 83, isoform B	Heat shock protein 83	Hsp83	85.4	0
LOC109426751	AALFPA_067798	0.764243						DIV	uncharacterized LOC109426751	calcium ion binding	homophilic cell adhesion via plasma membrane adhesion molecules	protein coding gene					0	0
LOC109401765	AALFPA_080183	0.770258						DIV	bifunctional 3'-phosphoadenosine 5'-phosphosulfate synthase 2, transcript variant X1	ATP binding;adenylylsulfate kinase activity;sulfate adenylyltransferase (ATP) activity	sulfate assimilation	protein coding gene	-	PAPS synthetase, isoform F	PAPS synthetase	Papss	76.3	0
LOC109398778	AALFPA_066807	0.771552						DIV	lamin Dm0	N/A	N/A	protein coding gene	Lamins are components of the nuclear lamina, a fibrous layer on the nucleoplasmic side of the inner nuclear membrane, which is thought to provide a framework for the nuclear envelope and may also interact with chromatin (PubMed:3126192, PubMed:15035436). May have a role in the localization of the LEM domain proteins Ote, bocks and MAN1 to the nuclear membrane (PubMed:15035436, PubMed:16439308). I…	lamin, isoform B	Lamin	Lam	51.5	2.33e-157
LOC109405716	AALFPA_054017	0.774042						DIV	protein pecanex-like	N/A	N/A	protein coding gene	Involved in neurogenesis.	pecanex, isoform C	pecanex	pcx	37.7	0
LOC109420708	AALFPA_041089	0.778283						DIV	deoxyribose-phosphate aldolase-like	catalytic activity;deoxyribose-phosphate aldolase activity;lyase activity	deoxyribonucleotide catabolic process	protein coding gene	-	Deoxyribose-phosphate aldolase, isoform D	Deoxyribose-phosphate aldolase	Dera	60.6	2.9e-119
LOC109407937	AALFPA_056068	0.778408						DIV	molybdenum cofactor biosynthesis protein 1	4 iron, 4 sulfur cluster binding;catalytic activity;iron-sulfur cluster binding;metal ion binding	Mo-molybdopterin cofactor biosynthetic process	protein coding gene	Isoform Mocs1a and isoform Mocs1b probably form a complex that catalyzes the conversion of 5'-GTP to cyclic pyranopterin monophosphate (cPMP). Mocs1a catalyzes the cyclization of GTP to (8S)-3',8-cyclo-7,8-dihydroguanosine 5'-triphosphate and Mocs1b catalyzes the subsequent conversion of (8S)-3',8-cyclo-7,8-dihydroguanosine 5'-triphosphate to cPMP.	molybdenum cofactor synthesis 1, isoform A	Molybdenum cofactor synthesis 1	Mocs1	75	1.33e-181
LOC109433172	AALFPA_078727	0.778994						DIV	Putative enoyl-coa hydratase [Source:UniProtKB/TrEMBL;Acc:A0A023EPZ2]	catalytic activity	N/A	protein coding gene	-	Enoyl-CoA hydratase, short chain 1, isoform A	Enoyl-CoA hydratase, short chain 1	Echs1	75.3	1.58e-151
LOC109407713	AALFPA_067641	0.779832						DIV	gametocyte-specific factor 1 homolog	metal ion binding	N/A	protein coding gene					0	0
LOC109412042	AALFPA_072849	0.780269						DIV	vacuolar protein-sorting-associated protein 36, transcript variant X2	phosphatidylinositol-3-phosphate binding;ubiquitin binding	endosome transport via multivesicular body sorting pathway	protein coding gene	Component of the ESCRT-II complex (endosomal sorting complex required for transport II), which is required for multivesicular body (MVB) formation and sorting of endosomal cargo proteins into MVBs (PubMed:19132102). The MVB pathway mediates delivery of transmembrane proteins into the lumen of the lysosome for degradation (PubMed:19132102). The ESCRT-II complex is probably involved in the recruitm…	vacuolar protein sorting 36	Vacuolar protein sorting 36	Vps36	62.2	1.03e-148
LOC109433612	AALFPA_075675	0.788114						DIV	E3 ubiquitin-protein ligase Ubr3	ubiquitin protein ligase activity;zinc ion binding	ubiquitin-dependent protein catabolic process via the N-end rule pathway	protein coding gene	E3 ubiquitin-protein ligase which is a component of the N-end rule pathway (PubMed:26383956, PubMed:27195754). Recognizes and binds to proteins bearing specific N-terminal residues, leading to their ubiquitination and subsequent degradation (PubMed:26383956, PubMed:27195754). Binds to the E3 ubiquitin-protein ligase Diap1 and enhances its ubiquitination and anti-apoptotic functions (PubMed:251469…	Ubr3 ubiquitin ligase, isoform B	Ubr3 ubiquitin ligase	Ubr3	56.8	0
LOC109406399	AALFPA_051418	0.788876						DIV	la-related protein 1-like	N/A	N/A	protein coding gene	RNA-binding protein required during male meiosis and development of the syncytial embryo (PubMed:17951964, PubMed:19631203, PubMed:30772175). Binds poly-(A) tails of mRNAs and regulates their expression by regulating their stability or translation (PubMed:17951964, PubMed:19631203).	La related protein, isoform E	La related protein	larp	46.4	6.56e-165
LOC109621532	AALFPA_050384	0.792668						DIV	uncharacterized LOC109621532, transcript variant X2	N/A	N/A	protein coding gene	Essential transcription regulator during early development. Coactivates transcription of some euchromatin genes and repress transcription in of euchromatin genes translocated to heterochromatin.	enhancer of yellow 3, isoform B	enhancer of yellow 3	e(y)3	33.3	3.52e-83
LOC109423750	AALFPA_079622	0.795861						DIV	Putative voltage-gated potassium channel [Source:UniProtKB/TrEMBL;Acc:A0A023ENX1]	protein binding	protein homooligomerization	protein coding gene	-	uncharacterized protein Dmel_CG10465	-	CG10465	74.7	1.28e-154
LOC115259812	AALFPA_054887	0.796868						DIV	calreticulin-like	N/A	N/A	pseudogene	Molecular calcium-binding chaperone promoting folding, oligomeric assembly and quality control in the ER via the calreticulin/calnexin cycle. This lectin may interact transiently with almost all of the monoglucosylated glycoproteins that are synthesized in the ER (By similarity).	calreticulin, isoform B	Calreticulin	Calr	73.9	1.27e-115
LOC109424022	AALFPA_074971	0.804028						DIV	unspecified product	N/A	N/A	pseudogene	-	Ctr9, isoform A	Ctr9	Ctr9	81.1	0
LOC115263192	AALFPA_064132	0.804342						DIV	unspecified product	N/A	N/A	pseudogene	-	BRWD3	BRWD3	BRWD3	70.4	1.75e-274
LOC109426185	AALFPA_043514	0.809407						DIV	unspecified product	N/A	N/A	pseudogene	-	SET domain binding factor, isoform B	SET domain binding factor	Sbf	35.6	1.84e-306
LOC109409390	AALFPA_057307	0.814408						DIV	fat-like cadherin-related tumor suppressor homolog	calcium ion binding	cell adhesion;homophilic cell adhesion via plasma membrane adhesion molecules	protein coding gene	Required for the planar polarity of actin filament orientation at the basal side of ovarian follicle cells (PubMed:19906848, PubMed:23369713). Required for proper egg chamber shape and elongation of the egg chamber during oogenesis (PubMed:19906848, PubMed:23369713). Required for the correct planar polarization of Rab10 within the basal follicle cell epithelium and is therefore indirectly involve…	kugelei, isoform D	kugelei	kug	51.5	0
LOC109414723	AALFPA_045848	0.821929						DIV	nuclear pore membrane glycoprotein 210-like	N/A	N/A	protein coding gene	Component of the nuclear pore complex.	glycoprotein 210 kDa, isoform B	Glycoprotein 210 kDa	Gp210	44.3	0
LOC109432015	AALFPA_074508	0.824298						DIV	oxysterol-binding protein-related protein 11	lipid binding	N/A	protein coding gene	-	uncharacterized protein Dmel_CG9205, isoform A	-	CG9205	58.7	1.38e-76
LOC109399798	AALFPA_075531	0.830076						DIV	hypoxia up-regulated protein 1	ATP binding;ATP hydrolysis activity	N/A	protein coding gene	-	uncharacterized protein Dmel_CG2918, isoform B	Grp170 co-chaperone	Grp170	64.3	0
LOC109416591	AALFPA_060189	0.83872						DIV	brain tumor protein-like	protein binding;zinc ion binding	N/A	protein coding gene	A NHL-domain family protein that functions a translational repressor to inhibit cell proliferation (PubMed:11274060). Plays a central role in translation repression of hb mRNA by being recruited by nos and pum to the Nanos Response Element (NRE), a 16 bp sequence in the hb mRNA 3'-UTR (PubMed:11274060). Probably recruited by other proteins to repress translation of other mRNAs in other tissues (P…	brain tumor, isoform F	brain tumor	brat	48.4	5.18e-199
LOC109623352	AALFPA_071857	0.844244						DIV	cytosolic Fe-S cluster assembly factor NUBP2 homolog	4 iron, 4 sulfur cluster binding;ATP binding;ATP hydrolysis activity;iron-sulfur cluster binding	iron-sulfur cluster assembly	protein coding gene	Component of the cytosolic iron-sulfur (Fe/S) protein assembly (CIA) machinery. Required for maturation of extramitochondrial Fe-S proteins. The NUBP1-NUBP2 heterotetramer forms a Fe-S scaffold complex, mediating the de novo assembly of an Fe-S cluster and its transfer to target apoproteins.	uncharacterized protein Dmel_CG4858	NUBP iron-sulfur cluster assembly factor 2	Nubp2	76	2.58e-143
LOC115255317	AALFPA_078286	0.851781			0.635313			DIV	unspecified product	N/A	N/A	pseudogene	ATP-dependent chromatin-remodeling factor which functions as substrate recognition component of the transcription regulatory histone acetylation (HAT) complex SAGA. Regulates polymerase II transcription. Also required for efficient transcription by RNA polymerase I, and more specifically the polymerase I transcription termination step. Regulates negatively DNA replication. Not only involved in tr…	Chromodomain-helicase-DNA-binding protein 1, isoform C	Chromodomain-helicase-DNA-binding protein 1	Chd1	39.4	8.37e-136
LOC115253501	AALFPA_049054	0.851924						DIV	unspecified product	N/A	N/A	pseudogene	Probable substrate recognition component of tsome E3 ubiquitin-protein ligase complex (By similarity). Plays a key role in cell competition via its interaction with l(2)gl.	mahjong, isoform B	mahjong	mahj	52.2	0
LOC109415018	AALFPA_072475	0.855734						DIV	GTPase-activating protein, transcript variant X1	N/A	intracellular signal transduction;regulation of GTPase activity;signal transduction	protein coding gene	Inhibitory regulator of the Ras-cyclic AMP pathway. May function as a negative regulator of Ras85D/Ras1 in the sev signaling pathway. Acts cell autonomously in cone cell precursors as a negative regulator of R7 photoreceptor cell determination.	Ras GTPase activating protein 1, isoform C	Ras GTPase activating protein 1	RasGAP1	56.2	0
LOC109621578	AALFPA_080770	0.856347						DIV	brain tumor protein-like, transcript variant X3	protein binding;zinc ion binding	N/A	protein coding gene	-	meiotic P26, isoform C	meiotic P26	mei-P26	45.5	2.98e-288
LOC109408779	AALFPA_050700	0.857086						DIV	uncharacterized LOC109408779	N/A	cilium assembly;microtubule anchoring at centrosome;protein localization to centrosome	protein coding gene	-	combover, isoform B	combover	cmb	28.8	1.47e-36
LOC115265297	AALFPA_062220	0.857586						DIV	unspecified product	N/A	N/A	pseudogene	Component of the nuclear pore complex.	glycoprotein 210 kDa, isoform B	Glycoprotein 210 kDa	Gp210	28.7	6.15e-178
LOC115258138	AALFPA_072122	0.861007						DIV	plexin-A2-like	N/A	N/A	pseudogene	-	plexin A, isoform F	Plexin A	PlexA	65.8	0
LOC109416422	AALFPA_056894	0.871986						DIV	unspecified product	N/A	N/A	pseudogene	-	Jumonji, AT rich interactive domain 2	Jumonji, AT rich interactive domain 2	Jarid2	75.6	1.26e-253
LOC109622525	AALFPA_079876	0.87254						DIV	calcyphosin-like protein, transcript variant X2	calcium ion binding	N/A	protein coding gene	-	uncharacterized protein Dmel_CG10126, isoform A	-	CG10126	70.1	3.04e-55
LOC109418452	AALFPA_061006	0.873962						DIV	PH-interacting protein-like	protein binding	N/A	protein coding gene	-	BRWD3	BRWD3	BRWD3	62.4	0
LOC109399439	AALFPA_061732	0.878793						DIV	kinesin-like protein KIN-7M, chloroplastic	N/A	N/A	protein coding gene	-	uncharacterized protein Dmel_CG17019, isoform B	-	CG17019	30.9	3.96e-80
LOC115256705	AALFPA_040956	0.879342						DIV	adenomatous polyposis coli homolog	beta-catenin binding;protein binding	Wnt signaling pathway;negative regulation of Wnt signaling pathway	protein coding gene	-	APC-like, isoform B	APC-like	Apc	34.8	2.61e-264
LOC109428463	AALFPA_073705	0.883648						DIV	dnaJ homolog shv-like	unfolded protein binding	protein folding	protein coding gene	Maintains stem cell niche architecture in the testes. Activates an extracellular integrin beta-PS pathway which regulates DE-cadherin (shg) levels in somatic hub cells, and is essential for maintaining the number of germline stem cells and the structure and localization of hub cells.	shriveled	shriveled	shv	73	2.35e-192
LOC109409440	AALFPA_058139	0.88828						DIV	Putative gamma-subunitmethylmalonyl-coa decarboxylase [Source:UniProtKB/TrEMBL;Acc:A0A023EHG5]	N/A	N/A	protein coding gene	-	Coiled-coil-helix-coiled-coil-helix domain containing 2, isoform B	Coiled-coil-helix-coiled-coil-helix domain containing 2	Chchd2	53.9	1.92e-18
LOC109430070	AALFPA_054592	0.889415						DIV	unspecified product	N/A	N/A	pseudogene	Catalyzes the transfer of phosphatidylinositol (PI) and phosphatidic acid (PA) between membranes (PubMed:22822086). May control phosphatidylinositol concentration in transport vesicles from the subrhabdomeric cisternae (SRC) to the rhabdomere (PubMed:1903119). May function as a calcium transporter (PubMed:1903119).	retinal degeneration B, isoform I	retinal degeneration B	rdgB	48.3	0
LOC115262682	AALFPA_056468	0.9091						DIV	angio-associated migratory cell protein	protein binding	N/A	protein coding gene	-	uncharacterized protein Dmel_CG5114, isoform A	-	CG5114	38.1	1.27e-97
LOC115256340	AALFPA_073148	0.913065						DIV	Putative ras-related protein [Source:UniProtKB/TrEMBL;Acc:A0A023EJD7]	GTP binding;GTPase activity	signal transduction	protein coding gene	-	Ras-like protein A, isoform B	Ras-like protein A	Rala	90.9	1.56e-123
LOC109408301	AALFPA_059869	0.915351						DIV	yemanuclein, transcript variant X4	N/A	N/A	protein coding gene	May play a key role in egg organization. May be a transcriptional regulator having a role in chromatin remodeling in concert with Hira, a histone chaperone. Involved in chromosome segregation by affecting kinetochores function in the first meiotic division.	yemanuclein, isoform A	yemanuclein	yem	31.1	5.17e-55
LOC115263257	AALFPA_070926	0.922484						DIV	unspecified product	N/A	N/A	pseudogene	-	Jumonji, AT rich interactive domain 2	Jumonji, AT rich interactive domain 2	Jarid2	64.9	6.56e-182
LOC109431102	AALFPA_063920	0.930032						DIV	plexin-A2-like, transcript variant X1	protein binding;semaphorin receptor activity	semaphorin-plexin signaling pathway;signal transduction	protein coding gene	-	plexin A, isoform A	Plexin A	PlexA	71.3	0
LOC109411635	AALFPA_049248	0.931588						DIV	unspecified product	N/A	N/A	pseudogene	-	vacuolar peduncle, isoform E	vacuolar peduncle	vap	85.2	1.59e-272
LOC109421509	AALFPA_065905	0.932399						DIV	uncharacterized LOC109421509, transcript variant X13	DNA binding	N/A	protein coding gene	-	toutatis, isoform F	toutatis	tou	40.7	0
LOC109407377	AALFPA_070278	0.935679						DIV	sorting nexin-25-like	phosphatidylinositol binding	N/A	protein coding gene	-	snazarus, isoform B	snazarus	snz	55.6	0
LOC109415611	AALFPA_059444	0.945509						DIV	Calreticulin [Source:UniProtKB/TrEMBL;Acc:A0A182G1Z1]	calcium ion binding;protein binding;unfolded protein binding	protein folding	protein coding gene	Molecular calcium-binding chaperone promoting folding, oligomeric assembly and quality control in the ER via the calreticulin/calnexin cycle. This lectin may interact transiently with almost all of the monoglucosylated glycoproteins that are synthesized in the ER (By similarity).	calreticulin, isoform B	Calreticulin	Calr	77.6	1.43e-153
LOC109409327	AALFPA_047718	0.947944						DIV	methyltransferase-like protein 6	N/A	N/A	protein coding gene	-	uncharacterized protein Dmel_CG34195	-	CG34195	60.8	2.28e-118
LOC109412020	AALFPA_061445	0.951573						DIV	heat shock protein 83-like	ATP binding;ATP hydrolysis activity;unfolded protein binding	protein folding	protein coding gene	Molecular chaperone that promotes the maturation, structural maintenance and proper regulation of specific target proteins involved for instance in cell cycle control and signal transduction. Undergoes a functional cycle that is linked to its ATPase activity. This cycle probably induces conformational changes in the client proteins, thereby causing their activation. Interacts dynamically with var…	heat shock protein 83, isoform B	Heat shock protein 83	Hsp83	85.1	0
LOC109426335	AALFPA_052889	0.96618						DIV	alpha-(1,6)-fucosyltransferase, transcript variant X1	glycoprotein 6-alpha-L-fucosyltransferase activity;protein binding	protein glycosylation in Golgi	protein coding gene	Catalyzes the addition of fucose in alpha 1-6 linkage to the first GlcNAc residue, next to the peptide chains in N-glycans. The addition is prevented if the GlcNAc residue is already fucosylated.	alpha1,6-fucosyltransferase	alpha1,6-fucosyltransferase	FucT6	58	4.15e-246
LOC109432847	AALFPA_062116	0.969775						DIV	MANF/CDNF-like protein [Source:UniProtKB/TrEMBL;Acc:A0A023EHN4]	N/A	N/A	protein coding gene	Required during the maturation of the embryonic nervous system for maintenance of neuronal and cuticular connectivity. Essential for maintenance of dopaminergic neurons and dopamine levels.	mesencephalic astrocyte-derived neurotrophic factor	Mesencephalic astrocyte-derived neurotrophic factor	Manf	73.8	1.16e-84
LOC109622061	AALFPA_046949	0.970721						DIV	serine/threonine-protein kinase pak-1-like	ATP binding;protein kinase activity;protein serine/threonine kinase activity	protein phosphorylation	protein coding gene	Protein kinase involved in intracellular signaling pathways downstream of integrins and receptor-type kinases that plays an important role in cytoskeleton dynamics, in cell adhesion, migration, proliferation, apoptosis, mitosis, and in vesicle-mediated transport processes. May be required for the formation of dendritic spines and excitatory synapses (By similarity). During muscle embryogenesis, p…	p21-activated kinase, isoform E	p21-activated kinase	Pak	63.4	2.33e-278
LOC115255188	AALFPA_055874	0.975954						DIV	transmembrane protein 131 homolog	N/A	N/A	protein coding gene	-	uncharacterized protein Dmel_CG8370, isoform B	Transmembrane protein 131	Tmem131	34.2	5.47e-177
LOC109426512	AALFPA_058302	0.976306						DIV	probable G-protein coupled receptor Mth-like 14	G protein-coupled receptor activity	N/A	protein coding gene					0	0
LOC109431127	AALFPA_069773	0.97825						DIV	CCT-beta [Source:UniProtKB/TrEMBL;Acc:A0A023ETP2]	ATP binding;ATP hydrolysis activity;unfolded protein binding	protein folding	protein coding gene	-	chaperonin containing TCP1 subunit 2	Chaperonin containing TCP1 subunit 2	CCT2	83.7	0
LOC109432666	AALFPA_049073	0.979665						DIV	OTU domain-containing protein 7B-like, transcript variant X4	DNA binding;zinc ion binding	N/A	protein coding gene	Positive regulator of the Wnt signaling pathway. Specifically cleaves 'Lys-63'-linked ubiquitin chains. May act by deubiquitinating APC protein, a negative regulator of Wnt-mediated transcription (By similarity). Required for an efficient wg response, but not for other signaling responses, in the eye.	trabid	trabid	trbd	27.6	1.92e-23
LOC109432665	AALFPA_049896	0.981314						DIV	uncharacterized LOC109432665, transcript variant X2	N/A	cilium assembly;microtubule anchoring at centrosome;protein localization to centrosome	protein coding gene	-	combover, isoform A	combover	cmb	24.7	3.36e-20
LOC109408864	AALFPA_044510	0.996188						DIV	Putative peroxisomal phytanoyl-coa hydroxylase [Source:UniProtKB/TrEMBL;Acc:A0A023EMH8]	N/A	N/A	protein coding gene	-	uncharacterized protein Dmel_CG14688	Phytanoyl-CoA dioxygenase domain containing 1	Phyhd1	65	4.4e-143
LOC115262994	AALFPA_052431	0.998203			0.740603			DIV	unspecified product	N/A	N/A	pseudogene	-	APC-like, isoform C	APC-like	Apc	58.4	6.15e-134
LOC109424942	AALFPA_066830	1.00795						DIV	plexin-A2, transcript variant X3	protein binding;semaphorin receptor activity	semaphorin-plexin signaling pathway;signal transduction	protein coding gene	-	plexin A, isoform A	Plexin A	PlexA	71.3	0
LOC109424052	AALFPA_066644	1.03404						DIV	Putative spec2 [Source:UniProtKB/TrEMBL;Acc:A0A023EDH8]	small GTPase binding	regulation of Rho protein signal transduction;regulation of cell shape	protein coding gene	Probably involved in the organization of the actin cytoskeleton by acting downstream of CDC42, inducing actin filament assembly.	Spec2	Spec2	Spec2	80.2	4.37e-39
LOC115253517	AALFPA_045399	1.04673						DIV	alpha-(1,6)-fucosyltransferase-like	glycoprotein 6-alpha-L-fucosyltransferase activity;protein binding	protein glycosylation in Golgi	protein coding gene	Catalyzes the addition of fucose in alpha 1-6 linkage to the first GlcNAc residue, next to the peptide chains in N-glycans. The addition is prevented if the GlcNAc residue is already fucosylated.	alpha1,6-fucosyltransferase	alpha1,6-fucosyltransferase	FucT6	57.6	5.52e-245
LOC109420710	AALFPA_048322	1.05298						DIV	putative ATPase N2B	ATP binding	N/A	protein coding gene	-	uncharacterized protein Dmel_CG8520, isoform B	-	CG8520	55.8	7.34e-163
LOC109428128	AALFPA_058463	1.05726						DIV	ras GTPase-activating protein 1-like	GTPase activator activity;protein binding	negative regulation of Ras protein signal transduction;positive regulation of GTPase activity;regulation of GTPase activity;signal transduction	protein coding gene	-	vacuolar peduncle, isoform E	vacuolar peduncle	vap	81.3	0
LOC109417789	AALFPA_075424	1.0588						DIV	LDLR chaperone boca	N/A	protein folding	protein coding gene	Chaperone specifically assisting the folding of beta-propeller/EGF modules within the family of low-density lipoprotein receptors (LDLRs). Acts as a modulator of the Wg pathway, since some LDLRs are coreceptors for the canonical Wnt pathway.	boca	boca	boca	73.7	9.27e-91
LOC109427697	AALFPA_076885	1.06024						DIV	PXMP2/4 family protein 4-like	N/A	N/A	protein coding gene	-	uncharacterized protein Dmel_CG14777, isoform C	-	CG14777	56.1	1.19e-71
LOC115267811	AALFPA_052187	1.07168						DIV	BAG domain-containing protein Samui-like, transcript variant X1	chaperone binding	N/A	protein coding gene	-	starvin, isoform G	starvin	stv	59.1	1.35e-17
LOC109418454	AALFPA_076142	1.07505						DIV	myotubularin-related protein 13	N/A	intracellular signal transduction	protein coding gene	-	SET domain binding factor, isoform B	SET domain binding factor	Sbf	56.7	0
LOC109621434	AALFPA_045545	1.08083						DIV	titin-like	protein binding	N/A	protein coding gene					0	0
LOC109418076	AALFPA_041806	1.08305						DIV	venom acid phosphatase Acph-1-like, transcript variant X4	acid phosphatase activity	N/A	protein coding gene	-	uncharacterized protein Dmel_CG9449, isoform K	-	CG9449	50.4	8.61e-128
LOC109402161	AALFPA_069410	1.08954						DIV	adhesion G-protein coupled receptor G2	G protein-coupled receptor activity;transmembrane signaling receptor activity	G protein-coupled receptor signaling pathway;cell surface receptor signaling pathway	protein coding gene	-	uncharacterized protein Dmel_CG15556, isoform B	-	CG15556	30.1	1.23e-72
LOC109427081	AALFPA_073947	1.10476						DIV	Putative lipid particle [Source:UniProtKB/TrEMBL;Acc:A0A023EWK4]	ATP binding;ATP hydrolysis activity	N/A	protein coding gene	-	uncharacterized protein Dmel_CG2918, isoform B	Grp170 co-chaperone	Grp170	62.7	2.82e-299
LOC109429125	AALFPA_078152	1.10799						DIV	neural/ectodermal development factor IMP-L2	protein binding	axon guidance;cell adhesion	protein coding gene	Possible cell adhesion receptor (Probable). It possesses an intrinsic protein tyrosine phosphatase activity (PTPase) (PubMed:2554325). It controls motor axon guidance (PubMed:8598047). In the developing eye, has a role in normal axonal targeting of the R7 photoreceptor, where it negatively regulates bdl (PubMed:24174674). Inhibits bdl cell adhesion activity in vitro; this effect is independent of…	Leukocyte-antigen-related-like, isoform H	Leukocyte-antigen-related-like	Lar	23.7	7.74e-08
LOC109420973	AALFPA_079993	1.11451						DIV	dnaJ homolog shv-like	unfolded protein binding	protein folding	protein coding gene	Maintains stem cell niche architecture in the testes. Activates an extracellular integrin beta-PS pathway which regulates DE-cadherin (shg) levels in somatic hub cells, and is essential for maintaining the number of germline stem cells and the structure and localization of hub cells.	shriveled	shriveled	shv	73	4.95e-192
LOC109403046	AALFPA_070422	1.14414						DIV	UDP-glucose 6-dehydrogenase, transcript variant X2	NAD binding;UDP-glucose 6-dehydrogenase activity;oxidoreductase activity, acting on the CH-OH group of donors, NAD or NADP as acceptor	N/A	protein coding gene	Involved in the biosynthesis of glycosaminoglycans; hyaluronan, chondroitin sulfate and heparan sulfate. Required for wingless signaling in different tissues.	sugarless	sugarless	sgl	84.4	1.53e-295
LOC109399100	AALFPA_044833	1.14697						DIV	SH3 domain-binding protein 5 homolog, transcript variant X1	N/A	intracellular signal transduction	protein coding gene	-	parcas	parcas	pcs	57.6	1.52e-144
LOC109407430	AALFPA_065254	1.17482						DIV	titin-like	DNA binding	N/A	protein coding gene	-	Jumonji, AT rich interactive domain 2	Jumonji, AT rich interactive domain 2	Jarid2	51.9	0
LOC109411303	AALFPA_049541	1.18283						DIV	unconventional myosin-IXb	ATP binding;cytoskeletal motor activity;protein binding	intracellular signal transduction;signal transduction	protein coding gene	Myosins are actin-based motor molecules with ATPase activity (PubMed:16585515). Unconventional myosins serve in intracellular movements: can function in cells as a single-molecule cargo transporter (PubMed:16585515). A very slow and high-duty-ratio motor, may be suitable for tension maintenance of actin filaments (PubMed:16585515). Their highly divergent tails are presumed to bind to membranous c…	crinkled, isoform C	crinkled	ck	43.5	5.14e-119
LOC109419097	AALFPA_077927	1.18688						DIV	methyltransferase-like protein 6	N/A	N/A	protein coding gene	-	uncharacterized protein Dmel_CG34195	-	CG34195	60.8	7.23e-120
LOC109414078	AALFPA_064356	1.198						DIV	STAM-binding protein-like	Lys63-specific deubiquitinase activity;isopeptidase activity;metallopeptidase activity;protein binding	protein K63-linked deubiquitination;protein deubiquitination	protein coding gene	-	uncharacterized protein Dmel_CG2224, isoform B	-	CG2224	56.2	2.76e-144
LOC109433005	AALFPA_068989	1.24794						DIV	Putative members of chemokine-like factor super family [Source:UniProtKB/TrEMBL;Acc:A0A023EHR4]	N/A	N/A	protein coding gene	-	uncharacterized protein Dmel_CG1572, isoform C	-	CG1572	53	5.5e-40
LOC115259976	AALFPA_063995	1.28313						DIV	uncharacterized LOC115259976	N/A	N/A	protein coding gene	-	ghiberti	ghiberti	ghi	59.3	2.92e-18
LOC109428515	AALFPA_055239	1.32656						DIV	Putative ras-related protein [Source:UniProtKB/TrEMBL;Acc:A0A023EJD7]	GTP binding;GTPase activity	signal transduction	protein coding gene	-	Ras-like protein A, isoform B	Ras-like protein A	Rala	90.9	1.7e-123
LOC109622066	AALFPA_047280	1.32808						DIV	dnaJ homolog subfamily C member 3, transcript variant X2	protein binding	N/A	protein coding gene	-	P58IPK	P58IPK	P58IPK	64.6	3.31e-174
LOC109399736	AALFPA_080129	1.33604						DIV	uncharacterized protein DDB_G0283357, transcript variant X2	N/A	signal transduction	protein coding gene	-	Ras association domain family member 8	Ras association domain family member 8	RASSF8	36.8	8.37e-79
LOC115264136	AALFPA_078826	1.33948						DIV	thioredoxin domain-containing protein 9-like	N/A	protein folding	protein coding gene	-	uncharacterized protein Dmel_CG4511, isoform B	-	CG4511	74.1	8.71e-108
LOC115266517	AALFPA_047637	1.34093						DIV	segment polarity protein dishevelled-like, transcript variant X1	protein binding	Wnt signaling pathway;intracellular signal transduction	protein coding gene	Required to establish coherent arrays of polarized cells and segments in embryos. Plays a role in wingless (wg) signaling, possibly through the reception of the wg signal by target cells and subsequent redistribution of arm protein in response to that signal in embryos. This signal seems to be required to establish planar cell polarity and identity.	dishevelled	dishevelled	dsh	71.8	3.75e-268
LOC115268751	AALFPA_074754	1.37474						DIV	unspecified product	N/A	N/A	pseudogene	-	red dog mine, isoform B	red dog mine	rdog	37	2.44e-223
LOC115254801	AALFPA_073536	1.44114						DIV	endoplasmin-like	ATP binding;ATP hydrolysis activity;unfolded protein binding	protein folding	protein coding gene	-	glycoprotein 93	Glycoprotein 93	Gp93	78.4	8.74e-203
LOC115266493	AALFPA_071768	1.46721						DIV	ficolin-2-like	N/A	N/A	protein coding gene		uncharacterized protein Dmel_CG30280			44.1	5.47e-59
LOC115258445	AALFPA_065739	1.48514						DIV	transmembrane protein KIAA1109 homolog, transcript variant X2	N/A	N/A	protein coding gene	-	tweek, isoform I	tweek	tweek	55.5	6.92e-156
LOC115266040	AALFPA_071413	1.52709						DIV	Putative secreted protein [Source:UniProtKB/TrEMBL;Acc:A0A023EI32]	N/A	endoplasmic reticulum organization	protein coding gene	Required for endoplasmic reticulum organization and proper vesicular traffic during vitellogenesis. Required for oocyte and bristle growth.	jagunal, isoform A	jagunal	jagn	64.5	8.54e-89
LOC109401269	AALFPA_071519	1.52818						DIV	tubulin-specific chaperone E	alpha-tubulin binding;protein binding	protein folding	protein coding gene	Tubulin-folding protein which is required for the development of the neuronal microtubule network. Essential for the development and function of neuromuscular synapses. Likely to promote microtubule formation by acting in the negative regulation of the microtubule-severing protein spas.	Tubulin-specific chaperone E, isoform C	Tubulin-specific chaperone E	Tbce	42.1	7.12e-139
LOC109408749	AALFPA_045889	1.56373						DIV	serine/threonine-protein kinase N, transcript variant X5	ATP binding;protein kinase activity;protein serine/threonine kinase activity	protein phosphorylation;signal transduction	protein coding gene	Pkc-related serine/threonine-protein kinase and Rho/Rac effector protein that participates in specific signal transduction responses in the cell. May play a role in the regulation of cell cycle progression, actin cytoskeleton assembly, cell migration, cell adhesion and transcription activation signaling processes (By similarity). Plays a role in regulating Rho-mediated dorsal closure during embry…	protein kinase N, isoform D	Protein kinase N	Pkn	54.5	0
LOC109414253	AALFPA_052486	1.57136						DIV	lipopolysaccharide-induced tumor necrosis factor-alpha factor homolog, transcript variant X1	N/A	N/A	protein coding gene	-	uncharacterized protein Dmel_CG13510, isoform B	-	CG13510	39.5	1.59e-25
LOC115253648	AALFPA_066060	1.6215						DIV	trafficking protein particle complex subunit 2-like protein, transcript variant X1	oxidoreductase activity	N/A	protein coding gene	-	uncharacterized protein Dmel_CG2064	Retinol dehydrogenase 1	Rdh1	36.4	7.2e-51
LOC109421134	AALFPA_048683	1.65453						DIV	Fibrinogen C-terminal domain-containing protein [Source:UniProtKB/TrEMBL;Acc:A0A182GYA6]	N/A	N/A	protein coding gene	-	uncharacterized protein Dmel_CG30281	-	CG30281	38.8	6.81e-41
LOC109413232	AALFPA_058893	1.88858						DIV	uncharacterized LOC109413232	G protein-coupled receptor activity;transmembrane signaling receptor activity	G protein-coupled receptor signaling pathway;cell surface receptor signaling pathway	protein coding gene	-	uncharacterized protein Dmel_CG15556, isoform B	-	CG15556	30.3	3.13e-78
LOC109424800	AALFPA_049102	2.35633						DIV	cadherin-89D-like, transcript variant X2	calcium ion binding	cell adhesion;homophilic cell adhesion via plasma membrane adhesion molecules	protein coding gene	Cadherins are calcium-dependent cell adhesion proteins. They preferentially interact with themselves in a homophilic manner in connecting cells (By similarity).	cadherin 89D	Cadherin 89D	Cad89D	40.9	0
LOC115262277	AALFPA_055016	2.89062						DIV	required for meiotic nuclear division protein 1 homolog	N/A	N/A	pseudogene	-	uncharacterized protein Dmel_CG11679	-	CG11679	56.9	7.01e-120
LOC115263026	AALFPA_051575	2.95245						DIV	LITAF domain-containing protein [Source:UniProtKB/TrEMBL;Acc:A0A182G7S7]	metal ion binding	N/A	protein coding gene	-	uncharacterized protein Dmel_CG13510, isoform B	-	CG13510	46.7	6.38e-27
LOC109397003	AALFPA_041321	1.0659		1.1055				DIV	glutactin-like	N/A	N/A	protein coding gene	-	esterase Q	Esterase Q	Est-Q	34.2	5.07e-98
LOC109412764	AALFPA_059431			1.07851				DIV	Putative ubiquitin-protein ligase [Source:UniProtKB/TrEMBL;Acc:A0A1W7R7U1]	ATP binding;ligase activity;transferase activity	N/A	protein coding gene	Accepts the ubiquitin-like protein Nedd8 from the Uba3-APP-BP1 E1 complex and catalyzes its covalent attachment to other proteins. Required for Cul1 and Cul3 neddylation. Negatively regulates full-length ci stability and hedgehog signaling.	NEDD8-conjugating enzyme UbcE2M, isoform B	NEDD8-conjugating enzyme UbcE2M	UbcE2M	37.2	6.02e-34
LOC115260574	AALFPA_042931			1.07703				DIV	FERM, ARHGEF and pleckstrin domain-containing protein 2-like	guanyl-nucleotide exchange factor activity	N/A	protein coding gene	-	Chondrocyte-derived ezrin-like domain containing protein, isoform F	Chondrocyte-derived ezrin-like domain containing protein	Cdep	59.7	1.8e-249
LOC109397419	AALFPA_046020			1.07487				DIV	Putative ubiquitin-protein ligase [Source:UniProtKB/TrEMBL;Acc:A0A1W7R7U1]	ATP binding;ligase activity;transferase activity	N/A	protein coding gene	Accepts the ubiquitin-like protein Nedd8 from the Uba3-APP-BP1 E1 complex and catalyzes its covalent attachment to other proteins. Required for Cul1 and Cul3 neddylation. Negatively regulates full-length ci stability and hedgehog signaling.	NEDD8-conjugating enzyme UbcE2M, isoform B	NEDD8-conjugating enzyme UbcE2M	UbcE2M	37.2	6.2e-34
LOC109412765	AALFPA_043302	0.768813		1.06301				DIV	galectin-4-like	carbohydrate binding	N/A	protein coding gene					0	0
LOC109433270	AALFPA_049714			1.05049				DIV	Putative dna-bridging protein baf [Source:UniProtKB/TrEMBL;Acc:A0A023ECD3]	DNA binding	N/A	protein coding gene	Plays fundamental roles in nuclear assembly, chromatin organization, gene expression and gonad development. May potently compress chromatin structure and be involved in membrane recruitment and chromatin decondensation during nuclear assembly. Functions are required in both M phase and interphase of the cell cycle.	barrier to autointegration factor, isoform B	barrier to autointegration factor	baf	78.9	2.17e-49
LOC109398756	AALFPA_069399	0.736695		1.04135				DIV	metaxin-1 homolog	N/A	N/A	protein coding gene	Involved in transport of proteins into the mitochondrion. Essential for embryonic development (By similarity).	uncharacterized protein Dmel_CG9393, isoform A	-	CG9393	38	3.93e-70
LOC109405229	AALFPA_058394	1.10829		1.02465				DIV	AN1-type zinc finger protein 2A	zinc ion binding	N/A	protein coding gene	-	uncharacterized protein Dmel_CG12795	-	CG12795	50.2	3.24e-75
LOC109402395	AALFPA_070582	1.77494		1.02343				DIV	unspecified product	N/A	N/A	pseudogene	-	red dog mine, isoform B	red dog mine	rdog	48.9	1.09e-176
LOC115260718	AALFPA_049194	1.25214	1.14253	1.0197				DIV	Putative peripheral-type benzodiazepine receptor [Source:UniProtKB/TrEMBL;Acc:A0A023EIX4]	N/A	N/A	protein coding gene	-	translocator protein	Translocator protein	Tspo	61.4	4.94e-70
LOC115258661	AALFPA_041550	0.869071		1.00887				DIV	methyltransferase-like protein 6 pseudogene	N/A	N/A	pseudogene	-	uncharacterized protein Dmel_CG34195	-	CG34195	60.4	2.04e-118
LOC109429184	AALFPA_078976	1.06166		1.00413				DIV	Putative ca2+-binding protein [Source:UniProtKB/TrEMBL;Acc:A0A023EGV7]	calcium ion binding	N/A	protein coding gene	-	Apoptosis-linked gene-3	Apoptosis-linked gene-2	Alg-2	80.6	4.18e-108
LOC109414679	AALFPA_056832			0.990098				DIV	putative lipoyltransferase 2, mitochondrial	lipoyl(octanoyl) transferase activity	cellular protein modification process;protein lipoylation	protein coding gene	Catalyzes the transfer of endogenously produced octanoic acid from octanoyl-acyl-carrier-protein onto the lipoyl domains of lipoate-dependent enzymes. Lipoyl-ACP can also act as a substrate although octanoyl-ACP is likely to be the physiological substrate (By similarity).	uncharacterized protein Dmel_CG9804, isoform B	-	CG9804	58.8	1.36e-87
LOC109396993	AALFPA_046536	0.559858		0.98026				DIV	glutactin-like	N/A	N/A	protein coding gene	-	esterase Q	Esterase Q	Est-Q	34.7	5.09e-91
LOC115269073	AALFPA_043673	1.02156		0.977666				DIV	HBS1-like protein	GTP binding;GTPase activity	N/A	protein coding gene	Cotranslational quality control factor involved in the No-Go Decay (NGD) pathway (By similarity). In the presence of pix and pelo, is required for 48S complex formation from 80S ribosomes and dissociation of vacant 80S ribosomes (By similarity). Together with pelo and in presence of pix, recognizes stalled ribosomes and promotes dissociation of elongation complexes assembled on non-stop mRNAs; th…	HBS1, isoform B	HBS1	HBS1	62.9	7.6e-295
LOC115253787	AALFPA_046089			0.977117				DIV	uncharacterized LOC115253787, transcript variant X4	kinase activity	inositol phosphate biosynthetic process	protein coding gene	-	inositol 1,4,5-triphosphate kinase 2, isoform A	Inositol 1,4,5-triphosphate kinase 2	IP3K2	57.1	1.29e-201
LOC109422642	AALFPA_071807			0.97348				DIV	solute carrier family 25 member 44-like	branched-chain amino acid transmembrane transporter activity	branched-chain amino acid catabolic process	protein coding gene	-	uncharacterized protein Dmel_CG5805, isoform B	-	CG5805	78.6	1.84e-176
LOC109408655	AALFPA_046158	0.669623		0.952062				DIV	G-protein coupled receptor Mth2, transcript variant X2	G protein-coupled receptor activity;transmembrane signaling receptor activity	G protein-coupled receptor signaling pathway;cell surface receptor signaling pathway	protein coding gene	-	methuselah-like 10, isoform A	methuselah-like 10	mthl10	33	1.52e-81
LOC109424556	AALFPA_041840	0.861577		0.949931				DIV	grpE protein homolog, mitochondrial	adenyl-nucleotide exchange factor activity;chaperone binding;protein homodimerization activity	protein folding	protein coding gene	Essential component of the PAM complex, a complex required for the translocation of transit peptide-containing proteins from the inner membrane into the mitochondrial matrix in an ATP-dependent manner. Seems to control the nucleotide-dependent binding of mitochondrial HSP70 to substrate proteins (By similarity).	Roe1	Roe1	Roe1	75.4	1.56e-68
LOC109622970	AALFPA_073091	1.18033		0.918491				DIV	alpha/beta hydrolase domain-containing protein 17B	N/A	N/A	protein coding gene		uncharacterized protein Dmel_CG33096, isoform H			76.8	9.79e-165
LOC109431455	AALFPA_068574	1.59021	0.674654	0.899588				DIV	beta-lactamase-like protein 2 homolog	N/A	N/A	protein coding gene	-	uncharacterized protein Dmel_CG12375	-	CG12375	51.9	4.13e-111
LOC109432671	AALFPA_063545	0.970578		0.886687				DIV	Putative growth hormone-induced protein [Source:UniProtKB/TrEMBL;Acc:A0A023ER86]	N/A	N/A	protein coding gene	-	uncharacterized protein Dmel_CG2076, isoform B	-	CG2076	67.8	5.56e-135
LOC109424237	AALFPA_053768	0.767881		0.881082				DIV	HTH cro/C1-type domain-containing protein [Source:UniProtKB/TrEMBL;Acc:A0A182G4Y3]	DNA binding	N/A	protein coding gene	-	multiprotein bridging factor 1, isoform D	multiprotein bridging factor 1	mbf1	78.5	2.2e-72
LOC109408227	AALFPA_054097			0.871433				DIV	serine protease inhibitor 42Dd-like, transcript variant X2	serine-type endopeptidase inhibitor activity	N/A	protein coding gene	-	serpin 42Da, isoform F	Serpin 42Da	Spn42Da	41.9	3.01e-106
LOC109427510	AALFPA_053372			0.861193				DIV	exosome complex component RRP46	N/A	N/A	protein coding gene	-	Rrp46	Rrp46	Rrp46	40.1	1.47e-55
LOC109404268	AALFPA_046935			0.852423				DIV	protein disabled-like, transcript variant X2	N/A	developmental process	protein coding gene	Together with Abl, involved in embryonic neural development. May have a role in eye development. Acts as an adapter protein for SH2-domain containing proteins during sevenless (sev) signaling.	disabled, isoform I	Disabled	Dab	37.1	5.71e-286
LOC109398053	AALFPA_060693	0.567039		0.847857				DIV	dentin sialophosphoprotein	N/A	N/A	protein coding gene	-	uncharacterized protein Dmel_CG17019, isoform B	-	CG17019	30.8	4.71e-81
LOC109418412	AALFPA_047867			0.842575				DIV	unspecified product	N/A	N/A	pseudogene	-	inositol 1,4,5-triphosphate kinase 2, isoform G	Inositol 1,4,5-triphosphate kinase 2	IP3K2	43.4	5.86e-26
LOC109399101	AALFPA_049509	0.518328		0.839078				DIV	galectin-9-like, transcript variant X2	carbohydrate binding	N/A	protein coding gene					0	0
LOC109429589	AALFPA_043056			0.835277				DIV	stomatin-like protein 2, mitochondrial	N/A	N/A	protein coding gene	-	stomatin like 2, isoform B	Stomatin like 2	Stoml2	76.6	1.15e-125
LOC109420812	AALFPA_047108			0.834155				DIV	transmembrane 9 superfamily member 3-like	N/A	N/A	protein coding gene	-	transmembrane 9 superfamily protein member 3	Transmembrane 9 superfamily protein member 3	TM9SF3	80.6	0
LOC115271088	AALFPA_061749			0.829659				DIV	solute carrier family 25 member 44-like	branched-chain amino acid transmembrane transporter activity	branched-chain amino acid catabolic process	protein coding gene	-	uncharacterized protein Dmel_CG5805, isoform B	-	CG5805	78.6	1.48e-175
LOC109406089	AALFPA_044803	0.665989		0.829209				DIV	tetraspanin-2A-like	N/A	N/A	protein coding gene	Required for assembly of smooth septate junctions (sSJs), together with Ssk and mesh. Important for barrier function of the midgut epithelium.	tetraspanin 2A, isoform B	Tetraspanin 2A	Tsp2A	55.6	8.84e-90
LOC109406970	AALFPA_068635	0.724861		0.822963				DIV	transmembrane protein 183-like	N/A	N/A	protein coding gene					0	0
LOC109426813	AALFPA_052529			0.813315				DIV	WD repeat, SAM and U-box domain-containing protein 1-like, transcript variant X1	protein binding;ubiquitin-protein transferase activity	protein ubiquitination	protein coding gene					0	0
LOC109433499	AALFPA_053349			0.809089				DIV	fasciclin-3	N/A	N/A	protein coding gene					0	0
LOC109423060	AALFPA_061362	1.28758		0.808709				DIV	Putative beta-1 [Source:UniProtKB/TrEMBL;Acc:A0A023ESK1]	beta-1,4-mannosyltransferase activity	N/A	protein coding gene	Glycosyltransferase with a proposed role in glycosphingolipid biosynthesis. Neurogenic protein implicated in epithelial development. Critical component of a differential oocyte-follicle cell adhesive system.	egghead, isoform D	egghead	egh	86.2	5.04e-285
LOC109408552	AALFPA_045980	0.909185		0.806191				DIV	stomatin-like protein 2, mitochondrial	N/A	N/A	protein coding gene	-	stomatin like 2, isoform B	Stomatin like 2	Stoml2	76.2	2.15e-128
LOC109417532	AALFPA_071954	1.57239		0.799078				DIV	Putative membrane-associated motif in lps-induced tumor necrosis factor alpha factor [Source:UniProtKB/TrEMBL;Acc:A0A023EBS0]	metal ion binding	N/A	protein coding gene	-	uncharacterized protein Dmel_CG13510, isoform B	-	CG13510	51.4	1.97e-25
LOC109412185	AALFPA_062426	0.775102		0.798303				DIV	uncharacterized LOC109412185	N/A	vacuolar proton-transporting V-type ATPase complex assembly	protein coding gene	-	uncharacterized protein Dmel_CG7071, isoform C	-	CG7071	42.8	1.07e-57
LOC115259492	AALFPA_072466	1.43261		0.794071				DIV	endoplasmin-like	ATP binding;ATP hydrolysis activity;unfolded protein binding	protein folding	protein coding gene	-	glycoprotein 93	Glycoprotein 93	Gp93	78	0
LOC109411282	AALFPA_069488			0.791416				DIV	hepatocyte growth factor-regulated tyrosine kinase substrate-like, transcript variant X2	metal ion binding	N/A	protein coding gene	Essential role in endosome membrane invagination and formation of multivesicular bodies, MVBs. Required during gastrulation and appears to regulate early embryonic signaling pathways. Inhibits tyrosine kinase receptor signaling by promoting degradation of the tyrosine-phosphorylated, active receptor, potentially by sorting activated receptors into MVBs. The MVBs are then trafficked to the lysosom…	hepatocyte growth factor regulated tyrosine kinase substrate, isoform A	Hepatocyte growth factor regulated tyrosine kinase substrate	Hrs	55.6	5.17e-118
LOC109415445	AALFPA_076084	0.377158		0.784879				DIV	TBC1 domain family member 15	N/A	N/A	protein coding gene	-	TBC1 domain family member 15/17, isoform B	TBC1 domain family member 15/17	Tbc1d15-17	41.4	1.32e-153
LOC109412409	AALFPA_080609			0.780165				DIV	interleukin-1 receptor-associated kinase 4-like	ATP binding;protein kinase activity	protein phosphorylation	protein coding gene	-	Tak1-like 1	Tak1-like 1	Takl1	35.6	1.77e-16
LOC115253896	AALFPA_072688	0.713181		0.778775				DIV	tetraspanin-2A-like	N/A	N/A	protein coding gene	Required for assembly of smooth septate junctions (sSJs), together with Ssk and mesh. Important for barrier function of the midgut epithelium.	tetraspanin 2A, isoform B	Tetraspanin 2A	Tsp2A	55.6	1e-90
LOC109410156	AALFPA_058767	1.07605		0.775675				DIV	protein mesh-like	N/A	N/A	pseudogene	Required, together with Ssk and Tsp2A, for the proper organization of smooth septate junctions (sSJs), probably by mediating cell adhesion via its homophilic interaction (PubMed:22854041, PubMed:26848177). Also required for the correct subcellular localization of several sSJ components, such as Ssk, cora and l(2)gl, and for the barrier function of the midgut epithelium (PubMed:22854041). Required…	mesh, isoform C	mesh	mesh	63.5	0
LOC109396991	AALFPA_076748	1.5101		0.772996				DIV	endoplasmin-like	ATP binding;ATP hydrolysis activity;unfolded protein binding	protein folding	protein coding gene	-	glycoprotein 93	Glycoprotein 93	Gp93	78	0
LOC109428796	AALFPA_064729			0.765024				DIV	Rhomboid-like protein [Source:UniProtKB/TrEMBL;Acc:A0A182G741]	calcium ion binding;serine-type endopeptidase activity	N/A	protein coding gene	-	rhomboid-4, isoform B	rhomboid-4	rho-4	60.6	4.29e-149
LOC109419335	AALFPA_042139			0.762016				DIV	26S proteasome non-ATPase regulatory subunit 8	N/A	proteolysis	protein coding gene	-	regulatory particle non-ATPase 12	Regulatory particle non-ATPase 12	Rpn12	53.1	2.23e-31
LOC109423884	AALFPA_060005	0.790981		0.75729				DIV	unspecified product	N/A	N/A	pseudogene	-	sorting nexin 21, isoform B	Sorting nexin 21	Snx21	64.3	4.5e-57
LOC115258247	AALFPA_049612			0.746638				DIV	serine/threonine-protein kinase RIO1-like	ATP binding;protein serine/threonine kinase activity	N/A	protein coding gene	-	RIO kinase 1, isoform A	RIO kinase 1	RIOK1	62.3	1.47e-167
LOC109402595	AALFPA_061549			0.746549				DIV	tumor susceptibility gene 101 protein	N/A	cellular protein modification process;protein transport	protein coding gene	-	tumor susceptibility gene 101	Tumor susceptibility gene 101	TSG101	60.6	1.33e-147
LOC109428256	AALFPA_054684			0.746113				DIV	Putative alpha/beta hydrolase domain-containing protein 5 [Source:UniProtKB/TrEMBL;Acc:A0A023EPI3]	catalytic activity;hydrolase activity	N/A	protein coding gene	-	pummelig, isoform F	pummelig	puml	64.8	1.48e-164
LOC109411870	AALFPA_071167			0.742716				DIV	Heat shock protein 83 [Source:UniProtKB/TrEMBL;Acc:A0A182HB57]	ATP binding;ATP hydrolysis activity;unfolded protein binding	protein folding	protein coding gene	Molecular chaperone that promotes the maturation, structural maintenance and proper regulation of specific target proteins involved for instance in cell cycle control and signal transduction. Undergoes a functional cycle that is linked to its ATPase activity. This cycle probably induces conformational changes in the client proteins, thereby causing their activation. Interacts dynamically with var…	heat shock protein 83, isoform B	Heat shock protein 83	Hsp83	85.3	0
LOC115259137	AALFPA_056653			0.737906				DIV	unspecified product	N/A	N/A	pseudogene	-	paraplegin, isoform A	Paraplegin	Spg7	73.7	0
LOC109427437	AALFPA_064947	0.868384		0.736487				DIV	protein mesh, transcript variant X3	N/A	cell-matrix adhesion	protein coding gene	Required, together with Ssk and Tsp2A, for the proper organization of smooth septate junctions (sSJs), probably by mediating cell adhesion via its homophilic interaction (PubMed:22854041, PubMed:26848177). Also required for the correct subcellular localization of several sSJ components, such as Ssk, cora and l(2)gl, and for the barrier function of the midgut epithelium (PubMed:22854041). Required…	mesh, isoform C	mesh	mesh	68	0
LOC109427298	AALFPA_042581	0.605508		0.736359				DIV	eukaryotic translation initiation factor 2-alpha kinase-like	ATP binding;protein binding;protein kinase activity	protein phosphorylation	protein coding gene	Phosphorylates the alpha subunit of eukaryotic translation-initiation factor 2 (EIF2), leading to its inactivation and thus to a rapid reduction of translational initiation and repression of global protein synthesis.	pancreatic eIF-2alpha kinase, isoform A	pancreatic eIF-2alpha kinase	PEK	43.1	3.28e-258
LOC109423373	AALFPA_064697	0.756639		0.733386				DIV	OCIA domain-containing protein 1	N/A	N/A	protein coding gene	Maintains stem cell potency (PubMed:24707047). Involved in endocytic pathways that mediate signaling during hematopoiesis (PubMed:24707047, PubMed:22110713).	asrij, isoform A	asrij	asrij	45.1	3.95e-63
LOC109408257	AALFPA_076301	1.09275		0.72768				DIV	syntenin-1	protein binding	N/A	protein coding gene					0	0
LOC109400672	AALFPA_057375	0.923328		0.725755				DIV	Tetraspanin [Source:UniProtKB/TrEMBL;Acc:A0A023EK90]	N/A	N/A	protein coding gene	-	tetraspanin 42Ea, isoform A	Tetraspanin 42Ea	Tsp42Ea	38.2	2.65e-47
LOC115255374	AALFPA_054626	0.898831		0.72242				DIV	inhibitor of Bruton tyrosine kinase-like	protein binding	N/A	protein coding gene	-	uncharacterized protein Dmel_CG8060	-	CG8060	35.5	3.06e-223
LOC109398819	AALFPA_055850	0.760696		0.720617				DIV	protein TANC2	protein binding	N/A	protein coding gene	-	rolling pebbles, isoform H	rolling pebbles	rols	50.6	0
LOC109403365	AALFPA_080388	0.737178		0.719057				DIV	transmembrane channel-like protein 7, transcript variant X4	N/A	N/A	protein coding gene	Probable ion channel (PubMed:27478019, PubMed:30853433, PubMed:31184585, PubMed:32649914). Component of mechanosensitive neurons that participates in proprioception, sensing food texture, and directing egg-laying site selection (oviposition) (PubMed:27478019, PubMed:27298354, PubMed:30853433, PubMed:31184585, PubMed:32649914). Component of multi-dendritic neurons of the labellum (md-L) where it i…	transmembrane channel-like, isoform D	Transmembrane channel-like	Tmc	27.6	4.85e-07
LOC109420965	AALFPA_047567			0.707934				DIV	Putative secreted protein [Source:UniProtKB/TrEMBL;Acc:A0A023ENW3]	N/A	N/A	protein coding gene	-	pasiflora 2, isoform A	pasiflora 2	pasi2	72.4	3.24e-126
LOC109433632	AALFPA_065649			0.706862				DIV	rab GTPase-binding effector protein 1, transcript variant X2	GTPase activator activity;growth factor activity;metal ion binding	endocytosis	protein coding gene	-	Rabaptin-5	Rabaptin-5	Rbpn-5	36.4	3.4e-102
LOC109397421	AALFPA_065055	1.25677	1.06107	0.703764				DIV	galectin-4	carbohydrate binding	N/A	protein coding gene					0	0
LOC109397724	AALFPA_065372	1.01015		0.695576				DIV	Putative members of chemokine-like factor super family [Source:UniProtKB/TrEMBL;Acc:A0A023EHR4]	N/A	N/A	protein coding gene	-	uncharacterized protein Dmel_CG1572, isoform C	-	CG1572	53	8.62e-41
LOC109410080	AALFPA_060942	0.951433		0.694137				DIV	T-complex protein 1 subunit alpha	ATP binding;ATP hydrolysis activity;unfolded protein binding	protein folding	protein coding gene	Molecular chaperone; assists the folding of proteins upon ATP hydrolysis. Known to play a role, in vitro, in the folding of actin and tubulin.	chaperonin containing TCP1 subunit 1, isoform A	Chaperonin containing TCP1 subunit 1	CCT1	88.3	0
LOC109414758	AALFPA_066338			0.69314				DIV	Putative cpij006986 conserved protein [Source:UniProtKB/TrEMBL;Acc:A0A023EGL8]	N/A	N/A	protein coding gene	-	uncharacterized protein Dmel_CG5447, isoform B	-	CG5447	69.9	1.43e-72
LOC109426511	AALFPA_061830			0.690086				DIV	probable G-protein coupled receptor Mth-like 14	N/A	N/A	protein coding gene	-	methuselah-like 14	methuselah-like 14	mthl14	26.2	1.64e-32
LOC115266348	AALFPA_061261			0.687107				DIV	protein ABHD4-like	catalytic activity	N/A	protein coding gene	-	pummelig, isoform F	pummelig	puml	64.8	3.66e-165
LOC115261056	AALFPA_075238			0.675733				DIV	Putative selenoprotein g [Source:UniProtKB/TrEMBL;Acc:A0A023ECG5]	N/A	N/A	protein coding gene					0	0
LOC109412766	AALFPA_043390	1.02355		0.673796				DIV	galectin-4-like	carbohydrate binding	N/A	protein coding gene					0	0
LOC109428872	AALFPA_079256			0.673022				DIV	beta-1,4-mannosyl-glycoprotein 4-beta-N-acetylglucosaminyltransferase-like	beta-1,4-mannosylglycoprotein 4-beta-N-acetylglucosaminyltransferase activity	protein N-linked glycosylation	protein coding gene	-	uncharacterized protein Dmel_CG31849	beta-1,4-mannosyl-glycoprotein 4-beta-N-acetylglucosaminyltransferase	Mgat3	29	9.12e-42
LOC109421298	AALFPA_053672	0.651699		0.672259				DIV	signal transducing adapter molecule 2	phosphatidylinositol binding;protein binding;ubiquitin binding	N/A	protein coding gene	-	signal transducing adaptor molecule	Signal transducing adaptor molecule	Stam	55.7	1.23e-147
LOC109411288	AALFPA_046197	1.1942		0.670388				DIV	heat shock protein 60A-like	ATP binding;ATP hydrolysis activity	protein folding;protein refolding	protein coding gene	Prevents misfolding and promotes the refolding and proper assembly of unfolded polypeptides generated under stress conditions.	heat shock protein 60A, isoform A	Heat shock protein 60A	Hsp60A	83.2	5.04e-313
LOC109403368	AALFPA_057803	0.660921		0.669393				DIV	tetraspanin-2A-like	N/A	N/A	protein coding gene	Required for assembly of smooth septate junctions (sSJs), together with Ssk and mesh. Important for barrier function of the midgut epithelium.	tetraspanin 2A, isoform B	Tetraspanin 2A	Tsp2A	57.8	6.35e-53
LOC115260692	AALFPA_059244	1.29435		0.665166				DIV	Putative beta-1 [Source:UniProtKB/TrEMBL;Acc:A0A023ESK1]	beta-1,4-mannosyltransferase activity	N/A	protein coding gene	Glycosyltransferase with a proposed role in glycosphingolipid biosynthesis. Neurogenic protein implicated in epithelial development. Critical component of a differential oocyte-follicle cell adhesive system.	egghead, isoform D	egghead	egh	86.2	4.58e-285
LOC109422733	AALFPA_058962			0.663164				DIV	Putative gtpase rab1/ypt1 small g protein superfamily [Source:UniProtKB/TrEMBL;Acc:A0A023ELP6]	GTP binding;GTPase activity	N/A	protein coding gene	-	Rab8, isoform C	Rab8	Rab8	89.4	3.3e-125
LOC109406096	AALFPA_063913	0.759762		0.658123				DIV	microspherule protein 1-like	G-quadruplex RNA binding;protein binding	N/A	protein coding gene	-	reduction in Cnn dots 5	Reduction in Cnn dots 5	Rcd5	54	2.42e-154
LOC109424711	AALFPA_058163	0.816644		0.655662				DIV	ubiquitin carboxyl-terminal hydrolase	thiol-dependent deubiquitinase	ubiquitin-dependent protein catabolic process	protein coding gene	Ubiquitin-protein hydrolase is involved both in the processing of ubiquitin precursors and of ubiquitinated proteins. This enzyme is a thiol protease that recognizes and hydrolyzes a peptide bond at the C-terminal glycine of ubiquitin.	ubiquitin carboxy-terminal hydrolase, isoform B	Ubiquitin carboxy-terminal hydrolase	Uch	51.5	1.69e-77
LOC109414257	AALFPA_057152	0.975886		0.650625				DIV	Putative voltage-gated potassium channel [Source:UniProtKB/TrEMBL;Acc:A0A023ENX1]	protein binding	protein homooligomerization	protein coding gene	-	uncharacterized protein Dmel_CG10465	-	CG10465	74.7	1.05e-154
LOC109431124	AALFPA_077459			0.649713				DIV	unspecified product	N/A	N/A	pseudogene	Phosphorylase b kinase catalyzes the phosphorylation of serine in certain substrates, including troponin I. The alpha chain may bind calmodulin (By similarity).	uncharacterized protein Dmel_CG7766, isoform A	-	CG7766	76.6	0
LOC109397774	AALFPA_049109	1.10887		0.647379				DIV	Rhomboid-like protein [Source:UniProtKB/TrEMBL;Acc:A0A182GPK2]	calcium ion binding;serine-type endopeptidase activity	N/A	protein coding gene	-	rhomboid-4, isoform B	rhomboid-4	rho-4	57.1	1.34e-144
LOC115253608	AALFPA_075694			0.646659				DIV	uncharacterized LOC115253608	protein binding	N/A	protein coding gene	Required for polarization of the embryonic, imaginal disk and follicular epithelia. Specifically restricts apical membrane determinants to the apical cell surface; acts to exclude crb from the basolateral domain and define adherens junction position. Regulates cellular growth and differentiation; acts as a tumor suppressor. Essential for odor guided behavior.	scribble, isoform I	scribble	scrib	56.8	4.59e-139
LOC109397693	AALFPA_079543	1.1426		0.644038				DIV	uncharacterized LOC109397693, transcript variant X1	N/A	N/A	protein coding gene	-	uncharacterized protein Dmel_CG15865	-	CG15865	28.2	1.78e-70
LOC109415865	AALFPA_041422			0.643817				DIV	Putative ca2+-binding protein [Source:UniProtKB/TrEMBL;Acc:A0A023EJL4]	calcium ion binding	N/A	protein coding gene	-	uncharacterized protein Dmel_CG17765	-	CG17765	74.9	1.58e-87
LOC109422938	AALFPA_067521	0.536075		0.640394				DIV	26S proteasome non-ATPase regulatory subunit 1	enzyme regulator activity	regulation of protein catabolic process	protein coding gene	Acts as a regulatory subunit of the 26S proteasome which is involved in the ATP-dependent degradation of ubiquitinated proteins.	regulatory particle non-ATPase 2, isoform B	Regulatory particle non-ATPase 2	Rpn2	78.1	0
LOC109406022	AALFPA_041639	0.599573		0.639331				DIV	charged multivesicular body protein 5	N/A	vacuolar transport	protein coding gene	Probable peripherally associated component of the endosomal sorting required for transport complex III (ESCRT-III) which is involved in multivesicular bodies (MVBs) formation and sorting of endosomal cargo proteins into MVBs. MVBs contain intraluminal vesicles (ILVs) that are generated by invagination and scission from the limiting membrane of the endosome and are delivered to lysosomes enabling …	vacuolar protein sorting 60, isoform B	Vacuolar protein sorting 60	Vps60	69.9	2.39e-87
LOC109428956	AALFPA_064895			0.629058				DIV	CCT-theta [Source:UniProtKB/TrEMBL;Acc:A0A023EUU8]	ATP binding;ATP hydrolysis activity;unfolded protein binding	protein folding	protein coding gene	-	chaperonin containing TCP1 subunit 8	Chaperonin containing TCP1 subunit 8	CCT8	77.3	1.82e-305
LOC109421021	AALFPA_074298	0.977747		0.626409				DIV	beta-1,4-mannosyl-glycoprotein 4-beta-N-acetylglucosaminyltransferase-like	beta-1,4-mannosylglycoprotein 4-beta-N-acetylglucosaminyltransferase activity	protein N-linked glycosylation	protein coding gene	-	uncharacterized protein Dmel_CG31849	beta-1,4-mannosyl-glycoprotein 4-beta-N-acetylglucosaminyltransferase	Mgat3	29	1.56e-41
LOC109403287	AALFPA_040576			0.626029				DIV	vacuolar protein sorting-associated protein 37B-like	N/A	N/A	protein coding gene	-	vacuolar protein sorting 37B, isoform B	Vacuolar protein sorting 37B	Vps37B	48.9	1.46e-49
LOC109432358	AALFPA_052632	0.866773		0.624349				DIV	Putative beta-1 [Source:UniProtKB/TrEMBL;Acc:A0A023ESK1]	beta-1,4-mannosyltransferase activity	N/A	protein coding gene	Glycosyltransferase with a proposed role in glycosphingolipid biosynthesis. Neurogenic protein implicated in epithelial development. Critical component of a differential oocyte-follicle cell adhesive system.	egghead, isoform D	egghead	egh	86.2	8.06e-284
LOC109433204	AALFPA_073407	0.687294		0.624273				DIV	protein snakeskin	N/A	septate junction assembly	protein coding gene	Required for assembly of smooth septate junctions (sSJs), together with mesh and Tsp2A (PubMed:22854041, PubMed:26848177). May be important for barrier function of the midgut epithelium.	snakeskin, isoform A	Snakeskin	Ssk	65.4	1.66e-73
LOC109430292	AALFPA_041622	0.618838		0.624037				DIV	nuclear export mediator factor NEMF homolog	N/A	N/A	protein coding gene	As part of the ribosome quality control complex (RQC), a ribosome-associated complex, mediates the extraction of incompletely synthesized nascent chains from stalled ribosomes as well as their ubiquitin-mediated proteasomal degradation. Thereby, frees ribosomes from the stalled translation complex and prevents the accumulation of nascent polypeptide chains that are potentially toxic for the cell …	caliban, isoform B	Caliban	Clbn	55.4	0
LOC109403784	AALFPA_064451			0.623821				DIV	microspherule protein 1	G-quadruplex RNA binding;protein binding	N/A	protein coding gene	-	reduction in Cnn dots 5	Reduction in Cnn dots 5	Rcd5	54.4	6.5e-158
LOC109414726	AALFPA_071472			0.623759				DIV	ras-like GTP-binding protein RhoL	GTP binding;GTPase activity	small GTPase mediated signal transduction	protein coding gene	Essential for the maturation of hemocytes.	Rho-like, isoform A	Rho-like	RhoL	42.2	1.44e-38
LOC115268474	AALFPA_068433			0.621024				DIV	heat shock protein 83-like	N/A	N/A	pseudogene	Molecular chaperone that promotes the maturation, structural maintenance and proper regulation of specific target proteins involved for instance in cell cycle control and signal transduction. Undergoes a functional cycle that is linked to its ATPase activity. This cycle probably induces conformational changes in the client proteins, thereby causing their activation. Interacts dynamically with var…	heat shock protein 83, isoform B	Heat shock protein 83	Hsp83	85.1	7.53e-273
LOC109403133	AALFPA_080238	0.822561		0.615274				DIV	Putative vacuolar assembly/sorting protein did2 [Source:UniProtKB/TrEMBL;Acc:A0A023EJE6]	N/A	vacuolar transport	protein coding gene	-	charged multivesicular body protein 1, isoform B	Charged multivesicular body protein 1	Chmp1	82.8	5.92e-107
LOC109428672	AALFPA_079278	0.641219		0.611833				DIV	unspecified product	N/A	N/A	pseudogene	Non-receptor protein tyrosine phosphatase required for maintaining Dock in its non-phosphorylated state.	protein tyrosine phosphatase 61F, isoform B	Protein tyrosine phosphatase 61F	Ptp61F	56.2	2.71e-131
LOC109430026	AALFPA_040926			0.607764				DIV	unspecified product	N/A	N/A	pseudogene	-	transmembrane protein 63	Transmembrane protein 63	Tmem63	39.3	2.44e-89
LOC109401305	AALFPA_069194	0.594806		0.602472				DIV	ras-related protein Rab-18A-like	GTP binding;GTPase activity	N/A	protein coding gene	-	Rab18	Rab18	Rab18	48.7	5.26e-62
LOC115266621	AALFPA_067493			0.602343				DIV	programmed cell death 6-interacting protein-like	protein binding	N/A	protein coding gene	-	ALG-2 interacting protein X	ALG-2 interacting protein X	ALiX	59.5	0
LOC109402112	AALFPA_051222	0.743696		0.600782				DIV	sorting nexin-2	phosphatidylinositol binding	endocytosis;intracellular protein transport	protein coding gene	-	sorting nexin 1, isoform B	Sorting nexin 1	Snx1	68.1	3.96e-186
LOC109413668	AALFPA_074028	0.651382		0.593232				DIV	deoxyhypusine hydroxylase	deoxyhypusine monooxygenase activity	peptidyl-lysine modification to peptidyl-hypusine	protein coding gene	Catalyzes the hydroxylation of the N(6)-(4-aminobutyl)-L-lysine intermediate to form hypusine, an essential post-translational modification only found in mature eIF-5A factor (By similarity). Essential for organismal viability and plays a role in a wide number of important processes such as cell growth and proliferation, and regulates induction of autophagy and protein synthesis. Has a role in eI…	nero	nero	nero	72.1	4.78e-149
LOC109404805	AALFPA_046493	0.567147		0.592967				DIV	probable 26S proteasome non-ATPase regulatory subunit 3	enzyme regulator activity	regulation of protein catabolic process	protein coding gene	Acts as a regulatory subunit of the 26 proteasome which is involved in the ATP-dependent degradation of ubiquitinated proteins.	regulatory particle non-ATPase 3, isoform B	Regulatory particle non-ATPase 3	Rpn3	75	1.74e-249
LOC109428409	AALFPA_078081			0.59163				DIV	protein C19orf12 homolog	N/A	N/A	protein coding gene	-	uncharacterized protein Dmel_CG3740	-	CG3740	55	6.19e-49
LOC109404944	AALFPA_064964	0.483407		0.590553				DIV	26S proteasome non-ATPase regulatory subunit 12	N/A	N/A	protein coding gene	-	regulatory particle non-ATPase 5	Regulatory particle non-ATPase 5	Rpn5	61.1	3.34e-209
LOC109407957	AALFPA_046039			0.590347				DIV	unspecified product	N/A	N/A	pseudogene	Required for the normal migration of longitudinal and peripheral glial cells. During larval development, required for the migration of the subretinal glia into the eye disk. During embryonic development, also controls the migration of muscle cells toward their attachment sites. Required in the mesoderm for the correct morphogenesis of embryonic gonad and for tracheal branch fusion during tracheal…	fear-of-intimacy, isoform B	fear-of-intimacy	foi	67.7	9.13e-66
LOC109408623	AALFPA_057319	0.659826		0.571627				DIV	huntingtin-interacting protein 1-like, transcript variant X9	actin binding;clathrin binding;phospholipid binding	endocytosis	protein coding gene	-	huntingtin interacting protein 1, isoform A	Huntingtin interacting protein 1	Hip1	32.5	7.41e-162
LOC109398849	AALFPA_043131	0.694675		0.571562				DIV	oxygen-dependent coproporphyrinogen-III oxidase	coproporphyrinogen oxidase activity	porphyrin-containing compound biosynthetic process	protein coding gene	Involved in the heme biosynthesis. Catalyzes the aerobic oxidative decarboxylation of propionate groups of rings A and B of coproporphyrinogen-III to yield the vinyl groups in protoporphyrinogen-IX (By similarity).	coproporphyrinogen oxidase, isoform B	Coproporphyrinogen oxidase	Coprox	74.2	4.57e-189
LOC109403729	AALFPA_072935	0.63247		0.571358				DIV	T-complex protein 1 subunit eta [Source:UniProtKB/TrEMBL;Acc:A0A023EUT4]	ATP binding;ATP hydrolysis activity;unfolded protein binding	protein folding	protein coding gene	-	chaperonin containing TCP1 subunit 7	Chaperonin containing TCP1 subunit 7	CCT7	84.6	0
LOC109412975	AALFPA_078425	0.946533		0.570264				DIV	serine-rich adhesin for platelets-like	beta-catenin binding;protein binding	Wnt signaling pathway;negative regulation of Wnt signaling pathway	protein coding gene	-	APC-like, isoform B	APC-like	Apc	35.7	6.87e-269
LOC109427701	AALFPA_079614	0.829904		0.570262				DIV	protein trapped in endoderm-1, transcript variant X1	G protein-coupled receptor activity	G protein-coupled receptor signaling pathway	protein coding gene	Essential for the first active step of germ cell migration: transepithelial migration of germ cells through the posterior midgut (PMG) epithelium.	trapped in endoderm 1, isoform B	Trapped in endoderm 1	Tre1	46.6	3.44e-109
LOC115255844	AALFPA_071525	0.790451		0.545918				DIV	unspecified product	N/A	N/A	pseudogene	-	inscuteable	inscuteable	insc	47.4	3.35e-26
LOC109427321	AALFPA_059255	0.661874		0.538107				DIV	Putative chaperonin [Source:UniProtKB/TrEMBL;Acc:A0A023ETN8]	ATP binding;ATP hydrolysis activity;unfolded protein binding	protein folding	protein coding gene	-	chaperonin containing TCP1 subunit 6	Chaperonin containing TCP1 subunit 6	CCT6	79.5	3.44e-310
LOC109419559	AALFPA_050730	0.667982		0.516708				DIV	26S proteasome non-ATPase regulatory subunit 6 [Source:UniProtKB/TrEMBL;Acc:A0A182G8H1]	enzyme regulator activity	N/A	protein coding gene	Acts as a regulatory subunit of the 26S proteasome which is involved in the ATP-dependent degradation of ubiquitinated proteins.	regulatory particle non-ATPase 7	Regulatory particle non-ATPase 7	Rpn7	79.7	1.02e-223
LOC109409765	AALFPA_065056	0.734188	1.06285	0.503221				DIV	prominin-like protein, transcript variant X12	N/A	N/A	protein coding gene	-	prominin-like, isoform E	prominin-like	promL	26.7	3.74e-93
LOC109402400	AALFPA_045645	0.714153		0.500556				DIV	T-complex protein 1 subunit epsilon	ATP binding;ATP hydrolysis activity;unfolded protein binding	protein folding	protein coding gene	-	chaperonin containing TCP1 subunit 5, isoform A	Chaperonin containing TCP1 subunit 5	CCT5	84.8	0
LOC109425451	AALFPA_080219	0.723434		0.496554				DIV	T-complex protein 1 subunit gamma [Source:UniProtKB/TrEMBL;Acc:A0A182G413]	ATP binding;ATP hydrolysis activity;unfolded protein binding	protein folding	protein coding gene	Molecular chaperone; assists the folding of proteins upon ATP hydrolysis. Known to play a role, in vitro, in the folding of actin and tubulin.	chaperonin containing TCP1 subunit 3, isoform C	Chaperonin containing TCP1 subunit 3	CCT3	83.9	0
LOC109424304	AALFPA_068167	0.679111		0.496548				DIV	PRA1 family protein 3-like	N/A	N/A	protein coding gene		Jwa			46	4e-50
LOC109422372	AALFPA_057129	0.684384		0.495222				DIV	26S proteasome non-ATPase regulatory subunit 7, transcript variant X2	isopeptidase activity;metallopeptidase activity;protein binding	N/A	protein coding gene	Acts as a regulatory subunit of the 26S proteasome which is involved in the ATP-dependent degradation of ubiquitinated proteins.	regulatory particle non-ATPase 8, isoform C	Regulatory particle non-ATPase 8	Rpn8	91.4	4.17e-192
LOC109426665	AALFPA_073797	0.685929		0.494671				DIV	charged multivesicular body protein 4b	N/A	vacuolar transport	protein coding gene	-	shrub	shrub	shrb	64.3	2.46e-82
LOC109430224	AALFPA_070890	0.988578		0.490887				DIV	T-complex protein 1 subunit alpha	ATP binding;ATP hydrolysis activity;unfolded protein binding	protein folding	protein coding gene	Molecular chaperone; assists the folding of proteins upon ATP hydrolysis. Known to play a role, in vitro, in the folding of actin and tubulin.	chaperonin containing TCP1 subunit 1, isoform A	Chaperonin containing TCP1 subunit 1	CCT1	87.4	0
LOC109432183	AALFPA_071662	0.795448	1.17241	0.490635				DIV	prominin-like protein, transcript variant X4	N/A	N/A	protein coding gene					0	0
LOC109622238	AALFPA_049355	0.656017		0.426248				DIV	polycomb protein Asx, transcript variant X6	DNA binding	N/A	protein coding gene	Atypical Polycomb group protein, which may be involved in both Polycomb group (PcG) and trithorax group (trxG) complexes. Non-catalytic component of the PR-DUB complex, a complex that specifically mediates deubiquitination of histone H2A monoubiquitinated at 'Lys-118' (H2AK118ub1). Does not deubiquitinate monoubiquitinated histone H2B. Required to maintain the transcriptionally repressive state o…	additional sex combs, isoform D	Additional sex combs	Asx	76.2	7.58e-68
LOC109422018	AALFPA_071117	0.587969		0.391145				DIV	integrin beta-PS, transcript variant X1	N/A	N/A	protein coding gene	Integrin alpha-PS1/beta-PS is a receptor for laminin (PubMed:7972082). Integrin alpha-PS2/beta-PS is a receptor for Tig, wb and Ten-m (PubMed:7924982, PubMed:7972082, PubMed:9660786). Contributes to endodermal integrity and adhesion between the midgut epithelium and the surrounding visceral muscle (PubMed:15469969). Essential for migration of the primordial midgut cells and for maintaining, but n…	myospheroid, isoform C	myospheroid	mys	62.7	0
LOC109423080	AALFPA_041533	0.950638		0.359171				DIV	Non-specific serine/threonine protein kinase [Source:UniProtKB/TrEMBL;Acc:A0A182H2D3]	ATP binding;protein kinase activity;protein serine kinase activity;protein serine/threonine kinase activity	intracellular signal transduction;protein phosphorylation	protein coding gene	-	frayed, isoform C	frayed	fray	72.8	5.3e-273
LOC109401645	AALFPA_056689	0.632729		0.266231				DIV	ubiquitin-like modifier-activating enzyme 1	ubiquitin-like modifier activating enzyme activity	N/A	protein coding gene	-	ubiquitin activating enzyme 1, isoform C	Ubiquitin activating enzyme 1	Uba1	70.9	2.18e-300
LOC109420874	AALFPA_074976	-0.900748		-0.37744				DIV	WD_REPEATS_REGION domain-containing protein [Source:UniProtKB/TrEMBL;Acc:A0A182GVV8]	peroxisome matrix targeting signal-2 binding;protein binding	protein import into peroxisome matrix	protein coding gene	-	peroxin 7, isoform B	Peroxin 7	Pex7	35.2	1.06e-63
LOC109423597	AALFPA_057515	-0.761383		-0.40557				DIV	fibroblast growth factor receptor-like 1	N/A	N/A	protein coding gene	-	uncharacterized protein Dmel_CG31431, isoform B	-	CG31431	37.7	4.34e-52
LOC115255376	AALFPA_073234		-0.633912	-0.502233				DIV	GATOR complex protein WDR59-like, transcript variant X1	protein binding	N/A	protein coding gene	A component of the GATOR subcomplex GATOR2 which functions as an activator of the amino acid-sensing branch of the TORC1 signaling pathway. The two GATOR subcomplexes, GATOR1 and GATOR2, regulate the TORC1 pathway in order to mediate metabolic homeostasis, female gametogenesis and the response to amino acid limitation and complete starvation. GATOR2 activates the TORC1 signaling pathway through t…	WD repeat domain 59, isoform D	WD repeat domain 59	Wdr59	49.8	0
LOC109411537	AALFPA_079683			-0.59573				DIV	centromere/kinetochore protein zw10	N/A	mitotic cell cycle	protein coding gene	Essential component of the mitotic checkpoint, which prevents cells from prematurely exiting mitosis (PubMed:15886105, PubMed:17576797). Required for the assembly of the dynein-dynactin, Mad2 complexes and spindly/CG15415 onto kinetochores (PubMed:15886105, PubMed:17576797). During cytokinesis in male meiotic cells it is required for completion of cleavage furrow ingression, possibly in conjuncti…	Zeste-white 10	Zeste-white 10	Zw10	33	7.54e-136
LOC109410229	AALFPA_043000			-0.646655				DIV	Putative cell cycle-associated protein mob1-1 [Source:UniProtKB/TrEMBL;Acc:A0A023EKY4]	N/A	N/A	protein coding gene	-	MOB kinase activator 3	MOB kinase activator 3	Mob3	81.7	1.1e-135
LOC109402848	AALFPA_079838			-0.658842				DIV	uncharacterized LOC109402848	N/A	cell adhesion;tissue regeneration	protein coding gene					0	0
LOC115260381	AALFPA_054042			-0.684558				DIV	unspecified product	N/A	N/A	pseudogene	This protein is a 'fusion' protein encoding four enzymatic activities of the pyrimidine pathway (GATase, CPSase, ATCase and DHOase).	rudimentary, isoform D	rudimentary	r	73	0
LOC109412721	AALFPA_068639	-1.1457	-0.885682	-0.694225				DIV	Innexin [Source:UniProtKB/TrEMBL;Acc:A0A182HF50]	N/A	ion transport	protein coding gene	Structural components of the gap junctions. Essential for proper epithelial development of the epidermis.	innexin 3, isoform B	Innexin 3	Inx3	68.7	5.94e-202
LOC109409392	AALFPA_042735	-0.841556		-0.697965				DIV	receptor-type guanylate cyclase Gyc76C-like	ATP binding;phosphorus-oxygen lyase activity;protein kinase activity	cyclic nucleotide biosynthetic process;intracellular signal transduction;protein phosphorylation	protein coding gene	-	uncharacterized protein Dmel_CG42637, isoform C	-	CG42637	63.9	0
LOC109420097	AALFPA_080821	-1.05341		-0.710733				DIV	receptor-type guanylate cyclase Gyc76C-like	ATP binding;phosphorus-oxygen lyase activity;protein kinase activity	cyclic nucleotide biosynthetic process;intracellular signal transduction;protein phosphorylation	protein coding gene	-	uncharacterized protein Dmel_CG42637, isoform C	-	CG42637	60.2	0
LOC109404132	AALFPA_052884			-0.721647				DIV	modifier of mdg4-like, transcript variant X15	protein binding	N/A	protein coding gene	Component of the gypsy chromatin insulator complex which is required for the function of the gypsy chromatin insulator and other endogenous chromatin insulators. Chromatin insulators are regulatory elements which establish independent domains of transcriptional activity within eukaryotic genomes. Insulators have two defining properties; they can block the communication between an enhancer and a p…	modifier of mdg4, isoform S	modifier of mdg4	mod(mdg4)	37.4	2.54e-83
LOC109411919	AALFPA_043035			-0.768509				DIV	neurogenic locus protein delta, transcript variant X2	calcium ion binding	Notch signaling pathway;cell communication;multicellular organism development	protein coding gene	Acts as a ligand for Notch (N) receptor. Essential for proper differentiation of ectoderm. Dl is required for the correct separation of neural and epidermal cell lineages. Fringe (fng) acts in the Golgi to determine the type of O-linked fucose on the EGF modules in N, altering the ability of N to bind with Delta (Dl). O-fut1 also has a role in modulating the interaction.	delta, isoform C	Delta	Dl	60.4	1.74e-92
LOC109397513	AALFPA_041845			-0.775778				DIV	dual 3',5'-cyclic-AMP and -GMP phosphodiesterase 11-like, transcript variant X4	3',5'-cyclic-nucleotide phosphodiesterase activity;phosphoric diester hydrolase activity;protein binding	signal transduction	protein coding gene	Plays a role in signal transduction by regulating the intracellular concentration of cyclic nucleotides cAMP and cGMP. Dual-specificity phosphodiesterase that catalyzes the hydrolysis of both cAMP and cGMP to 5'-AMP and 5'-GMP, respectively.	phosphodiesterase 11, isoform C	Phosphodiesterase 11	Pde11	78.1	0
LOC109406924	AALFPA_067405			-0.783768				DIV	biorientation of chromosomes in cell division protein 1-like 1	N/A	N/A	protein coding gene	-	biorientation defective 1, isoform C	Biorientation Defective 1	BOD1	37.4	6.01e-45
LOC109430508	AALFPA_044098	-1.69616		-0.818193				DIV	post-GPI attachment to proteins factor 2-like, transcript variant X2	N/A	N/A	protein coding gene	-	uncharacterized protein Dmel_CG7990, isoform A	-	CG7990	59.3	1.77e-86
LOC109413613	AALFPA_051721			-0.840788				DIV	protein amalgam-like, transcript variant X4	N/A	N/A	protein coding gene	-	klingon	klingon	klg	25.8	8.01e-35
LOC115254036	AALFPA_046544	-0.754126		-0.848505				DIV	unspecified product	N/A	N/A	pseudogene	-	carbonic anhydrase 1	Carbonic anhydrase 1	CAH1	63.4	8.29e-30
LOC109431239	AALFPA_077469			-0.890215				DIV	ribonucleases P/MRP protein subunit POP1	N/A	tRNA 5'-leader removal	protein coding gene	-	POP1 ribonuclease P/MRP subunit	POP1 ribonuclease P/MRP subunit	Pop1	38.9	1.42e-196
LOC109416188	AALFPA_062566	-0.824317		-0.918693				DIV	Carbonic anhydrase [Source:UniProtKB/TrEMBL;Acc:A0A023ENB2]	carbonate dehydratase activity;zinc ion binding	N/A	protein coding gene	-	carbonic anhydrase 1	Carbonic anhydrase 1	CAH1	64.9	6.33e-136
LOC109412353	AALFPA_079802	-0.719684		-0.990426				DIV	Carbonic anhydrase [Source:UniProtKB/TrEMBL;Acc:A0A023ENB2]	carbonate dehydratase activity;zinc ion binding	N/A	protein coding gene	-	carbonic anhydrase 1	Carbonic anhydrase 1	CAH1	64.9	8.55e-134
LOC109427361	AALFPA_050938			-1.02149				DIV	clumping factor A-like, transcript variant X1	N/A	N/A	protein coding gene	-	uncharacterized protein Dmel_CG32694, isoform F	-	CG32694	33	7.19e-30
LOC109425506	AALFPA_073524			-1.11143				DIV	M-phase inducer phosphatase	protein tyrosine phosphatase activity	positive regulation of cell cycle G2/M phase transition;protein dephosphorylation	protein coding gene	This protein functions as a dosage-dependent inducer in mitotic control. It is a tyrosine protein phosphatase required for progression of the cell cycle. It may directly dephosphorylate Cdk1 and activate the Cdk1 activity.	string, isoform B	string	stg	50.2	1.02e-113
LOC109401249	AALFPA_048836			-1.17268				DIV	protein amalgam, transcript variant X1	N/A	N/A	protein coding gene	-	uncharacterized protein Dmel_CG7166, isoform C	-	CG7166	24.3	2.57e-25
LOC109422971	AALFPA_076223	-1.04929		-1.24524				DIV	lysoplasmalogenase-like protein TMEM86A, transcript variant X3	N/A	N/A	protein coding gene	-	uncharacterized protein Dmel_CG7582, isoform A	-	CG7582	42.8	4.53e-49
LOC109404753	AALFPA_067145			-1.28637				DIV	protein ECT2, transcript variant X1	GTPase activator activity;guanyl-nucleotide exchange factor activity	positive regulation of GTPase activity;regulation of cytokinesis, actomyosin contractile ring assembly	protein coding gene	-	pebble, isoform B	pebble	pbl	50.7	0
LOC115263668	AALFPA_057442	-1.83093		-1.36214				DIV	ornithine aminotransferase, mitochondrial-like	catalytic activity;pyridoxal phosphate binding;transaminase activity	N/A	protein coding gene	-	ornithine aminotransferase precursor	Ornithine aminotransferase precursor	Oat	80.7	9.18e-99
LOC109409553	AALFPA_041001			-1.38376				DIV	transmembrane protein 35A, transcript variant X1	N/A	N/A	protein coding gene	-	uncharacterized protein Dmel_CG13920, isoform C	-	CG13920	71.6	1.14e-68
LOC109430162	AALFPA_079836			-1.39681				DIV	annulin	protein-glutamine gamma-glutamyltransferase activity	peptide cross-linking	protein coding gene	-	transglutaminase, isoform B	Transglutaminase	Tg	55.6	2.98e-298
LOC109401375	AALFPA_046939	-1.19192		-1.43288				DIV	monocyte to macrophage differentiation factor	N/A	cytolysis	protein coding gene	-	uncharacterized protein Dmel_CG4615	-	CG4615	54.6	7.62e-93
LOC109426455	AALFPA_055444	-2.20129		-1.66713				DIV	WD repeat-containing protein 19-like	protein binding	intraciliary retrograde transport	protein coding gene	-	outer segment 6	Outer segment 6	Oseg6	55.9	0
LOC109425984	AALFPA_046269			-1.67794				DIV	centrosomal protein of 135 kDa, transcript variant X2	N/A	N/A	protein coding gene	-	centrosomal protein 135kDa, isoform C	Centrosomal protein 135kDa	Cep135	32.2	5.73e-63
LOC115257206	AALFPA_047572			-1.75767				DIV	dihydropteridine reductase-like, transcript variant X1	oxidoreductase activity	N/A	protein coding gene	-	dihydropteridine reductase, isoform B	Dihydropteridine reductase	Dhpr	72.3	4.59e-121
LOC109409696	AALFPA_062616			-1.86113				DIV	PAS domain-containing serine/threonine-protein kinase, transcript variant X2	ATP binding;protein kinase activity	protein phosphorylation	protein coding gene	-	PAS kinase	PAS kinase	Pask	44.6	4.32e-233
LOC109413237	AALFPA_079259			-2.37218				DIV	unspecified product	N/A	N/A	pseudogene	-	loss of visual transmission	loss of visual transmission	lovit	56.2	8.42e-193
LOC109415630	AALFPA_050188			-2.41516				DIV	G2/mitotic-specific cyclin-B3-like, transcript variant X3	protein kinase binding	regulation of G2/M transition of mitotic cell cycle;regulation of cyclin-dependent protein serine/threonine kinase activity	protein coding gene	Cyclins are positive regulatory subunits of the cyclin-dependent kinases (CDKs), and thereby play an essential role in the control of the cell cycle, notably via their destruction during cell division. Probably functions redundantly with other cyclins in regulation of cell cycle. Its presence may be required to delay a deadline for completing cytokinesis that is ordinary imposed by nuclear envelo…	cyclin B3, isoform B	Cyclin B3	CycB3	45.1	9.41e-129
LOC109398281	AALFPA_077010			-2.55609				DIV	early growth response protein 1-A-like	zinc ion binding	N/A	protein coding gene					0	0
LOC109419529	AALFPA_055906			-2.59163				DIV	inositol-trisphosphate 3-kinase homolog, transcript variant X1	kinase activity	inositol phosphate biosynthetic process	protein coding gene	-	inositol 1,4,5-triphosphate kinase 1, isoform B	Inositol 1,4,5-triphosphate kinase 1	IP3K1	59.7	1.77e-120
LOC109426400	AALFPA_047609			-3.43132				DIV	G1/S-specific cyclin-D2	N/A	N/A	protein coding gene					0	0
LOC109425964	AALFPA_051177			0.548896			0.757669	IMM	socs-like	N/A	intracellular signal transduction	protein coding gene	-	suppressor of cytokine signaling at 36E, isoform C	Suppressor of cytokine signaling at 36E	Socs36E	78.9	2.6e-83
LOC109410132	AALFPA_079058	0.77031		0.608965			0.676322	IMM	transcription factor kayak-like, transcript variant X3	DNA binding;DNA-binding transcription factor activity	regulation of transcription by RNA polymerase II;regulation of transcription, DNA-templated	protein coding gene	Developmentally regulated transcription factor AP-1 binds and recognizes the enhancer DNA sequence: 5'-TGA[CG]TCA-3'. May play a role in the function or determination of a particular subset of cells in the developing embryo. It is able to carry out its function either independently of or in conjunction with Jra.	kayak, isoform F	kayak	kay	28.4	1.87e-22
LOC109415362	AALFPA_079354	0.971721		0.624415			0.489397	IMM	transcription factor kayak-like, transcript variant X1	DNA binding;DNA-binding transcription factor activity	regulation of transcription by RNA polymerase II;regulation of transcription, DNA-templated	protein coding gene	Developmentally regulated transcription factor AP-1 binds and recognizes the enhancer DNA sequence: 5'-TGA[CG]TCA-3'. May play a role in the function or determination of a particular subset of cells in the developing embryo. It is able to carry out its function either independently of or in conjunction with Jra.	kayak, isoform G	kayak	kay	26.2	3.52e-16
LOC109402465	AALFPA_050092	-0.987644		2.06624		2.02016		IMM	CLIP domain-containing serine protease 2-like	serine-type endopeptidase activity	proteolysis	protein coding gene	Component of the extracellular signaling pathway that establishes the dorsal-ventral pathway of the embryo (PubMed:9477324, PubMed:2107028, PubMed:12493753). Three proteases; ndl, gd and snk process easter to create active easter (PubMed:9477324). Active easter defines cell identities along the dorsal-ventral continuum by activating the spz ligand for the Tl receptor in the ventral region of the …	easter, isoform A	easter	ea	31	3.83e-39
LOC109621842	AALFPA_052026	10.2638	6.27975	10.2012	11.1547			IMM	uncharacterized LOC109621842	N/A	N/A	protein coding gene	-	uncharacterized protein Dmel_CG8492	-	CG8492	41.1	3.44e-177
LOC109405446	AALFPA_063759	1.0031	1.12943	0.567811	1.17369			IMM	puffyeye-like	N/A	N/A	pseudogene	Ubiquitin hydrolase that can remove conjugated ubiquitin from target proteins and polyubiquitin chains (PubMed:24173801). Essential for Myc-mediated cell growth and proliferation in developing eyes and wings (PubMed:24173801). In the wing and eye, the deubiquitinating activity acts as an antagonist to the SCF E3 ubiquitin-protein ligase member archipelago (ago) to regulate Myc and CycE stability …	puffyeye, isoform I	puffyeye	puf	35.4	0
LOC115267180	AALFPA_057263	0.884996	1.02893	0.515213	1.11165			IMM	ubiquitin carboxyl-terminal hydrolase puf-like	thiol-dependent deubiquitinase	protein deubiquitination;ubiquitin-dependent protein catabolic process	protein coding gene	Ubiquitin hydrolase that can remove conjugated ubiquitin from target proteins and polyubiquitin chains (PubMed:24173801). Essential for Myc-mediated cell growth and proliferation in developing eyes and wings (PubMed:24173801). In the wing and eye, the deubiquitinating activity acts as an antagonist to the SCF E3 ubiquitin-protein ligase member archipelago (ago) to regulate Myc and CycE stability …	puffyeye, isoform F	puffyeye	puf	52	0
LOC109623254	AALFPA_067460			0.628361	1.06942			IMM	transcriptional activator protein Pur-beta, transcript variant X3	RNA polymerase II transcription regulatory region sequence-specific DNA binding;purine-rich negative regulatory element binding	N/A	protein coding gene	-	Purine-rich binding protein-alpha, isoform E	Purine-rich binding protein-alpha	Pur-alpha	80.7	7.23e-138
LOC115270169	AALFPA_073131	2.69338	1.9285	2.55269	0.82621			IMM	Ankyrin-repeat domain	protein binding	N/A	protein coding gene					0	0
LOC109403972	AALFPA_068705	1.02301	0.898696	0.460365	0.795627			IMM	ankyrin repeat and KH domain-containing protein mask-like	RNA binding;nucleic acid binding;protein binding	N/A	protein coding gene	Mediator of receptor tyrosine kinase (RTK) signaling, and may act either downstream of MAPK or transduce signaling through a parallel branch of the RTK pathway (PubMed:11782402). Required for the development and organization of indirect flight muscle sarcomeres by regulating the formation of M line and H zone and the correct assembly of thick and thin filaments in the sarcomere (PubMed:26251439).	multiple ankyrin repeats single KH domain, isoform C	multiple ankyrin repeats single KH domain	mask	44.7	2.86e-170
LOC109415174	AALFPA_040789	1.13208		0.606341	0.672202			IMM	coronin-7, transcript variant X2	protein binding	N/A	protein coding gene	-	pod1 coronin, isoform F	pod1 coronin	pod1	61.2	0
LOC109409352	AALFPA_056282			2.63645				IMM	SERPIN domain-containing protein [Source:UniProtKB/TrEMBL;Acc:A0A182H582]	serine-type endopeptidase inhibitor activity	N/A	protein coding gene	Serine protease inhibitor which is required for pupal viability and plays an essential role in regulating the melanization reaction (PubMed:18801354, PubMed:22227521). Inhibits spontaneous melanization and appears to be involved in the melanization immune response to physical wounding in larvae and adults (PubMed:18801354, PubMed:22227521). Acts by negatively regulating the Hayan-phenoloxidase (P…	serpin 28Dc	Serpin 28Dc	Spn28Dc	32.8	1.06e-67
LOC109424255	AALFPA_058460	4.78648		2.51912				IMM	Ankyrin-repeat domain	protein binding	N/A	protein coding gene					0	0
LOC109419565	AALFPA_051036			2.30725				IMM	serine protease inhibitor 28Dc	serine-type endopeptidase inhibitor activity	N/A	protein coding gene	Serine protease inhibitor which is required for pupal viability and plays an essential role in regulating the melanization reaction (PubMed:18801354, PubMed:22227521). Inhibits spontaneous melanization and appears to be involved in the melanization immune response to physical wounding in larvae and adults (PubMed:18801354, PubMed:22227521). Acts by negatively regulating the Hayan-phenoloxidase (P…	serpin 28Dc	Serpin 28Dc	Spn28Dc	32.8	2.07e-67
LOC115260920	AALFPA_073258			2.30451				IMM	serine protease inhibitor 28Dc-like	serine-type endopeptidase inhibitor activity	N/A	protein coding gene	Serine protease inhibitor which is required for pupal viability and plays an essential role in regulating the melanization reaction (PubMed:18801354, PubMed:22227521). Inhibits spontaneous melanization and appears to be involved in the melanization immune response to physical wounding in larvae and adults (PubMed:18801354, PubMed:22227521). Acts by negatively regulating the Hayan-phenoloxidase (P…	serpin 28Dc	Serpin 28Dc	Spn28Dc	33.5	2.02e-67
LOC109415202	AALFPA_065945	1.52031		1.87786				IMM	Putative interferon-related protein pc4 [Source:UniProtKB/TrEMBL;Acc:A0A023ETC0]	N/A	N/A	protein coding gene	-	uncharacterized protein Dmel_CG31694	Interferon-related developmental regulator 1	Ifrd1	60	5.92e-141
LOC109424257	AALFPA_056647	3.48074	1.26937	1.7346				IMM	Ankyrin-repeat domain	protein binding	N/A	protein coding gene					0	0
LOC109409286	AALFPA_078320			1.30632				IMM	serine protease inhibitor 28Dc	serine-type endopeptidase inhibitor activity	N/A	protein coding gene	Serine protease inhibitor which is required for pupal viability and plays an essential role in regulating the melanization reaction (PubMed:18801354, PubMed:22227521). Inhibits spontaneous melanization and appears to be involved in the melanization immune response to physical wounding in larvae and adults (PubMed:18801354, PubMed:22227521). Acts by negatively regulating the Hayan-phenoloxidase (P…	serpin 28Dc	Serpin 28Dc	Spn28Dc	33.8	1.58e-63
LOC109416200	AALFPA_070704			1.14193				IMM	serine protease snake-like	serine-type endopeptidase activity	proteolysis	protein coding gene	Component of the extracellular signaling pathway that establishes the dorsal-ventral pathway of the embryo. Three proteases; ndl, gd and snk process easter to create active easter. Active easter defines cell identities along the dorsal-ventral continuum by activating the spz ligand for the Tl receptor in the ventral region of the embryo.	snake, isoform B	snake	snk	40.9	8.42e-70
LOC109411502	AALFPA_066746	-0.951715						IMM	hemomucin	N/A	N/A	pseudogene	Transmembrane mucin that may be involved in cellular adhesion and the innate immune response (PubMed:8662683, PubMed:12769978). Membrane-tethered mucins are involved in many cell surface functions and form a physical barrier around cells to regulate cell-cell and/or cell-substrate interactions, and protect against pathogens or harmful extracellular conditions (PubMed:8662683, PubMed:12769978, Pub…	hemomucin	Hemomucin	Hmu	43.1	3.02e-66
LOC109415920	AALFPA_056140	-0.862593						IMM	hemomucin	N/A	N/A	pseudogene	Transmembrane mucin that may be involved in cellular adhesion and the innate immune response (PubMed:8662683, PubMed:12769978). Membrane-tethered mucins are involved in many cell surface functions and form a physical barrier around cells to regulate cell-cell and/or cell-substrate interactions, and protect against pathogens or harmful extracellular conditions (PubMed:8662683, PubMed:12769978, Pub…	hemomucin	Hemomucin	Hmu	41.9	2.88e-86
LOC109429164	AALFPA_041575	-1.51339						IMM	beta-1,3-glucan-binding protein-like	hydrolase activity, hydrolyzing O-glycosyl compounds	carbohydrate metabolic process	protein coding gene	Plays a key role in innate immunity by acting as a pattern recognition receptor for beta-1,3-glucan from fungi and lipopolysaccharide from Gram-negative bacteria (PubMed:10827089). Upon recognition of invading microorganism-derived products, acts upstream of protease spz processing enzyme SPE to activate the Toll pathway and to induce the expression of antimicrobial peptides drosomycin, cecropin …	Gram-negative bacteria binding protein 1	Gram-negative bacteria binding protein 1	GNBP1	31	1.08e-39
LOC109431814	AALFPA_045642	0.598581						IMM	macroglobulin complement-related	endopeptidase inhibitor activity;protein binding	N/A	protein coding gene	-	macroglobulin complement-related	Macroglobulin complement-related	Mcr	63.4	0
LOC109402576	AALFPA_055182	0.91347	0.871328					IMM	complement C1q-like protein 4	N/A	N/A	protein coding gene	-	grunge, isoform A	Grunge	Gug	64.2	3.58e-09
LOC109408559	AALFPA_052752	-0.736565						IMM	protein sickie-like	N/A	neurogenesis	protein coding gene	Required for the immune deficiency pathway, which mediates responses to Gram-negative bacterial infection. Favors Rel activation and nuclear translocation.	sickie, isoform G	sickie	sick	42	2.26e-108
LOC109416290	AALFPA_079063	0.789511						IMM	E3 ubiquitin-protein ligase hyd, transcript variant X3	RNA binding;ubiquitin binding;ubiquitin-protein transferase activity;zinc ion binding	N/A	protein coding gene	E3 ubiquitin-protein ligase which accepts ubiquitin from an E2 ubiquitin-conjugating enzyme in the form of a thioester and then directly transfers the ubiquitin to targeted substrate (PubMed:32339205). Required for regulation of cell proliferation in imaginal disks and germ cells. Acts as a negative regulator of hh, ci and dpp expression in the anterior of the eye disk (PubMed:12421709, PubMed:79…	hyperplastic discs, isoform A	hyperplastic discs	hyd	45.1	0
LOC109429610	AALFPA_058168		0.922199		1.2301			IMM	sickie-like	N/A	N/A	pseudogene	Required for the immune deficiency pathway, which mediates responses to Gram-negative bacterial infection. Favors Rel activation and nuclear translocation.	sickie, isoform G	sickie	sick	40.1	2.68e-45
LOC109426180	AALFPA_050507	0.643651						IMM	BRWD3	N/A	N/A	pseudogene	-	BRWD3	BRWD3	BRWD3	57.6	0
LOC115254689	AALFPA_078630	0.733152						IMM	twinstar-like	N/A	N/A	pseudogene	Exhibits F-actin depolymerizing activity and regulates actin cytoskeleton dynamics (PubMed:21205790). Required for cytokinesis in both mitotic and meiotic cells and for aster migration and separation (PubMed:8522587). Promotes cell motility during ovary development and oogenesis (PubMed:11175754). During larval development, required for the cell rearrangement needed for formation of terminal fila…	twinstar	twinstar	tsr	87.8	1.14e-87
LOC109424794	AALFPA_078316	-2.43567						IMM	melanization protease 1-like	serine-type endopeptidase activity	proteolysis	protein coding gene	Serine protease which plays an essential role in the melanization immune response by acting downstream of sp7 to activate prophenoloxidase (PPO1) (PubMed:16861233). May function in diverse Hayan-dependent PPO1-activating cascades that are negatively controlled by different serpin proteins; Spn27A in the hemolymph and Spn77BA in the trachea (PubMed:18854145, PubMed:16861233). Regulation of melaniz…	melanization protease 1, isoform A	Melanization Protease 1	MP1	29.8	3.59e-33
LOC109421889	AALFPA_080033	-2.936						IMM	Peptidoglycan-recognition protein [Source:UniProtKB/TrEMBL;Acc:A0A182HEZ3]	N-acetylmuramoyl-L-alanine amidase activity;peptidoglycan binding;zinc ion binding	innate immune response;peptidoglycan catabolic process	protein coding gene	N-acetylmuramyl-L-alanine amidase involved in innate immunity by degrading bacterial peptidoglycans (PGN). Probably plays a scavenger role by digesting biologically active PGN into biologically inactive fragments. Has no direct bacteriolytic activity (By similarity).	peptidoglycan recognition protein SC2	Peptidoglycan recognition protein SC2	PGRP-SC2	45.2	6.67e-45
LOC109421890	AALFPA_073240	-2.64713						IMM	peptidoglycan-recognition protein SC2-like	N-acetylmuramoyl-L-alanine amidase activity;peptidoglycan binding;zinc ion binding	innate immune response;peptidoglycan catabolic process	protein coding gene	N-acetylmuramyl-L-alanine amidase involved in innate immunity by degrading bacterial peptidoglycans (PGN). Probably plays a scavenger role by digesting biologically active PGN into biologically inactive fragments. Has no direct bacteriolytic activity (By similarity).	peptidoglycan recognition protein SC2	Peptidoglycan recognition protein SC2	PGRP-SC2	41.7	2.24e-45
LOC109425525	AALFPA_053870	-2.06068						IMM	Peptidoglycan-recognition protein [Source:UniProtKB/TrEMBL;Acc:A0A182HEZ3]	N-acetylmuramoyl-L-alanine amidase activity;peptidoglycan binding;zinc ion binding	innate immune response;peptidoglycan catabolic process	protein coding gene	N-acetylmuramyl-L-alanine amidase involved in innate immunity by degrading bacterial peptidoglycans (PGN). Probably plays a scavenger role by digesting biologically active PGN into biologically inactive fragments. Has no direct bacteriolytic activity (By similarity).	peptidoglycan recognition protein SC2	Peptidoglycan recognition protein SC2	PGRP-SC2	45.2	1.48e-45
LOC109423584	AALFPA_073581	-1.32407						IMM	easter	N/A	N/A	pseudogene	Component of the extracellular signaling pathway that establishes the dorsal-ventral pathway of the embryo (PubMed:9477324, PubMed:2107028, PubMed:12493753). Three proteases; ndl, gd and snk process easter to create active easter (PubMed:9477324). Active easter defines cell identities along the dorsal-ventral continuum by activating the spz ligand for the Tl receptor in the ventral region of the …	easter, isoform A	easter	ea	30.7	6.4e-35
LOC109425620	AALFPA_047043	-1.02409	2.81533					IMM	serine protease	N/A	N/A	pseudogene	Serine protease which, by cleaving and activating prophenoloxidase (PPO1) after immune challenge, plays an essential role in the melanization immune response to septic wounding (PubMed:16256951, PubMed:16322759, PubMed:19071960, PubMed:24260243, PubMed:16861233). May function in diverse Hayan-dependent PPO1-activating cascades that are negatively controlled by different serpin proteins; Spn27A in…	serine protease 7, isoform A	Serine protease 7	Sp7	36.2	2.14e-45
LOC109416024	AALFPA_047402	-0.861412						IMM	serine protease easter-like	serine-type endopeptidase activity	proteolysis	protein coding gene	Component of the extracellular signaling pathway that establishes the dorsal-ventral pathway of the embryo (PubMed:9477324, PubMed:2107028, PubMed:12493753). Three proteases; ndl, gd and snk process easter to create active easter (PubMed:9477324). Active easter defines cell identities along the dorsal-ventral continuum by activating the spz ligand for the Tl receptor in the ventral region of the …	easter, isoform A	easter	ea	39.9	7.51e-87
LOC109414876	AALFPA_041974	-0.80834						IMM	serine protease easter-like	serine-type endopeptidase activity	proteolysis	protein coding gene	Component of the extracellular signaling pathway that establishes the dorsal-ventral pathway of the embryo (PubMed:9477324, PubMed:2107028, PubMed:12493753). Three proteases; ndl, gd and snk process easter to create active easter (PubMed:9477324). Active easter defines cell identities along the dorsal-ventral continuum by activating the spz ligand for the Tl receptor in the ventral region of the …	easter, isoform A	easter	ea	46.2	2.38e-85
LOC115255400	AALFPA_056620	0.588346						IMM	Putative secreted protein [Source:UniProtKB/TrEMBL;Acc:A0A023ELJ2]	N/A	N/A	protein coding gene	Involved in embryonic dorsal-ventral patterning which is generated by a series of serine protease processing events where gd processes snk which cleaves ea which then processes spz into the activating ligand for the Toll receptor. Required during this process for the secretion of ea from the developing embryo into the perivitelline space and for ea processing.	seele	seele	sel	52.7	1.81e-55
LOC109417669	AALFPA_066419	1.02134						IMM	Putative secreted protein [Source:UniProtKB/TrEMBL;Acc:A0A023ELJ2]	N/A	N/A	protein coding gene	Involved in embryonic dorsal-ventral patterning which is generated by a series of serine protease processing events where gd processes snk which cleaves ea which then processes spz into the activating ligand for the Toll receptor. Required during this process for the secretion of ea from the developing embryo into the perivitelline space and for ea processing.	seele	seele	sel	52.7	3.13e-55
LOC115254995	AALFPA_079557		4.31043					IMM	serine endopeptidase	serine-type endopeptidase activity	proteolysis	protein coding gene	Component of the extracellular signaling pathway that establishes the dorsal-ventral pathway of the embryo. Three proteases; ndl, gd and snk process easter to create active easter. Active easter defines cell identities along the dorsal-ventral continuum by activating the spz ligand for the Tl receptor in the ventral region of the embryo.	snake, isoform B	snake	snk	39.3	1.1e-51
LOC109425685	AALFPA_074768	-4.99103						IMM	serine protease inhibitor 27A, transcript variant X2	serine-type endopeptidase inhibitor activity	N/A	protein coding gene	Serine protease inhibitor that functions in embryonic dorsoventral patterning and the melanization immune response (PubMed:14654000, PubMed:14667416, PubMed:12408809, PubMed:12456640, PubMed:16861233, PubMed:16322759, PubMed:18801354, PubMed:22227521, PubMed:24260243, PubMed:24788090). Regulates dorsoventral axis formation during early development by inhibiting the serine protease easter, and is …	serpin 27A, isoform B	Serpin 27A	Spn27A	35.9	3.01e-74
LOC109414181	AALFPA_048059	-0.879306	2.34554					IMM	serine protease inhibitor 77Ba-like, transcript variant X2	serine-type endopeptidase inhibitor activity	N/A	protein coding gene	Serine protease inhibitor which plays an essential role in regulating the tracheal melanization immune response to bacterial and fungal infection (PubMed:18854145, PubMed:22227521). Acts by negatively regulating a protease cascade involving Mp1 and Sp7, that functions in the activation of the Hayan-phenoloxidase (PPO1) cascade (PubMed:18854145).	serpin 77Ba, isoform C	Serpin 77Ba	Spn77Ba	35.8	4.87e-79
LOC109430801	AALFPA_053631	0.972497						IMM	Toll-9-like	N/A	N/A	pseudogene	-	Toll-9, isoform B	Toll-9	Toll-9	31.5	5.37e-71
LOC109424175	AALFPA_057415	1.16845						IMM	Toll-9-like	NAD+ nucleosidase activity;protein binding;transmembrane signaling receptor activity	immune response;signal transduction;toll-like receptor signaling pathway	protein coding gene	-	Toll-9, isoform B	Toll-9	Toll-9	30.6	2.27e-88
LOC109421749	AALFPA_047250	-0.907462						IMM	RING-type E3 ubiquitin transferase [Source:UniProtKB/TrEMBL;Acc:A0A182HFD4]	metal ion binding	protein ubiquitination	protein coding gene	-	defense repressor 1, isoform A	defense repressor 1	dnr1	39.4	8.58e-130
LOC115253958	AALFPA_072492	-0.804613						IMM	ankyrin repeat and KH domain-containing protein mask-like	N/A	N/A	protein coding gene					0	0
LOC109405982	AALFPA_068484	-0.646288						IMM	interferon regulatory factor 2-binding protein 1-like, transcript variant X2	N/A	N/A	protein coding gene	-	protein interacting with Ttk69 and Sin3A, isoform D	Protein interacting with Ttk69 and Sin3A	Pits	38.8	1.67e-79
LOC109420460	AALFPA_069228	-0.643088						IMM	acidic leucine-rich nuclear phosphoprotein 32 family member B-like	N/A	N/A	protein coding gene					0	0
LOC109412540	AALFPA_063907	-0.634272						IMM	ankyrin-3-like, transcript variant X2	protein binding	intracellular signal transduction	protein coding gene	-	uncharacterized protein Dmel_CG13933, isoform A	-	CG13933	70.4	0
LOC109432161	AALFPA_071780	0.704323						IMM	alpha-2-macroglobulin receptor-associated protein-like	heparin binding;low-density lipoprotein particle receptor binding;receptor antagonist activity	N/A	protein coding gene	-	uncharacterized protein Dmel_CG8507	-	CG8507	57.1	1.6e-122
LOC109411937	AALFPA_069365	0.772047						IMM	probable ubiquitin carboxyl-terminal hydrolase FAF	N/A	N/A	pseudogene	Ubiquitin C-terminal hydrolase involved in development and the imd/NF-kappa-B (IMD) signaling cascade (PubMed:23919485, PubMed:1295747). Required for eye and embryo development, and plays a role in compound eye assembly and oogenesis respectively (PubMed:1295747). In the larval eye disks, cells outside the assembling facets require this protein for short-range cell interactions that prevent the m…	fat facets, isoform D	fat facets	faf	64.3	0
LOC109405214	AALFPA_079528	0.807291	0.803838					IMM	leucine-rich repeat protein soc-2 homolog, transcript variant X2	protein binding	N/A	protein coding gene	Acts as a Ras effector and participates in MAPK pathway activation. Probably acts as a regulatory subunit of protein phosphatase that specifically dephosphorylates Raf kinase and stimulate Raf activity at specialized signaling complexes upon Ras activation (By similarity).	Sur-8, isoform E	Sur-8	Sur-8	84.1	2.41e-41
LOC115268960	AALFPA_067414	0.872264						IMM	probable ubiquitin carboxyl-terminal hydrolase FAF	N/A	N/A	pseudogene	Ubiquitin C-terminal hydrolase involved in development and the imd/NF-kappa-B (IMD) signaling cascade (PubMed:23919485, PubMed:1295747). Required for eye and embryo development, and plays a role in compound eye assembly and oogenesis respectively (PubMed:1295747). In the larval eye disks, cells outside the assembling facets require this protein for short-range cell interactions that prevent the m…	fat facets, isoform D	fat facets	faf	65.7	0
LOC109423600	AALFPA_064881	0.873241	0.910182		0.720801			IMM	ankyrin repeat domain-containing protein 50, transcript variant X1	protein binding	N/A	protein coding gene	-	uncharacterized protein Dmel_CG10011	-	CG10011	51	0
LOC109406727	AALFPA_055363	0.923834						IMM	probable ubiquitin carboxyl-terminal hydrolase FAF, transcript variant X2	thiol-dependent deubiquitinase	protein deubiquitination;ubiquitin-dependent protein catabolic process	protein coding gene	Ubiquitin C-terminal hydrolase involved in development and the imd/NF-kappa-B (IMD) signaling cascade (PubMed:23919485, PubMed:1295747). Required for eye and embryo development, and plays a role in compound eye assembly and oogenesis respectively (PubMed:1295747). In the larval eye disks, cells outside the assembling facets require this protein for short-range cell interactions that prevent the m…	fat facets, isoform D	fat facets	faf	65.5	0
LOC109432032	AALFPA_068123	0.97841	0.877097		0.746171			IMM	ankyrin repeat and KH domain-containing protein mask-like	RNA binding;nucleic acid binding;protein binding	N/A	protein coding gene	Mediator of receptor tyrosine kinase (RTK) signaling, and may act either downstream of MAPK or transduce signaling through a parallel branch of the RTK pathway (PubMed:11782402). Required for the development and organization of indirect flight muscle sarcomeres by regulating the formation of M line and H zone and the correct assembly of thick and thin filaments in the sarcomere (PubMed:26251439).	multiple ankyrin repeats single KH domain, isoform C	multiple ankyrin repeats single KH domain	mask	44.8	5.13e-172
LOC109397632	AALFPA_065171	1.04703						IMM	leucine-rich repeat serine/threonine-protein kinase 1-like, transcript variant X4	ATP binding;protein binding;protein kinase activity	protein phosphorylation	protein coding gene	-	Leucine-rich repeat kinase, isoform B	Leucine-rich repeat kinase	Lrrk	56.2	0
LOC115256839	AALFPA_043381	1.08368						IMM	coronin-7-like, transcript variant X2	protein binding	N/A	protein coding gene	-	pod1 coronin, isoform F	pod1 coronin	pod1	61.5	0
LOC109409490	AALFPA_063669	1.11468						IMM	leucine-rich repeat serine/threonine-protein kinase 1-like, transcript variant X1	ATP binding;protein binding;protein kinase activity	protein phosphorylation	protein coding gene	-	Leucine-rich repeat kinase, isoform B	Leucine-rich repeat kinase	Lrrk	56.3	0
LOC115270181	AALFPA_056377	1.15833						IMM	putative ankyrin repeat protein RF_0381	protein binding	N/A	protein coding gene					0	0
LOC109430466	AALFPA_045651	1.27264						IMM	serine/threonine-protein kinase Tao-like, transcript variant X2	ATP binding;protein kinase activity	protein phosphorylation	protein coding gene	Serine/threonine-protein kinase which regulates the Hippo/SWH (Sav/Wts/Hpo) signaling pathway, a signaling pathway that plays a pivotal role in organ size control and tumor suppression by restricting proliferation and promoting apoptosis. The core of this pathway is composed of a kinase cascade wherein Hippo (hpo), in complex with its regulatory protein Salvador (sav), phosphorylates and activate…	Tao, isoform F	Tao	Tao	62.5	0
LOC109423432	AALFPA_074237					-0.86658		IMM	ankyrin-2-like	protein binding	signal transduction	protein coding gene	-	ankyrin 2, isoform M	Ankyrin 2	Ank2	61.6	1.09e-203
LOC109406965	AALFPA_049180						3.78364	IMM	putative leucine-rich repeat-containing protein DDB_G0290503, transcript variant X3	N/A	N/A	protein coding gene	-	mushroom body defect, isoform J	mushroom body defect	mud	33.9	5.85e-31
LOC115259364	AALFPA_067593			0.836562				IMM	NPC	N/A	N/A	pseudogene	-	Niemann-Pick type C-1a, isoform E	Niemann-Pick type C-1a	Npc1a	38.6	7.68e-100
LOC109424453	AALFPA_071724	0.564029		0.831067				IMM	Putative actin depolymerizing factor [Source:UniProtKB/TrEMBL;Acc:A0A023EF56]	actin binding	actin filament depolymerization	protein coding gene	Exhibits F-actin depolymerizing activity and regulates actin cytoskeleton dynamics (PubMed:21205790). Required for cytokinesis in both mitotic and meiotic cells and for aster migration and separation (PubMed:8522587). Promotes cell motility during ovary development and oogenesis (PubMed:11175754). During larval development, required for the cell rearrangement needed for formation of terminal fila…	twinstar	twinstar	tsr	97.3	8.13e-98
LOC115268072	AALFPA_056404			0.769531				IMM	socs-like	N/A	N/A	pseudogene	-	suppressor of cytokine signaling at 36E, isoform C	Suppressor of cytokine signaling at 36E	Socs36E	78.9	3.34e-83
LOC115270454	AALFPA_080391	0.880737		0.762287				IMM	scab-like	N/A	N/A	pseudogene	Integrin alpha-PS3/beta-PS is a receptor for laminin. Also binds to wb. Important during embryogenesis for the development of the trachea, dorsal vessel and salivary gland, as well as for dorsal closure. Required for short-term memory processes. Minor involvement in the establishment of the oocyte anterior-posterior length. Plays a role in timely border cell migration during oogenesis, probably m…	scab, isoform A	scab	scb	38.4	2.06e-237
LOC109407638	AALFPA_054706			0.746945				IMM	socs-like	N/A	N/A	pseudogene	-	suppressor of cytokine signaling at 36E, isoform C	Suppressor of cytokine signaling at 36E	Socs36E	78.9	1.04e-83
LOC109403038	AALFPA_067909			0.728558				IMM	cactin	protein binding	N/A	protein coding gene	Plays a role during early embryonic development. Involved in the dorsal-ventral embryonic patterning. Probably acts as a negative regulator of the NF-kappa-B (Rel) signaling pathway.	cactin	cactin	cactin	57.9	8.47e-206
LOC115270450	AALFPA_047214	0.645739		0.724283				IMM	integrin alpha-PS3-like	N/A	cell adhesion	protein coding gene	Integrin alpha-PS3/beta-PS is a receptor for laminin. Also binds to wb. Important during embryogenesis for the development of the trachea, dorsal vessel and salivary gland, as well as for dorsal closure. Required for short-term memory processes. Minor involvement in the establishment of the oocyte anterior-posterior length. Plays a role in timely border cell migration during oogenesis, probably m…	scab, isoform A	scab	scb	39.1	4.97e-253
LOC109415875	AALFPA_079494	1.22608		0.70655				IMM	sterile alpha and TIR motif-containing protein 1	NAD+ nucleosidase activity;protein binding;signaling adaptor activity	negative regulation of MyD88-independent toll-like receptor signaling pathway;response to axon injury;signal transduction	protein coding gene	NAD(+) hydrolase, which plays a key role in axonal degeneration following injury by regulating NAD(+) metabolism (PubMed:22678360, PubMed:28334607). Acts as a negative regulator of MYD88- and TRIF-dependent toll-like receptor signaling pathway by promoting Wallerian degeneration, an injury-induced form of programmed subcellular death which involves degeneration of an axon distal to the injury sit…	sterile alpha and armadillo motif, isoform F	Sterile alpha and Armadillo motif	Sarm	63	0
LOC115270456	AALFPA_064295	0.677446		0.701848				IMM	integrin alpha-PS3-like	N/A	cell adhesion	protein coding gene	Integrin alpha-PS3/beta-PS is a receptor for laminin. Also binds to wb. Important during embryogenesis for the development of the trachea, dorsal vessel and salivary gland, as well as for dorsal closure. Required for short-term memory processes. Minor involvement in the establishment of the oocyte anterior-posterior length. Plays a role in timely border cell migration during oogenesis, probably m…	scab, isoform A	scab	scb	39.3	1.58e-251
LOC109422355	AALFPA_040889			0.699222				IMM	Putative actin depolymerizing factor [Source:UniProtKB/TrEMBL;Acc:A0A023EF56]	actin binding	actin filament depolymerization	protein coding gene	Exhibits F-actin depolymerizing activity and regulates actin cytoskeleton dynamics (PubMed:21205790). Required for cytokinesis in both mitotic and meiotic cells and for aster migration and separation (PubMed:8522587). Promotes cell motility during ovary development and oogenesis (PubMed:11175754). During larval development, required for the cell rearrangement needed for formation of terminal fila…	twinstar	twinstar	tsr	97.3	9.24e-100
LOC109403353	AALFPA_066096			0.601348				IMM	putative helicase MOV-10	5'-3' RNA helicase activity;RNA binding;helicase activity	post-transcriptional gene silencing by RNA	protein coding gene	-	uncharacterized protein Dmel_CG6701, isoform B	-	CG6701	37.3	5.49e-78
LOC109410739	AALFPA_080443	0.745801		0.575273				IMM	putative helicase MOV-10, transcript variant X2	5'-3' RNA helicase activity;RNA binding;helicase activity	post-transcriptional gene silencing by RNA	protein coding gene	-	uncharacterized protein Dmel_CG6701, isoform B	-	CG6701	35.1	2.55e-82
LOC115253581	AALFPA_079330	-0.769951		-0.636232				IMM	protein aubergine-like	N/A	N/A	pseudogene	Acts via the piwi-interacting RNA (piRNA) metabolic process, which mediates the repression of transposable elements during meiosis by forming complexes composed of piRNAs and Piwi proteins and governs the methylation and subsequent repression of transposons. Directly binds piRNAs, a class of 24 to 30 nucleotide RNAs that are generated by a Dicer-independent mechanism and are primarily derived fro…	aubergine, isoform C	aubergine	aub	44.1	7.97e-240
LOC109418558	AALFPA_065618			-0.84749				IMM	protein aubergine, transcript variant X2	nucleic acid binding;protein binding	N/A	protein coding gene	Acts via the piwi-interacting RNA (piRNA) metabolic process, which mediates the repression of transposable elements during meiosis by forming complexes composed of piRNAs and Piwi proteins and governs the methylation and subsequent repression of transposons. Directly binds piRNAs, a class of 24 to 30 nucleotide RNAs that are generated by a Dicer-independent mechanism and are primarily derived fro…	aubergine, isoform C	aubergine	aub	44.2	6.37e-240
LOC109412847	AALFPA_048092			-0.877475				IMM	serine endopeptidase	serine-type endopeptidase activity	proteolysis	protein coding gene	Component of the extracellular signaling pathway that establishes the dorsal-ventral pathway of the embryo. Three proteases; ndl, gd and snk process easter to create active easter. Active easter defines cell identities along the dorsal-ventral continuum by activating the spz ligand for the Tl receptor in the ventral region of the embryo.	snake, isoform B	snake	snk	38.2	1.32e-73
LOC109622897	AALFPA_047439			-3.67875				IMM	dual oxidase	NAD(P)H oxidase H2O2-forming activity;calcium ion binding;heme binding;oxidoreductase activity;peroxidase activity	hydrogen peroxide biosynthetic process;response to oxidative stress	protein coding gene	Plays a role in innate immunity limiting microbial proliferation in the gut (PubMed:16272120, PubMed:25639794). Acts downstream of a hh-signaling pathway to induce the production of reactive oxygen species (ROS) in response to intestinal bacterial infection (PubMed:25639794). May generate antimicrobial oxidative burst through its peroxidase-like domain (PubMed:16272120).	dual oxidase, isoform C	Dual oxidase	Duox	86.4	0
LOC115256844	AALFPA_073422			-7.87072				IMM	putative defense protein Hdd11-like	N/A	N/A	protein coding gene					0	0
LOC109431700	AALFPA_056293			-0.73592			-1.20978	MET	myrosinase 1	hydrolase activity, hydrolyzing O-glycosyl compounds	carbohydrate metabolic process	protein coding gene	-	uncharacterized protein Dmel_CG9701	-	CG9701	55.2	9.65e-211
LOC115265194	AALFPA_072477	5.99805		4.97003	3.79949			MET	unspecified product	N/A	N/A	pseudogene	-	fatty acid synthase 3	Fatty acid synthase 3	FASN3	31.6	1.3e-257
LOC115270399	AALFPA_064686	2.63169		3.14618	1.31815			MET	L-lactate dehydrogenase [Source:UniProtKB/TrEMBL;Acc:A0A023ENR9]	L-lactate dehydrogenase activity;catalytic activity;oxidoreductase activity;oxidoreductase activity, acting on the CH-OH group of donors, NAD or NADP as acceptor	carbohydrate metabolic process;carboxylic acid metabolic process	protein coding gene	-	lactate dehydrogenase, isoform B	Lactate dehydrogenase	Ldh	77.3	7.7e-179
LOC109397157	AALFPA_078300			1.15668	1.29576			MET	fatty acyl-CoA reductase wat-like	fatty-acyl-CoA reductase (alcohol-forming) activity	N/A	protein coding gene	-	uncharacterized protein Dmel_CG34342, isoform D	-	CG34342	34.8	1.19e-89
LOC109420807	AALFPA_047696	1.98599		2.67094	1.11343			MET	L-lactate dehydrogenase [Source:UniProtKB/TrEMBL;Acc:A0A023ENR9]	L-lactate dehydrogenase activity;catalytic activity;oxidoreductase activity;oxidoreductase activity, acting on the CH-OH group of donors, NAD or NADP as acceptor	carbohydrate metabolic process;carboxylic acid metabolic process	protein coding gene	-	lactate dehydrogenase, isoform B	Lactate dehydrogenase	Ldh	77.3	3.53e-178
LOC109412504	AALFPA_073174	2.27522		2.95099	1.10323			MET	L-lactate dehydrogenase [Source:UniProtKB/TrEMBL;Acc:A0A023ENR9]	L-lactate dehydrogenase activity;catalytic activity;oxidoreductase activity;oxidoreductase activity, acting on the CH-OH group of donors, NAD or NADP as acceptor	carbohydrate metabolic process;carboxylic acid metabolic process	protein coding gene	-	lactate dehydrogenase, isoform B	Lactate dehydrogenase	Ldh	77.3	8.12e-176
LOC109623096	AALFPA_061562	0.584826		1.38373	0.962297			MET	saccharopine dehydrogenase-like oxidoreductase	oxidoreductase activity	N/A	protein coding gene	-	saccheropin dehydrogenase 1, isoform A	Saccheropin dehydrogenase 1	Sccpdh1	64.3	2.88e-190
LOC109423618	AALFPA_075843	1.66254		0.810496	0.949407			MET	nose resistant to fluoxetine protein 6-like	acyltransferase activity, transferring groups other than amino-acyl groups	N/A	protein coding gene	-	uncharacterized protein Dmel_CG3106, isoform B	-	CG3106	36.4	2.76e-136
LOC109417660	AALFPA_067878	1.30583	0.574999	0.688799	0.878125			MET	protein-glucosylgalactosylhydroxylysine glucosidase-like	catalytic activity	carbohydrate metabolic process	protein coding gene	-	uncharacterized protein Dmel_CG16965	-	CG16965	35.9	2.53e-120
LOC109415352	AALFPA_068398	1.11732		0.85053	0.874724			MET	nose resistant to fluoxetine protein 6-like	acyltransferase activity, transferring groups other than amino-acyl groups	N/A	protein coding gene	-	uncharacterized protein Dmel_CG3106, isoform B	-	CG3106	36	2.25e-138
LOC109622152	AALFPA_043017			0.779153	0.823386			MET	protein-glucosylgalactosylhydroxylysine glucosidase-like	catalytic activity	carbohydrate metabolic process	protein coding gene	-	uncharacterized protein Dmel_CG16965	-	CG16965	35.9	1.65e-122
LOC109421938	AALFPA_066750	0.825651		0.529715	0.508283			MET	vanin-like protein 2, transcript variant X1	hydrolase activity, acting on carbon-nitrogen (but not peptide) bonds, in linear amides	nitrogen compound metabolic process	protein coding gene	-	uncharacterized protein Dmel_CG32751, isoform A	-	CG32751	36.5	1.95e-81
LOC109426727	AALFPA_048308	1.1917		1.03343	0.455492			MET	Putative 3-oxoacyl coa thiolase [Source:UniProtKB/TrEMBL;Acc:A0A023ESI7]	acyltransferase activity;acyltransferase activity, transferring groups other than amino-acyl groups	N/A	protein coding gene	-	uncharacterized protein Dmel_CG9149	Acetyl-CoA acetyltransferase 2	Acat2	68.5	9.4e-183
LOC109410346	AALFPA_048599	-1.01121	-0.78712	-0.800682	-0.993616			MET	xaa-Pro aminopeptidase ApepP-like	hydrolase activity;metalloaminopeptidase activity	N/A	protein coding gene	Catalyzes the removal of a penultimate prolyl residue from the N-termini of peptides, such as Arg-Pro-Pro.	aminopeptidase P, isoform B	Aminopeptidase P	ApepP	46.6	5.03e-186
LOC115256834	AALFPA_059846			2.87692				MET	unspecified product	N/A	N/A	pseudogene	Non-lysosomal glucosylceramidase that catalyzes the conversion of glucosylceramide to free glucose and ceramide.	uncharacterized protein Dmel_CG33090, isoform C	-	CG33090	67.4	0
LOC109421982	AALFPA_066460			2.33221				MET	short-chain dehydrogenase/reductase family 16C member 6-like, transcript variant X2	oxidoreductase activity	N/A	protein coding gene	-	lipid droplet subset dehydrogenase 1	Lipid droplet subset dehydrogenase 1	Ldsdh1	54	2.82e-113
LOC109399309	AALFPA_050662			1.67717				MET	fructose-bisphosphate aldolase-like, transcript variant X2	catalytic activity;fructose-bisphosphate aldolase activity	glycolytic process	protein coding gene	May take part in developmental stage-specific or tissue -specific sugar-phosphate metabolisms. Protein acts on two substrates fructose 1,6-bisphosphate and fructose 1-phosphate (like other class I aldolases).	aldolase 1, isoform M	Aldolase 1	Ald1	82.6	1.7e-209
LOC109423326	AALFPA_068137			1.55756				MET	ATP-dependent 6-phosphofructokinase [Source:UniProtKB/TrEMBL;Acc:A0A023EV74]	6-phosphofructokinase activity;ATP binding	fructose 6-phosphate metabolic process;glycolytic process	protein coding gene	Catalyzes the phosphorylation of D-fructose 6-phosphate to fructose 1,6-bisphosphate by ATP, the first committing step of glycolysis.	phosphofructokinase, isoform B	Phosphofructokinase	Pfk	81	0
LOC109405340	AALFPA_053021			1.30806				MET	cholesterol 7-desaturase-like	2 iron, 2 sulfur cluster binding	N/A	protein coding gene	Catalyzes the production of 7-dehydrocholesterol (7-DHC or cholesta-5,7-dien-3beta-ol) by inserting a double bond (desaturating) at the C7-C8 single bond of cholesterol (PubMed:21632547). Essential regulator of steroid biosynthesis, as this reaction is the first step in the synthesis of the steroid hormone Delta(7)-dafachronic acid (PubMed:21632547, PubMed:16763204). Required for insect molting, …	neverland	neverland	nvd	45.7	1.74e-125
LOC109418088	AALFPA_046803	0.958594		1.17315				MET	alanine--tRNA ligase, cytoplasmic	ATP binding;alanine-tRNA ligase activity;aminoacyl-tRNA ligase activity;nucleic acid binding;nucleotide binding	alanyl-tRNA aminoacylation;tRNA aminoacylation	protein coding gene	Catalyzes the attachment of alanine to tRNA(Ala) in a two-step reaction: alanine is first activated by ATP to form Ala-AMP and then transferred to the acceptor end of tRNA(Ala). Also edits incorrectly charged tRNA(Ala) via its editing domain.	Alanyl-tRNA synthetase, isoform A	Alanyl-tRNA synthetase	AlaRS	78.6	0
LOC115255669	AALFPA_045917	1.52673		1.16954				MET	unspecified product	N/A	N/A	pseudogene	Catalyzes the production of 7-dehydrocholesterol (7-DHC or cholesta-5,7-dien-3beta-ol) by inserting a double bond (desaturating) at the C7-C8 single bond of cholesterol (PubMed:21632547). Essential regulator of steroid biosynthesis, as this reaction is the first step in the synthesis of the steroid hormone Delta(7)-dafachronic acid (PubMed:21632547, PubMed:16763204). Required for insect molting, …	neverland	neverland	nvd	46.3	5.08e-124
LOC115255620	AALFPA_058284	1.81014		1.11564				MET	cholesterol 7-desaturase-like	2 iron, 2 sulfur cluster binding	N/A	protein coding gene	Catalyzes the production of 7-dehydrocholesterol (7-DHC or cholesta-5,7-dien-3beta-ol) by inserting a double bond (desaturating) at the C7-C8 single bond of cholesterol (PubMed:21632547). Essential regulator of steroid biosynthesis, as this reaction is the first step in the synthesis of the steroid hormone Delta(7)-dafachronic acid (PubMed:21632547, PubMed:16763204). Required for insect molting, …	neverland	neverland	nvd	45.7	5.19e-123
LOC115253562	AALFPA_058936	1.51494		1.11112				MET	acetyl-CoA acetyltransferase-like	acyltransferase activity;acyltransferase activity, transferring groups other than amino-acyl groups	N/A	protein coding gene	-	uncharacterized protein Dmel_CG9149	Acetyl-CoA acetyltransferase 2	Acat2	68.2	2.19e-181
LOC109622501	AALFPA_046156			1.10903				MET	2-hydroxyacylsphingosine 1-beta-galactosyltransferase-like	UDP-glycosyltransferase activity	N/A	protein coding gene	-	UDP-glycosyltransferase family 37 member D1, isoform C	UDP-glycosyltransferase family 37 member D1	Ugt37D1	38.9	5.81e-117
LOC109424712	AALFPA_078232	2.24908		1.08865				MET	unspecified product	N/A	N/A	pseudogene	Has sphingolipid-delta-4-desaturase activity. Converts sphinganine-containing sphingolipids (such as N-acylsphinganines or dihydroceramides) into sphingolipids containing the delta-4-desaturated sphingoid base (E)-sphing-4-enine (such as N-acylsphing-4-enines or ceramides), which are required for many different functions (structural functions as well as signaling) (PubMed:11937514). Required to i…	infertile crescent, isoform A	infertile crescent	ifc	71.4	1.65e-179
LOC109417662	AALFPA_076525			1.0376				MET	protein-glucosylgalactosylhydroxylysine glucosidase-like	catalytic activity	carbohydrate metabolic process	protein coding gene					0	0
LOC109416406	AALFPA_071970	1.96703		1.0265				MET	acetyl-CoA acetyltransferase, cytosolic-like	acyltransferase activity;acyltransferase activity, transferring groups other than amino-acyl groups	N/A	protein coding gene	-	uncharacterized protein Dmel_CG9149	Acetyl-CoA acetyltransferase 2	Acat2	68.2	7.62e-180
LOC115253507	AALFPA_064656			1.01608				MET	phospholipid scramblase 1-like, transcript variant X2	phospholipid scramblase activity	plasma membrane phospholipid scrambling	protein coding gene	-	scramblase 1, isoform B	scramblase 1	scramb1	75.4	1.18e-134
LOC109433355	AALFPA_056639			0.92465				MET	fructose-bisphosphate aldolase-like, transcript variant X2	catalytic activity;fructose-bisphosphate aldolase activity	glycolytic process	protein coding gene	May take part in developmental stage-specific or tissue -specific sugar-phosphate metabolisms. Protein acts on two substrates fructose 1,6-bisphosphate and fructose 1-phosphate (like other class I aldolases).	aldolase 1, isoform M	Aldolase 1	Ald1	82.6	1.7e-209
LOC109417874	AALFPA_079559	0.670356		0.924319				MET	arginine kinase, transcript variant X1	catalytic activity;creatine kinase activity;kinase activity;transferase activity, transferring phosphorus-containing groups	phosphocreatine biosynthetic process	protein coding gene	-	arginine kinase, isoform C	Arginine kinase 1	Argk1	81.4	1.45e-226
LOC109424456	AALFPA_055190			0.891279				MET	trehalase, transcript variant X5	alpha,alpha-trehalase activity	carbohydrate metabolic process;trehalose metabolic process	protein coding gene	-	trehalase, isoform G	Trehalase	Treh	55.9	4.51e-224
LOC115259476	AALFPA_043619			0.883722				MET	very-long-chain 3-oxoacyl-CoA reductase-like	oxidoreductase activity	N/A	protein coding gene	-	spidey	spidey	spidey	53.8	2.48e-98
LOC109397832	AALFPA_063292	2.03399		0.878693				MET	unspecified product	N/A	N/A	pseudogene	Catalyzes the production of 7-dehydrocholesterol (7-DHC or cholesta-5,7-dien-3beta-ol) by inserting a double bond (desaturating) at the C7-C8 single bond of cholesterol (PubMed:21632547). Essential regulator of steroid biosynthesis, as this reaction is the first step in the synthesis of the steroid hormone Delta(7)-dafachronic acid (PubMed:21632547, PubMed:16763204). Required for insect molting, …	neverland	neverland	nvd	48.6	4.9e-117
LOC109413713	AALFPA_077321			0.824258				MET	Glyceraldehyde-3-phosphate dehydrogenase [Source:UniProtKB/TrEMBL;Acc:A0A023EPY3]	NAD binding;NADP binding;glyceraldehyde-3-phosphate dehydrogenase (NAD+) (phosphorylating) activity;oxidoreductase activity, acting on the aldehyde or oxo group of donors, NAD or NADP as acceptor	glucose metabolic process;glycolytic process	protein coding gene	-	glyceraldehyde 3 phosphate dehydrogenase 2, isoform C	Glyceraldehyde 3 phosphate dehydrogenase 2	Gapdh2	86.4	1.23e-206
LOC109417138	AALFPA_051521		5.14748					MET	lipase 1-like	hydrolase activity, acting on ester bonds	N/A	protein coding gene	Could be a digestive enzyme.	lipase 1, isoform B	Lipase 1	Lip1	37.4	1.81e-78
LOC109397065	AALFPA_061246	2.19852	2.2409					MET	fatty acyl-CoA reductase wat-like	fatty-acyl-CoA reductase (alcohol-forming) activity	N/A	protein coding gene	-	uncharacterized protein Dmel_CG34342, isoform D	-	CG34342	30	1.36e-68
LOC109408013	AALFPA_077632		1.40675					MET	probable chitinase 2, transcript variant X3	chitin binding;hydrolase activity, hydrolyzing O-glycosyl compounds	carbohydrate metabolic process	protein coding gene	-	chitinase 2, isoform B	Chitinase 2	Cht2	52.3	9.25e-165
LOC109405160	AALFPA_065431		1.31968					MET	probable chitinase 2, transcript variant X1	chitin binding;hydrolase activity, hydrolyzing O-glycosyl compounds	carbohydrate metabolic process	protein coding gene	-	chitinase 2, isoform B	Chitinase 2	Cht2	52.3	7.5e-162
LOC109409048	AALFPA_067608	0.935121	1.26215		0.986078		1.33917	MET	ornithine decarboxylase 1-like	catalytic activity	polyamine biosynthetic process	protein coding gene					0	0
LOC109418122	AALFPA_046286		0.876383					MET	ACB domain-containing protein [Source:UniProtKB/TrEMBL;Acc:A0A182GR89]	fatty-acyl-CoA binding	N/A	protein coding gene	Binds medium- and long-chain acyl-CoA esters with very high affinity and may function as an intracellular carrier of acyl-CoA esters (By similarity). May be involved in energy metabolism in a manner that depends on the substrate used for energy production. Dbi and its metabolites are involved in the regulation of multiple biological processes.	Acyl-CoA binding protein 2, isoform B	Acyl-CoA binding protein 2	Acbp2	67.9	6.04e-36
LOC109432121	AALFPA_076747	1.56937	0.613267					MET	alanyl-tRNA editing protein Aarsd1	ATP binding;alanine-tRNA ligase activity;aminoacyl-tRNA ligase activity;nucleic acid binding;nucleotide binding	alanyl-tRNA aminoacylation;tRNA aminoacylation	protein coding gene	-	uncharacterized protein Dmel_CG10802, isoform A	-	CG10802	45.1	2.25e-110
LOC109405631	AALFPA_071138		0.589142					MET	fumarate hydratase, mitochondrial, transcript variant X1	catalytic activity;fumarate hydratase activity;lyase activity	fumarate metabolic process;tricarboxylic acid cycle	protein coding gene	-	fumarase 1, isoform A	Fumarase 1	Fum1	82.1	1.51e-293
LOC115254255	AALFPA_066219		-0.785711					MET	5-aminolevulinate synthase, erythroid-specific, mitochondrial-like	N/A	N/A	pseudogene	-	aminolevulinate synthase	Aminolevulinate synthase	Alas	70.5	2.31e-175
LOC109424032	AALFPA_061307		-0.872389					MET	fatty-acid amide hydrolase 2-A, transcript variant X3	N/A	N/A	protein coding gene	-	uncharacterized protein Dmel_CG5191, isoform B	-	CG5191	58	2.59e-222
LOC115255644	AALFPA_057571		-0.915096					MET	Aminoacylase [Source:UniProtKB/TrEMBL;Acc:A0A182GM33]	aminoacylase activity;hydrolase activity	cellular amino acid metabolic process	protein coding gene	-	uncharacterized protein Dmel_CG6465	-	CG6465	64.6	5.24e-199
LOC115253777	AALFPA_040525	-1.37184	-0.961359					MET	alanine--glyoxylate aminotransferase 2-like	catalytic activity;pyridoxal phosphate binding;transaminase activity	N/A	protein coding gene	-	uncharacterized protein Dmel_CG8745	-	CG8745	68.4	1.16e-244
LOC109426909	AALFPA_041175	-1.10277	-1.15456					MET	Putative lipase [Source:UniProtKB/TrEMBL;Acc:A0A023ER51]	triglyceride lipase activity	lipid metabolic process	protein coding gene	-	uncharacterized protein Dmel_CG6295	-	CG6295	44.4	4.75e-67
LOC109414964	AALFPA_061033	-1.48788	-1.23177					MET	pyrroline-5-carboxylate reductase-like	pyrroline-5-carboxylate reductase activity	proline biosynthetic process	protein coding gene	-	Pyrroline-5-carboxylate reductase-like 2, isoform A	Pyrroline-5-carboxylate reductase-like 2	P5cr-2	65.9	1.76e-119
LOC109623385	AALFPA_075123		-1.60014					MET	pancreatic triacylglycerol lipase	triglyceride lipase activity	lipid metabolic process	protein coding gene	-	uncharacterized protein Dmel_CG6295	-	CG6295	44.4	5.52e-67
LOC115264015	AALFPA_040730	4.02409						MET	sorbitol dehydrogenase-like	N/A	N/A	pseudogene	-	sorbitol dehydrogenase-2	Sorbitol dehydrogenase 2	Sodh2	62.3	1.01e-67
LOC109406414	AALFPA_060128	1.63041						MET	ceramide-1-phosphate transfer protein-like	lipid transfer activity	intermembrane lipid transfer	protein coding gene	-	uncharacterized protein Dmel_CG30392, isoform B	-	CG30392	47.8	1.13e-63
LOC115257375	AALFPA_068112	1.58994						MET	acyl-CoA synthetase family member 3, mitochondrial-like	N/A	N/A	protein coding gene	-	uncharacterized protein Dmel_CG18155	Acyl-CoA synthetase family member 3	Acsf3	32.8	4.3e-103
LOC115269819	AALFPA_042170	1.4834						MET	dehydrodolichyl diphosphate synthase complex subunit nus1-like	transferase activity, transferring alkyl or aryl (other than methyl) groups	dolichol biosynthetic process	protein coding gene					0	0
LOC109425169	AALFPA_079421	1.38932						MET	very long-chain specific acyl-CoA dehydrogenase, mitochondrial-like	acyl-CoA dehydrogenase activity;flavin adenine dinucleotide binding;oxidoreductase activity, acting on the CH-CH group of donors	N/A	protein coding gene	-	uncharacterized protein Dmel_CG7461, isoform C	-	CG7461	62.2	3.81e-257
LOC115268733	AALFPA_040676	1.35887						MET	glycogen debranching enzyme-like	4-alpha-glucanotransferase activity;amylo-alpha-1,6-glucosidase activity	carbohydrate metabolic process;glycogen biosynthetic process;glycogen catabolic process	protein coding gene	-	uncharacterized protein Dmel_CG9485, isoform E	-	CG9485	61.1	0
LOC115262731	AALFPA_077513	1.27401						MET	serine palmitoyltransferase 1-like, transcript variant X1	catalytic activity;pyridoxal phosphate binding	biosynthetic process	protein coding gene	-	serine palmitoyltransferase subunit I, isoform A	Serine palmitoyltransferase subunit I	Spt-I	60.1	4.7e-186
LOC109430953	AALFPA_052983	1.25053						MET	Putative cytoplasm [Source:UniProtKB/TrEMBL;Acc:A0A023EJK3]	lipid transfer activity	intermembrane lipid transfer	protein coding gene	-	uncharacterized protein Dmel_CG6299, isoform C	-	CG6299	39.9	9.97e-44
LOC115271021	AALFPA_059745	1.22857						MET	palmitoyltransferase ZDHHC6-like, transcript variant X1	palmitoyltransferase activity	N/A	protein coding gene	-	uncharacterized protein Dmel_CG5196, isoform A	-	CG5196	54.3	2.35e-134
LOC109405265	AALFPA_054390	1.22221						MET	folylpolyglutamate synthase, mitochondrial-like	ATP binding;ligase activity;tetrahydrofolylpolyglutamate synthase activity	biosynthetic process;folic acid-containing compound biosynthetic process	protein coding gene	-	folylpolyglutamate synthase, isoform B	Folylpolyglutamate synthase	Fpgs	44.4	1.03e-131
LOC115254244	AALFPA_065312	1.20059						MET	uracil phosphoribosyltransferase homolog	N/A	nucleoside metabolic process	protein coding gene	-	krishah, isoform C	krishah	kri	83	6.86e-119
LOC115258186	AALFPA_071649	1.06803						MET	acyl-coenzyme A thioesterase 9, mitochondrial-like	N/A	N/A	protein coding gene	-	uncharacterized protein Dmel_CG1635	-	CG1635	57.8	9.25e-169
LOC109397638	AALFPA_050582	1.00916						MET	palmitoyltransferase ZDHHC6-like, transcript variant X1	palmitoyltransferase activity	N/A	protein coding gene	-	uncharacterized protein Dmel_CG5196, isoform A	-	CG5196	54.5	2.45e-135
LOC109426220	AALFPA_061564	0.98835						MET	annexin B9, transcript variant X5	calcium ion binding;calcium-dependent phospholipid binding	N/A	protein coding gene	-	annexin B9, isoform B	Annexin B9	AnxB9	81.5	1.67e-191
LOC109403852	AALFPA_078674	0.931987						MET	uncharacterized LOC109403852	protein binding	N/A	protein coding gene	-	will decrease acetylation	will decrease acetylation	wda	36.3	9.49e-41
LOC109400680	AALFPA_066876	0.925033						MET	phosphoacetylglucosamine mutase-like	intramolecular transferase activity, phosphotransferases;magnesium ion binding;phosphoacetylglucosamine mutase activity	carbohydrate metabolic process;organic substance metabolic process	protein coding gene	-	nesthocker	nesthocker	nst	64.7	3.89e-249
LOC115255015	AALFPA_063553	0.921036						MET	Putative aldehyde dehydrogenase [Source:UniProtKB/TrEMBL;Acc:A0A023EVW3]	oxidoreductase activity;oxidoreductase activity, acting on the aldehyde or oxo group of donors, NAD or NADP as acceptor	N/A	protein coding gene	-	uncharacterized protein Dmel_CG31075, isoform A	-	CG31075	64.3	8.11e-232
LOC109413582	AALFPA_054565	0.896871						MET	serine palmitoyltransferase 1	catalytic activity;pyridoxal phosphate binding	biosynthetic process	protein coding gene	-	serine palmitoyltransferase subunit I, isoform A	Serine palmitoyltransferase subunit I	Spt-I	59.7	6.22e-180
LOC109399407	AALFPA_044679	0.885957						MET	phosphoacetylglucosamine mutase	intramolecular transferase activity, phosphotransferases;magnesium ion binding;phosphoacetylglucosamine mutase activity	carbohydrate metabolic process;organic substance metabolic process	protein coding gene	-	nesthocker	nesthocker	nst	63.7	1.26e-245
LOC115264009	AALFPA_060982	0.880612						MET	Putative sorbitol dehydrogenase [Source:UniProtKB/TrEMBL;Acc:A0A023ERP5]	oxidoreductase activity;zinc ion binding	N/A	protein coding gene	-	sorbitol dehydrogenase-2	Sorbitol dehydrogenase 2	Sodh2	74.4	1.57e-194
LOC109420686	AALFPA_072709	0.863459						MET	peroxisomal acyl-coenzyme A oxidase 3, transcript variant X1	FAD binding;acyl-CoA oxidase activity;oxidoreductase activity, acting on the CH-CH group of donors	fatty acid beta-oxidation;fatty acid metabolic process	protein coding gene	-	uncharacterized protein Dmel_CG17544, isoform D	-	CG17544	61.4	4.43e-315
LOC109418123	AALFPA_078735	0.857517			0.420053			MET	protein melted, transcript variant X4	N/A	N/A	protein coding gene	Participates in fat metabolism regulation by recruiting FOXO and the TSC1-TSC2 complex to the cell membrane, which positively regulates TOR activity and negatively regulates the expression of FOXO target genes. Involved in R8 photoreceptor subtype specification. During early embryonic development, may be required for ectodermal patterning.	melted, isoform B	melted	melt	52.2	0
LOC115268885	AALFPA_041174	0.830726						MET	unspecified product	N/A	N/A	pseudogene	Catalyzes the addition of fucose in alpha 1-6 linkage to the first GlcNAc residue, next to the peptide chains in N-glycans. The addition is prevented if the GlcNAc residue is already fucosylated.	alpha1,6-fucosyltransferase	alpha1,6-fucosyltransferase	FucT6	48.7	1.93e-183
LOC115259764	AALFPA_077515	0.802993						MET	annexin B10-like	calcium ion binding;calcium-dependent phospholipid binding	N/A	protein coding gene	-	annexin B10, isoform A	Annexin B10	AnxB10	63.9	2.27e-136
LOC109399072	AALFPA_062632	0.795257						MET	DPH-type MB domain-containing protein [Source:UniProtKB/TrEMBL;Acc:A0A023EE76]	metal ion binding	peptidyl-diphthamide biosynthetic process from peptidyl-histidine	protein coding gene	Required for the first step of diphthamide biosynthesis, the transfer of 3-amino-3-carboxypropyl from S-adenosyl-L-methionine to a histidine residue. Diphthamide is a post-translational modification of histidine which occurs in elongation factor 2 (By similarity).	uncharacterized protein Dmel_CG14701	Diphthamide biosynthesis 3	Dph3	88.6	3.04e-42
LOC109410717	AALFPA_048844	0.777225						MET	probable asparagine synthetase [glutamine-hydrolyzing]	asparagine synthase (glutamine-hydrolyzing) activity	asparagine biosynthetic process	protein coding gene	-	asparagine synthetase	Asparagine synthetase	AsnS	60.1	7.79e-234
LOC109422358	AALFPA_045701	0.76972						MET	trehalase-like, transcript variant X10	alpha,alpha-trehalase activity	carbohydrate metabolic process;trehalose metabolic process	protein coding gene	-	trehalase, isoform G	Trehalase	Treh	55.9	8.76e-225
LOC109405142	AALFPA_065892	0.766874						MET	palmitoyltransferase ZDHHC15-like, transcript variant X2	palmitoyltransferase activity	N/A	protein coding gene	-	uncharacterized protein Dmel_CG1407, isoform B	-	CG1407	61	3.45e-131
LOC109424053	AALFPA_072095	0.757467						MET	annexin B9-like	calcium ion binding;calcium-dependent phospholipid binding	N/A	protein coding gene	-	annexin B9, isoform E	Annexin B9	AnxB9	83.7	4.08e-188
LOC109426940	AALFPA_043285	0.745612						MET	6-phosphogluconolactonase	6-phosphogluconolactonase activity	carbohydrate metabolic process;pentose-phosphate shunt	protein coding gene	Hydrolysis of 6-phosphogluconolactone to 6-phosphogluconate.	uncharacterized protein Dmel_CG17333	6-phosphogluconolactonase	Pgls	41.5	1.03e-52
LOC109408020	AALFPA_061210	0.676987						MET	Palmitoyltransferase [Source:UniProtKB/TrEMBL;Acc:A0A182GG35]	palmitoyltransferase activity	N/A	protein coding gene	-	uncharacterized protein Dmel_CG1407, isoform E	-	CG1407	54.5	9.84e-124
LOC109399117	AALFPA_065085	0.660866						MET	probable phosphomannomutase	phosphomannomutase activity	GDP-mannose biosynthetic process	protein coding gene	Involved in the synthesis of the GDP-mannose and dolichol-phosphate-mannose required for a number of critical mannosyl transfer reactions (PubMed:26940433). Required for maintaining N-linked glycoprotein glycosylation at the neuromuscular junction (NMJ) synaptomatrix, and thus acts in multiple pathways that prevent NMJ structural overgrowth, restrict synaptic bouton differentiation, and limit NMJ…	phosphomannomutase type 2	Phosphomannomutase type 2	Pmm2	67.5	3.93e-131
LOC109413462	AALFPA_078276	0.636368						MET	GDP-mannose 4,6 dehydratase	GDP-mannose 4,6-dehydratase activity	GDP-mannose metabolic process	protein coding gene	Catalyzes the conversion of GDP-D-mannose to GDP-4-dehydro-6-deoxy-D-mannose (also known as GDP-4-keto-6-deoxy-D-mannose or GDP-4-dehydro-alpha-D-rhamnose), an essential step in the synthesis of GDP-fucose from GDP-mannose.	GDP-mannose 4,6-dehydratase	GDP-mannose 4,6-dehydratase	Gmd	78	3.37e-220
LOC109403230	AALFPA_076484	0.635996						MET	Kynurenine 3-monooxygenase [Source:UniProtKB/TrEMBL;Acc:A0A182GP36]	FAD binding;kynurenine 3-monooxygenase activity	'de novo' NAD biosynthetic process from tryptophan;anthranilate metabolic process;quinolinate biosynthetic process;tryptophan catabolic process	protein coding gene	Catalyzes the hydroxylation of L-kynurenine (L-Kyn) to form 3-hydroxy-L-kynurenine (L-3OHKyn). Required for synthesis of quinolinic acid.	cinnabar	cinnabar	cn	62.9	1.97e-168
LOC109417267	AALFPA_058120	-0.590645						MET	ceramide-1-phosphate transfer protein-like	lipid transfer activity	intermembrane lipid transfer	protein coding gene	-	uncharacterized protein Dmel_CG30392, isoform B	-	CG30392	55.8	6.1e-70
LOC109404561	AALFPA_045277	-0.59654						MET	phospholipase D3	catalytic activity	N/A	protein coding gene	-	phospholipase D family member 3, isoform C	Phospholipase D family member 3	Pld3	55.1	6.09e-155
LOC109416534	AALFPA_045043	-0.59797						MET	beta-ureidopropionase	N/A	nitrogen compound metabolic process	protein coding gene	-	pyd3	pyd3	pyd3	72.8	1.92e-215
LOC115260380	AALFPA_060823	-0.601227						MET	hydroxyacyl-coenzyme A dehydrogenase, mitochondrial-like	NAD+ binding;oxidoreductase activity;oxidoreductase activity, acting on the CH-OH group of donors, NAD or NADP as acceptor	fatty acid metabolic process	protein coding gene					0	0
LOC109430086	AALFPA_070455	-0.602662						MET	xylulose kinase-like	phosphotransferase activity, alcohol group as acceptor;xylulokinase activity	D-xylose metabolic process;carbohydrate metabolic process	protein coding gene	-	uncharacterized protein Dmel_CG3534	-	CG3534	61	8.68e-235
LOC109418317	AALFPA_056186	-0.612751						MET	acid phosphatase type 7-like	acid phosphatase activity;hydrolase activity;metal ion binding	N/A	protein coding gene	-	uncharacterized protein Dmel_CG1637, isoform B	-	CG1637	70.6	6.12e-222
LOC109413726	AALFPA_065159	-0.64269						MET	6-phosphofructo-2-kinase/fructose-2,6-bisphosphatase 1, transcript variant X2	6-phosphofructo-2-kinase activity;ATP binding;catalytic activity	fructose 2,6-bisphosphate metabolic process;fructose metabolic process	protein coding gene	-	6-phosphofructo-2-kinase, isoform J	6-phosphofructo-2-kinase	Pfrx	36.7	2.34e-75
LOC109429204	AALFPA_068642	-0.669273						MET	L-galactose dehydrogenase	D-threo-aldose 1-dehydrogenase activity;L-galactose dehydrogenase activity;oxidoreductase activity	N/A	protein coding gene	-	uncharacterized protein Dmel_CG18547	-	CG18547	62.4	1.24e-146
LOC109427506	AALFPA_046279	-0.677328						MET	probable 4-coumarate--CoA ligase 1	N/A	N/A	protein coding gene	-	uncharacterized protein Dmel_CG11453	Acyl-CoA synthetase X4	Acsx4	31.2	1.05e-92
LOC109427513	AALFPA_063470	-0.678596						MET	Putative lipid storage droplet-2 [Source:UniProtKB/TrEMBL;Acc:A0A023END7]	N/A	N/A	protein coding gene	Essential for embryogenesis. Required for normal deposition of neutral lipids in the oocyte.	lipid storage droplet-2, isoform B	Lipid storage droplet-2	Lsd-2	65.8	2.37e-108
LOC109414168	AALFPA_057504	-0.694891						MET	delta-1-pyrroline-5-carboxylate synthase	catalytic activity;glutamate 5-kinase activity;glutamate-5-semialdehyde dehydrogenase activity;oxidoreductase activity;oxidoreductase activity, acting on the aldehyde or oxo group of donors, NAD or NADP as acceptor	proline biosynthetic process	protein coding gene	-	uncharacterized protein Dmel_CG7470, isoform B	Delta[1]-pyrroline-5-carboxylate synthase	P5CS	80.6	0
LOC109428505	AALFPA_068969	-0.703678						MET	xylulose kinase-like	phosphotransferase activity, alcohol group as acceptor;xylulokinase activity	D-xylose metabolic process;carbohydrate metabolic process	protein coding gene	-	uncharacterized protein Dmel_CG3534	-	CG3534	61.2	3.23e-236
LOC109429786	AALFPA_061476	-0.717994						MET	non-specific lipid-transfer protein	acyltransferase activity;acyltransferase activity, transferring groups other than amino-acyl groups	N/A	protein coding gene	-	sterol carrier protein X-related thiolase	Sterol carrier protein X-related thiolase	ScpX	71.6	4.17e-282
LOC109414311	AALFPA_080225	-0.718878						MET	trifunctional purine biosynthetic protein adenosine-3	ATP binding;hydroxymethyl-, formyl- and related transferase activity;metal ion binding;phosphoribosylamine-glycine ligase activity;phosphoribosylformylglycinamidine cyclo-ligase activity;phosphoribosylglycinamide formyltransferase activity	'de novo' IMP biosynthetic process;biosynthetic process;purine nucleobase biosynthetic process	protein coding gene	Trifunctional enzyme that catalyzes three distinct reactions as part of the 'de novo' inosine monophosphate biosynthetic pathway.	GART trifunctional enzyme, isoform C	GART trifunctional enzyme	Gart	52.7	0
LOC109430336	AALFPA_078852	-0.719096						MET	sphingosine-1-phosphate lyase	carbon-carbon lyase activity;catalytic activity;pyridoxal phosphate binding	carboxylic acid metabolic process	protein coding gene	Cleaves phosphorylated sphingoid bases (PSBs), such as sphingosine-1-phosphate, into fatty aldehydes and phosphoethanolamine. Sphingolipid catabolism is required for normal development including viability, reproduction and muscle development.	Sphingosine-1-phosphate lyase, isoform A	Sphingosine-1-phosphate lyase	Sply	65.3	5.41e-271
LOC109423851	AALFPA_043183	-0.720061						MET	L-2-hydroxyglutarate dehydrogenase, mitochondrial-like	oxidoreductase activity	N/A	protein coding gene	-	L-2-hydroxyglutarate dehydrogenase, isoform B	L-2-hydroxyglutarate dehydrogenase	L2HGDH	66.9	3.02e-227
LOC109423387	AALFPA_078013	-0.730971						MET	D-amino-acid oxidase-like	D-amino-acid oxidase activity;FAD binding;oxidoreductase activity	D-amino acid metabolic process	protein coding gene	-	uncharacterized protein Dmel_CG11236, isoform A	D-amino acid oxidase 2	Daao2	39.2	5.83e-77
LOC109431241	AALFPA_073796	-0.735245						MET	isocitrate dehydrogenase [NADP], mitochondrial	NAD binding;isocitrate dehydrogenase (NADP+) activity;magnesium ion binding;oxidoreductase activity, acting on the CH-OH group of donors, NAD or NADP as acceptor	isocitrate metabolic process	protein coding gene	-	isocitrate dehydrogenase, isoform A	Isocitrate dehydrogenase	Idh	66.8	2.49e-192
LOC115267648	AALFPA_061170	-0.736992						MET	lipase 1-like	hydrolase activity, acting on ester bonds	lipid metabolic process	protein coding gene	-	uncharacterized protein Dmel_CG31871	-	CG31871	46.3	1.22e-119
LOC109424407	AALFPA_050994	-0.740343						MET	7-methylguanosine phosphate-specific 5'-nucleotidase	5'-nucleotidase activity;lipase activity;magnesium ion binding	lipid metabolic process	protein coding gene	Specifically hydrolyzes 7-methylguanosine monophosphate (m(7)GMP) to 7-methylguanosine and inorganic phosphate (PubMed:23223233, PubMed:24603684). Also able to mediate hydrolysis of diphosphate (m(7)GDP) to 7-methylguanosine and 2 inorganic phosphate with lower activity (PubMed:23223233). The specific activity for m(7)GMP may protect cells against undesired salvage of m(7)GMP and its incorporatio…	cytosolic 5'-nucleotidase IIIB	cytosolic 5'-nucleotidase IIIB	cN-IIIB	59.1	2.16e-44
LOC109418416	AALFPA_055386	-0.744948						MET	1-acyl-sn-glycerol-3-phosphate acyltransferase alpha-like	1-acylglycerol-3-phosphate O-acyltransferase activity;acyltransferase activity	phospholipid biosynthetic process	protein coding gene	-	1-Acylglycerol-3-phosphate O-acyltransferase 1, isoform C	1-Acylglycerol-3-phosphate O-acyltransferase 1	Agpat1	56.4	2.53e-109
LOC109409620	AALFPA_067815	-0.747996						MET	alpha-N-acetylgalactosaminidase-like, transcript variant X11	catalytic activity;hydrolase activity, hydrolyzing O-glycosyl compounds	carbohydrate metabolic process	protein coding gene	-	uncharacterized protein Dmel_CG5731	-	CG5731	80.3	3.21e-244
LOC109420720	AALFPA_050896	-0.748344						MET	Aconitate hydratase, mitochondrial [Source:UniProtKB/TrEMBL;Acc:A0A023EW32]	4 iron, 4 sulfur cluster binding;aconitate hydratase activity;citrate dehydratase activity;metal ion binding	tricarboxylic acid cycle	protein coding gene	-	mitochondrial aconitase 1, isoform E	Mitochondrial aconitase 1	mAcon1	84.7	0
LOC109413741	AALFPA_042949	-0.74986						MET	alpha-N-acetylgalactosaminidase-like	catalytic activity;hydrolase activity, hydrolyzing O-glycosyl compounds	carbohydrate metabolic process	protein coding gene	-	uncharacterized protein Dmel_CG5731	-	CG5731	78.8	3.55e-236
LOC109432961	AALFPA_052764	-0.752454						MET	CAD protein	ATP binding;amino acid binding;aspartate carbamoyltransferase activity;carbamoyl-phosphate synthase (glutamine-hydrolyzing) activity;carboxyl- or carbamoyltransferase activity;hydrolase activity;hydrolase activity, acting on carbon-nitrogen (but not peptide) bonds;hydrolase activity, acting on carbo	'de novo' pyrimidine nucleobase biosynthetic process;cellular amino acid metabolic process;glutamine metabolic process;nitrogen compound metabolic process	protein coding gene	This protein is a 'fusion' protein encoding four enzymatic activities of the pyrimidine pathway (GATase, CPSase, ATCase and DHOase).	rudimentary, isoform D	rudimentary	r	71.8	0
LOC109414304	AALFPA_076751	-0.754164						MET	ethanolaminephosphotransferase 1-like, transcript variant X1	phosphotransferase activity, for other substituted phosphate groups	phospholipid biosynthetic process	protein coding gene	-	uncharacterized protein Dmel_CG7149, isoform B	-	CG7149	59.2	1.27e-164
LOC109429613	AALFPA_075818	-0.7599						MET	1-acyl-sn-glycerol-3-phosphate acyltransferase alpha, transcript variant X3	1-acylglycerol-3-phosphate O-acyltransferase activity;acyltransferase activity	phospholipid biosynthetic process	protein coding gene	-	1-Acylglycerol-3-phosphate O-acyltransferase 2, isoform C	1-Acylglycerol-3-phosphate O-acyltransferase 2	Agpat2	47.7	3.23e-81
LOC109427905	AALFPA_074861	-0.777173						MET	peroxisomal acyl-coenzyme A oxidase 3-like, transcript variant X4	FAD binding;acyl-CoA oxidase activity;oxidoreductase activity, acting on the CH-CH group of donors	fatty acid beta-oxidation;fatty acid metabolic process	protein coding gene	-	uncharacterized protein Dmel_CG9527, isoform C	Acyl-CoA oxidase 3	Acox3	52	4.21e-257
LOC109423534	AALFPA_047025	-0.779503						MET	Phosphoserine aminotransferase [Source:UniProtKB/TrEMBL;Acc:A0A182H1Q3]	O-phospho-L-serine:2-oxoglutarate aminotransferase activity;catalytic activity	L-serine biosynthetic process	protein coding gene	Catalyzes the reversible conversion of 3-phosphohydroxypyruvate to phosphoserine and of 3-hydroxy-2-oxo-4-phosphonooxybutanoate to phosphohydroxythreonine.	uncharacterized protein Dmel_CG11899	-	CG11899	67.9	7.76e-170
LOC115254208	AALFPA_068647	-0.77976						MET	angiopoietin-4-like	N/A	N/A	protein coding gene	-	uncharacterized protein Dmel_CG1889, isoform C	-	CG1889	40	2.23e-43
LOC109407245	AALFPA_069549	-0.782385						MET	trifunctional purine biosynthetic protein adenosine-3	ATP binding;hydroxymethyl-, formyl- and related transferase activity;metal ion binding;phosphoribosylamine-glycine ligase activity;phosphoribosylformylglycinamidine cyclo-ligase activity;phosphoribosylglycinamide formyltransferase activity	'de novo' IMP biosynthetic process;biosynthetic process;purine nucleobase biosynthetic process	protein coding gene	Trifunctional enzyme that catalyzes three distinct reactions as part of the 'de novo' inosine monophosphate biosynthetic pathway.	GART trifunctional enzyme, isoform C	GART trifunctional enzyme	Gart	52.8	0
LOC109412434	AALFPA_043344	-0.799488						MET	acyl-CoA Delta(11) desaturase-like, transcript variant X4	oxidoreductase activity, acting on paired donors, with oxidation of a pair of donors resulting in the reduction of molecular oxygen to two molecules of water	fatty acid biosynthetic process;lipid metabolic process	protein coding gene	-	desaturase 1, isoform A	Desaturase 1	Desat1	76	3.92e-203
LOC109415318	AALFPA_053175	-0.801615						MET	alanine aminotransferase 1	catalytic activity;pyridoxal phosphate binding;transaminase activity	biosynthetic process	protein coding gene	-	uncharacterized protein Dmel_CG1640, isoform G	-	CG1640	64.2	1.38e-201
LOC109432539	AALFPA_057975	-0.804121						MET	glucosamine-6-phosphate isomerase, transcript variant X5	glucosamine-6-phosphate deaminase activity	N-acetylglucosamine metabolic process;carbohydrate metabolic process	protein coding gene	-	oscillin, isoform D	Oscillin	Oscillin	83.2	4.78e-164
LOC109427354	AALFPA_078454	-0.816649						MET	beta-galactosidase-like	beta-galactosidase activity;hydrolase activity, hydrolyzing O-glycosyl compounds	carbohydrate metabolic process	protein coding gene	-	Ectoderm-expressed 3	Ectoderm-expressed 3	Ect3	54.7	2.05e-251
LOC109398876	AALFPA_046766	-0.817411						MET	L-galactose dehydrogenase	D-threo-aldose 1-dehydrogenase activity;L-galactose dehydrogenase activity;oxidoreductase activity	N/A	protein coding gene	-	uncharacterized protein Dmel_CG18547	-	CG18547	59.4	9.39e-146
LOC109397828	AALFPA_064704	-0.825072						MET	methylenetetrahydrofolate reductase-like	methylenetetrahydrofolate reductase (NAD(P)H) activity	methionine metabolic process	protein coding gene	-	uncharacterized protein Dmel_CG7560	-	CG7560	28.9	2.53e-35
LOC109399517	AALFPA_049472	-0.82547						MET	3-ketoacyl-CoA thiolase, mitochondrial	acyltransferase activity;acyltransferase activity, transferring groups other than amino-acyl groups	N/A	protein coding gene	-	yippee interacting protein 2	yippee interacting protein 2	yip2	73.1	6.64e-210
LOC109427908	AALFPA_061031	-0.826551						MET	choline/ethanolamine kinase-like, transcript variant X7	N/A	N/A	protein coding gene	-	uncharacterized protein Dmel_CG2201, isoform G	-	CG2201	43.4	2.46e-129
LOC109414937	AALFPA_062902	-0.834913						MET	alkaline phosphatase-like	catalytic activity;phosphatase activity	N/A	protein coding gene	-	phurba tashi	phurba tashi	phu	57.8	4.41e-206
LOC109404988	AALFPA_064363	-0.838747						MET	pyruvate dehydrogenase E1 component subunit alpha, mitochondrial-like	oxidoreductase activity, acting on the aldehyde or oxo group of donors, disulfide as acceptor;pyruvate dehydrogenase (acetyl-transferring) activity	acetyl-CoA biosynthetic process from pyruvate	protein coding gene	-	pyruvate dehydrogenase E1 alpha subunit, isoform A	Pyruvate dehydrogenase E1 alpha subunit	Pdha	70.2	8.52e-202
LOC115254028	AALFPA_053179	-0.846815						MET	trifunctional purine biosynthetic protein adenosine-3-like	ATP binding;hydroxymethyl-, formyl- and related transferase activity;metal ion binding;phosphoribosylamine-glycine ligase activity;phosphoribosylformylglycinamidine cyclo-ligase activity;phosphoribosylglycinamide formyltransferase activity	'de novo' IMP biosynthetic process;biosynthetic process;purine nucleobase biosynthetic process	protein coding gene	Trifunctional enzyme that catalyzes three distinct reactions as part of the 'de novo' inosine monophosphate biosynthetic pathway.	GART trifunctional enzyme, isoform C	GART trifunctional enzyme	Gart	52.7	0
LOC109409724	AALFPA_046649	-0.84836						MET	putative alpha-L-fucosidase	alpha-L-fucosidase activity	carbohydrate metabolic process;fucose metabolic process	protein coding gene	Alpha-L-fucosidase is responsible for hydrolyzing the alpha-1,6-linked fucose joined to the reducing-end N-acetylglucosamine of the carbohydrate moieties of glycoproteins.	alpha-L-fucosidase, isoform C	alpha-L-fucosidase	Fuca	56.9	8.58e-215
LOC109427263	AALFPA_042098	-0.85976						MET	glycerol-3-phosphate acyltransferase 3-like	acyltransferase activity	N/A	protein coding gene	-	Glycerol-3-phosphate acyltransferase 4, isoform B	Glycerol-3-phosphate acyltransferase 4	Gpat4	65.5	1.11e-204
LOC109417982	AALFPA_064746	-0.862553						MET	Peptidylamidoglycolate lyase [Source:UniProtKB/TrEMBL;Acc:A0A182GBJ2]	catalytic activity;metal ion binding;peptidylamidoglycolate lyase activity;protein binding	peptide metabolic process	protein coding gene	Peptidyl-alpha-hydroxylglycine alpha-amidating lyase that catalyzes an essential reaction in C-terminal alpha-amidation of peptides. Mediates the dismutation of the unstable peptidyl(2-hydroxyglycine) intermediate to glyoxylate and the corresponding desglycine peptide amide. C-terminal amidation of peptides such as neuropeptides is essential for full biological activity.	Peptidyl-alpha-hydroxyglycine-alpha-amidating lyase 2, isoform E	Peptidyl-alpha-hydroxyglycine-alpha-amidating lyase 2	Pal2	58.8	2.43e-155
LOC115256851	AALFPA_076998	-0.863175						MET	alanine aminotransferase 1-like, transcript variant X2	catalytic activity;pyridoxal phosphate binding;transaminase activity	biosynthetic process	protein coding gene	-	uncharacterized protein Dmel_CG1640, isoform G	-	CG1640	64.6	1.27e-221
LOC115258317	AALFPA_046348	-0.867152						MET	choline/ethanolamine kinase-like, transcript variant X6	N/A	N/A	protein coding gene	-	uncharacterized protein Dmel_CG2201, isoform G	-	CG2201	43.1	1.87e-106
LOC109402364	AALFPA_042696	-0.871141			0.763063			MET	glycerol-3-phosphate acyltransferase 1, mitochondrial-like, transcript variant X2	O-acyltransferase activity;acyltransferase activity	cellular lipid metabolic process	protein coding gene	-	minotaur, isoform B	minotaur	mino	49.5	2.67e-220
LOC109407629	AALFPA_063434	-0.87142						MET	aldo-keto reductase family 1 member B1	D-threo-aldose 1-dehydrogenase activity;oxidoreductase activity	N/A	protein coding gene	-	Aldo-keto reductase 1B, isoform A	Aldo-keto reductase 1B	Akr1B	64	7.76e-150
LOC115254170	AALFPA_062768	-0.871872						MET	1-acyl-sn-glycerol-3-phosphate acyltransferase alpha-like, transcript variant X2	1-acylglycerol-3-phosphate O-acyltransferase activity;acyltransferase activity	phospholipid biosynthetic process	protein coding gene	-	1-Acylglycerol-3-phosphate O-acyltransferase 2, isoform C	1-Acylglycerol-3-phosphate O-acyltransferase 2	Agpat2	47.7	2.28e-81
LOC109418350	AALFPA_055667	-0.872602						MET	CDP-diacylglycerol--inositol 3-phosphatidyltransferase	phosphotransferase activity, for other substituted phosphate groups	phospholipid biosynthetic process	protein coding gene	Catalyzes the biosynthesis of phosphatidylinositol (PtdIns) as well as PtdIns:inositol exchange reaction (PubMed:17151285, PubMed:24828534, PubMed:24603715). May thus act to reduce an excessive cellular PtdIns content (By similarity). The exchange activity is due to the reverse reaction of PtdIns synthase and is dependent on CMP, which is tightly bound to the enzyme (By similarity). Required for …	phosphatidylinositol synthase, isoform A	Phosphatidylinositol synthase	Pis	63.1	2.5e-91
LOC109433383	AALFPA_057448	-0.874487						MET	ornithine decarboxylase-like, transcript variant X2	catalytic activity	polyamine biosynthetic process	protein coding gene					0	0
LOC109414301	AALFPA_067669	-0.883615						MET	androgen-induced gene 1 protein-like, transcript variant X3	N/A	N/A	protein coding gene	-	uncharacterized protein Dmel_CG3625, isoform B	-	CG3625	53	5.27e-93
LOC115254245	AALFPA_067782	-0.9053						MET	galactokinase-like, transcript variant X2	ATP binding;galactokinase activity;kinase activity;phosphotransferase activity, alcohol group as acceptor	carbohydrate phosphorylation;galactose metabolic process	protein coding gene	-	galactokinase, isoform D	Galactokinase	Galk	30.3	1.42e-17
LOC109417626	AALFPA_056021	-0.908508						MET	multiple inositol polyphosphate phosphatase 1-like, transcript variant X2	phosphatase activity	N/A	protein coding gene	Acts as a phosphoinositide 5- and phosphoinositide 6-phosphatase and regulates cellular levels of inositol pentakisphosphate (InsP5) and inositol hexakisphosphate (InsP6) (PubMed:26628373). Also acts as a 2,3-bisphosphoglycerate 3-phosphatase, by mediating the dephosphorylation of 2,3-bisphosphoglycerate (2,3-BPG) to produce phospho-D-glycerate without formation of 3-phosphoglycerate (By similari…	multiple inositol polyphosphate phosphatase 1, isoform C	Multiple inositol polyphosphate phosphatase 1	Mipp1	40.4	8.25e-123
LOC109430322	AALFPA_071334	-0.90973						MET	probable low-specificity L-threonine aldolase 2	catalytic activity;lyase activity	cellular amino acid metabolic process	protein coding gene	-	uncharacterized protein Dmel_CG10184	-	CG10184	62.3	1.53e-159
LOC115254088	AALFPA_080769	-0.919375						MET	non-specific lipid-transfer protein-like	acyltransferase activity;acyltransferase activity, transferring groups other than amino-acyl groups	N/A	protein coding gene	-	sterol carrier protein X-related thiolase	Sterol carrier protein X-related thiolase	ScpX	71.7	9.01e-287
LOC109430157	AALFPA_076665	-0.924051						MET	endothelial lipase, transcript variant X4	triglyceride lipase activity	lipid metabolic process	protein coding gene	-	uncharacterized protein Dmel_CG17292, isoform C	-	CG17292	54.5	9.76e-128
LOC109402501	AALFPA_049876	-0.934208						MET	very long-chain-fatty-acid--CoA ligase bubblegum, transcript variant X2	N/A	N/A	protein coding gene	Mediates activation of long-chain fatty acids for both synthesis of cellular lipids, and degradation via beta-oxidation (PubMed:10373116, PubMed:26893370, PubMed:29739804). Probably by regulating lipid storage and catabolism, plays a role in neuronal function (PubMed:25409104).	bubblegum, isoform C	bubblegum	bgm	58.8	2.13e-291
LOC109417953	AALFPA_062640	-0.935216						MET	D-aspartate oxidase	D-amino-acid oxidase activity;FAD binding;oxidoreductase activity	D-amino acid metabolic process	protein coding gene	-	uncharacterized protein Dmel_CG12338, isoform B	D-amino acid oxidase 1	Daao1	67.8	1.04e-170
LOC109423816	AALFPA_050864	-0.938194						MET	aldehyde dehydrogenase, dimeric NADP-preferring-like, transcript variant X2	oxidoreductase activity;oxidoreductase activity, acting on the aldehyde or oxo group of donors, NAD or NADP as acceptor	cellular aldehyde metabolic process	protein coding gene	-	aldehyde dehydrogenase type III, isoform R	Aldehyde dehydrogenase type III	Aldh-III	60.5	6.92e-221
LOC109411629	AALFPA_074774	-0.946535						MET	glycerol-3-phosphate acyltransferase 3	acyltransferase activity	N/A	protein coding gene	-	Glycerol-3-phosphate acyltransferase 4, isoform C	Glycerol-3-phosphate acyltransferase 4	Gpat4	61.8	1.3e-195
LOC109432163	AALFPA_073799	-0.946889						MET	probable low-specificity L-threonine aldolase 2	catalytic activity;lyase activity	cellular amino acid metabolic process	protein coding gene	-	uncharacterized protein Dmel_CG10184	-	CG10184	62.5	5.77e-160
LOC109409173	AALFPA_058047	-0.950085						MET	Aldo_ket_red domain-containing protein [Source:UniProtKB/TrEMBL;Acc:A0A182HDH6]	D-threo-aldose 1-dehydrogenase activity;oxidoreductase activity	N/A	protein coding gene	-	uncharacterized protein Dmel_CG10638, isoform D	-	CG10638	49.7	3.18e-107
LOC115258271	AALFPA_043279	-0.997129						MET	choline/ethanolamine kinase-like, transcript variant X1	N/A	N/A	protein coding gene	-	uncharacterized protein Dmel_CG2201, isoform G	-	CG2201	43	5.26e-127
LOC109432171	AALFPA_078170	-1.00809						MET	N-acetylglucosamine-6-phosphate deacetylase	N-acetylglucosamine-6-phosphate deacetylase activity;hydrolase activity;hydrolase activity, acting on carbon-nitrogen (but not peptide) bonds	N-acetylglucosamine metabolic process	protein coding gene	-	uncharacterized protein Dmel_CG17065, isoform D	-	CG17065	64.7	3.06e-200
LOC109417172	AALFPA_080258	-1.01226						MET	long-chain-fatty-acid--CoA ligase 6-like, transcript variant X7	N/A	N/A	protein coding gene	-	uncharacterized protein Dmel_CG3961, isoform C	-	CG3961	71.4	0
LOC115256951	AALFPA_053216	-1.01549						MET	aldo-keto reductase family 1 member B1-like	D-threo-aldose 1-dehydrogenase activity;oxidoreductase activity	N/A	protein coding gene	-	Aldo-keto reductase 1B, isoform A	Aldo-keto reductase 1B	Akr1B	62.9	3.32e-103
LOC109421413	AALFPA_059940	-1.04024						MET	glucosamine-6-phosphate isomerase, transcript variant X6	glucosamine-6-phosphate deaminase activity	N-acetylglucosamine metabolic process;carbohydrate metabolic process	protein coding gene	-	oscillin, isoform D	Oscillin	Oscillin	82.8	4.33e-161
LOC109430634	AALFPA_056971	-1.04126						MET	aldehyde dehydrogenase, dimeric NADP-preferring-like, transcript variant X1	oxidoreductase activity;oxidoreductase activity, acting on the aldehyde or oxo group of donors, NAD or NADP as acceptor	cellular aldehyde metabolic process	protein coding gene	-	aldehyde dehydrogenase type III, isoform R	Aldehyde dehydrogenase type III	Aldh-III	60.2	2.29e-224
LOC109414070	AALFPA_067348	-1.04899						MET	sphingomyelin phosphodiesterase-like	hydrolase activity;sphingomyelin phosphodiesterase activity	sphingomyelin catabolic process	protein coding gene	-	uncharacterized protein Dmel_CG15533	-	CG15533	38	6e-142
LOC109408462	AALFPA_062577	-1.0696						MET	galactokinase, transcript variant X1	ATP binding;galactokinase activity;kinase activity;phosphotransferase activity, alcohol group as acceptor	carbohydrate phosphorylation;galactose metabolic process	protein coding gene	-	galactokinase, isoform D	Galactokinase	Galk	30.3	1.56e-17
LOC115265480	AALFPA_040672	-1.07179						MET	UDP-glucuronosyltransferase 2B15-like	UDP-glycosyltransferase activity	N/A	protein coding gene	-	UDP-glycosyltransferase family 302 member C1	UDP-glycosyltransferase family 302 member C1	Ugt302C1	43.1	2.95e-138
LOC109431993	AALFPA_058802	-1.1039						MET	probable peroxisomal acyl-coenzyme A oxidase 1	FAD binding;acyl-CoA oxidase activity;flavin adenine dinucleotide binding;oxidoreductase activity, acting on the CH-CH group of donors	fatty acid beta-oxidation;fatty acid metabolic process	protein coding gene	Catalyzes the desaturation of acyl-CoAs to 2-trans-enoyl-CoAs. First enzyme of the fatty acid beta-oxidation pathway.	uncharacterized protein Dmel_CG5009	acyl-CoA oxidase 1	ACOX1	60.8	1.07e-263
LOC109422643	AALFPA_044701	-1.12176						MET	fatty acid hydroxylase domain-containing protein 2-like, transcript variant X1	iron ion binding;oxidoreductase activity	lipid biosynthetic process	protein coding gene	-	uncharacterized protein Dmel_CG1998, isoform B	-	CG1998	52.6	1.49e-100
LOC109429398	AALFPA_043725	-1.12339						MET	cytochrome b5-related protein-like, transcript variant X1	heme binding	lipid metabolic process	protein coding gene	May play a role in muscle cell metabolism.	cytochrome b5-related, isoform B	Cytochrome b5-related	Cyt-b5-r	50.1	3.91e-154
LOC115258804	AALFPA_066958	-1.16221						MET	lipase 1-like	N/A	N/A	protein coding gene	-	lipase 4, isoform A	Lipase 4	Lip4	42.6	9.43e-94
LOC109409622	AALFPA_079630	-1.16442						MET	protein arginine N-methyltransferase 9-like	protein binding;protein-arginine N-methyltransferase activity	peptidyl-arginine methylation	protein coding gene	Essential arginine methyltransferase that can both catalyze the formation of omega-N monomethylarginine (MMA) and symmetrical dimethylarginine (sDMA). Specifically mediates the symmetrical dimethylation of arginine residues in the small nuclear ribonucleoproteins SmD1 and SmD3.	arginine methyltransferase 7	Arginine methyltransferase 7	Art7	30.2	4.96e-18
LOC115253532	AALFPA_064127	-1.16542						MET	very long-chain-fatty-acid--CoA ligase bubblegum-like	N/A	N/A	pseudogene	Mediates activation of long-chain fatty acids for both synthesis of cellular lipids, and degradation via beta-oxidation (PubMed:10373116, PubMed:26893370, PubMed:29739804). Probably by regulating lipid storage and catabolism, plays a role in neuronal function (PubMed:25409104).	bubblegum, isoform C	bubblegum	bgm	44.1	8.2e-181
LOC109427939	AALFPA_068782	-1.16883						MET	glycerophosphocholine phosphodiesterase GPCPD1-like, transcript variant X3	carbohydrate binding;glycerophosphocholine phosphodiesterase activity;phosphoric diester hydrolase activity;starch binding	glycerophospholipid catabolic process;lipid metabolic process	protein coding gene	-	uncharacterized protein Dmel_CG2818, isoform A	-	CG2818	56.5	1.84e-252
LOC109415154	AALFPA_057580	-1.17342						MET	pyrroline-5-carboxylate reductase-like	pyrroline-5-carboxylate reductase activity	proline biosynthetic process	protein coding gene	-	Pyrroline-5-carboxylate reductase-like 2, isoform A	Pyrroline-5-carboxylate reductase-like 2	P5cr-2	65.6	9.72e-119
LOC115261412	AALFPA_056286	-1.17494						MET	glycerol-3-phosphate acyltransferase 3-like, transcript variant X1	acyltransferase activity	N/A	protein coding gene	-	Glycerol-3-phosphate acyltransferase 4, isoform C	Glycerol-3-phosphate acyltransferase 4	Gpat4	61.2	1.54e-198
LOC109398011	AALFPA_043238	-1.18468						MET	acetylcholinesterase, transcript variant X3	N/A	N/A	protein coding gene	-	cricklet	cricklet	clt	44.6	2.32e-164
LOC109427781	AALFPA_044463	-1.20552						MET	glutamine synthetase 1, mitochondrial	catalytic activity;glutamate-ammonia ligase activity	glutamine biosynthetic process;nitrogen compound metabolic process	protein coding gene	-	glutamine synthetase 1, isoform D	Glutamine synthetase 1	Gs1	67.9	4.08e-207
LOC109407234	AALFPA_074670	-1.20773						MET	androgen-induced gene 1 protein-like, transcript variant X2	N/A	N/A	protein coding gene	-	uncharacterized protein Dmel_CG3625, isoform C	-	CG3625	57.6	1.86e-104
LOC109428257	AALFPA_045708	-1.23099						MET	glycerophosphocholine phosphodiesterase GPCPD1-like, transcript variant X7	carbohydrate binding;glycerophosphocholine phosphodiesterase activity;phosphoric diester hydrolase activity;starch binding	glycerophospholipid catabolic process;lipid metabolic process	protein coding gene	-	uncharacterized protein Dmel_CG2818, isoform A	-	CG2818	56.5	1.14e-247
LOC109623386	AALFPA_076622	-1.24361						MET	pancreatic triacylglycerol lipase-like	triglyceride lipase activity	lipid metabolic process	protein coding gene	-	uncharacterized protein Dmel_CG6277	-	CG6277	40.7	7.31e-63
LOC109432834	AALFPA_066483	-1.24666						MET	Fatty acyl-CoA reductase [Source:UniProtKB/TrEMBL;Acc:A0A023ETM2]	alcohol-forming fatty acyl-CoA reductase activity;fatty-acyl-CoA reductase (alcohol-forming) activity	lipid metabolic process	protein coding gene	Catalyzes the reduction of C16 or C18 fatty acyl-CoA to fatty alcohols.	uncharacterized protein Dmel_CG5065, isoform B	-	CG5065	62.4	1.39e-237
LOC109623400	AALFPA_063657	-1.29365			-2.67504			MET	1-acyl-sn-glycerol-3-phosphate acyltransferase alpha-like	1-acylglycerol-3-phosphate O-acyltransferase activity;acyltransferase activity	phospholipid biosynthetic process	protein coding gene	-	1-Acylglycerol-3-phosphate O-acyltransferase 2, isoform C	1-Acylglycerol-3-phosphate O-acyltransferase 2	Agpat2	43.4	4.89e-58
LOC109399657	AALFPA_071134	-1.37957						MET	uncharacterized LOC109399657, transcript variant X3	catalytic activity;chitin binding;hydrolase activity, acting on carbon-nitrogen (but not peptide) bonds;protein binding	carbohydrate metabolic process	protein coding gene	-	serpentine, isoform C	serpentine	serp	89.2	0
LOC109426849	AALFPA_049341	-1.38884						MET	sphingosine kinase 2, transcript variant X3	NAD+ kinase activity;kinase activity	N/A	protein coding gene	-	sphingosine kinase 2	Sphingosine kinase 2	Sk2	42.8	4.48e-167
LOC109399467	AALFPA_047267	-1.42134						MET	acetylcholinesterase-like, transcript variant X1	N/A	N/A	protein coding gene	-	cricklet	cricklet	clt	44.4	4.24e-165
LOC115259663	AALFPA_064783	-1.437						MET	succinate--CoA ligase [GDP-forming] subunit beta, mitochondrial-like	ATP binding;catalytic activity	tricarboxylic acid cycle	protein coding gene	-	Succinyl-coenzyme A synthetase beta subunit, GDP-forming, isoform C	Succinyl-coenzyme A synthetase beta subunit, GDP-forming	ScsbetaG	72.9	5.98e-156
LOC115253443	AALFPA_048263	-1.44504						MET	lipase member H-A-like, transcript variant X1	triglyceride lipase activity	lipid metabolic process	protein coding gene	-	uncharacterized protein Dmel_CG17292, isoform C	-	CG17292	54.5	9.74e-127
LOC109622322	AALFPA_040651	-1.44654						MET	lysosomal alpha-mannosidase, transcript variant X2	alpha-mannosidase activity;carbohydrate binding;catalytic activity	carbohydrate metabolic process;mannose metabolic process	protein coding gene	-	lysosomal alpha-mannosidase II, isoform B	Lysosomal alpha-mannosidase II	LManII	56.7	0
LOC109407753	AALFPA_055406	-1.46125						MET	probable peroxisomal acyl-coenzyme A oxidase 1	FAD binding;acyl-CoA oxidase activity;flavin adenine dinucleotide binding;oxidoreductase activity, acting on the CH-CH group of donors	fatty acid beta-oxidation;fatty acid metabolic process	protein coding gene	Catalyzes the desaturation of acyl-CoAs to 2-trans-enoyl-CoAs. First enzyme of the fatty acid beta-oxidation pathway.	uncharacterized protein Dmel_CG5009	acyl-CoA oxidase 1	ACOX1	52.8	2.47e-226
LOC115266551	AALFPA_047038	-1.48094						MET	Putative polyprenyl synthetase [Source:UniProtKB/TrEMBL;Acc:A0A023ES27]	transferase activity, transferring alkyl or aryl (other than methyl) groups	isoprenoid biosynthetic process	protein coding gene	-	farnesyl pyrophosphate synthase	Farnesyl pyrophosphate synthase	Fpps	58.2	1.7e-160
LOC109418937	AALFPA_041178	-1.4826						MET	probable peroxisomal acyl-coenzyme A oxidase 1	FAD binding;acyl-CoA oxidase activity;flavin adenine dinucleotide binding;oxidoreductase activity, acting on the CH-CH group of donors	fatty acid beta-oxidation;fatty acid metabolic process	protein coding gene	Catalyzes the desaturation of acyl-CoAs to 2-trans-enoyl-CoAs. First enzyme of the fatty acid beta-oxidation pathway.	uncharacterized protein Dmel_CG5009	acyl-CoA oxidase 1	ACOX1	53.8	2.78e-259
LOC109408176	AALFPA_042014	-1.50109						MET	Putative polyprenyl synthetase [Source:UniProtKB/TrEMBL;Acc:A0A023ES27]	transferase activity, transferring alkyl or aryl (other than methyl) groups	isoprenoid biosynthetic process	protein coding gene	-	farnesyl pyrophosphate synthase	Farnesyl pyrophosphate synthase	Fpps	58.2	1.5e-160
LOC109406224	AALFPA_045679	-1.50488						MET	lysosomal acid glucosylceramidase	glucosylceramidase activity	sphingolipid metabolic process	protein coding gene	-	glucocerebrosidase 1b, isoform B	Glucocerebrosidase 1b	Gba1b	47.4	1.14e-187
LOC109621385	AALFPA_041949	-1.50894						MET	lysosomal alpha-mannosidase-like	alpha-mannosidase activity;carbohydrate binding;catalytic activity	carbohydrate metabolic process;mannose metabolic process	protein coding gene	-	lysosomal alpha-mannosidase II, isoform A	Lysosomal alpha-mannosidase II	LManII	56.6	0
LOC109399584	AALFPA_075806	-1.51433						MET	sphingomyelin phosphodiesterase	hydrolase activity;sphingomyelin phosphodiesterase activity	sphingomyelin catabolic process	protein coding gene	-	uncharacterized protein Dmel_CG3376, isoform C	-	CG3376	68.8	0
LOC109426910	AALFPA_079107	-1.525						MET	pancreatic triacylglycerol lipase-like	triglyceride lipase activity	lipid metabolic process	protein coding gene	-	uncharacterized protein Dmel_CG6277	-	CG6277	41.7	1.49e-65
LOC109410363	AALFPA_042855	-1.53241			1.46001			MET	long-chain-fatty-acid--CoA ligase 6-like, transcript variant X1	N/A	N/A	protein coding gene	-	uncharacterized protein Dmel_CG3961, isoform C	-	CG3961	71	0
LOC109621608	AALFPA_069363	-1.55441						MET	fatty acid hydroxylase domain-containing protein 2-like, transcript variant X3	iron ion binding;oxidoreductase activity	lipid biosynthetic process	protein coding gene	-	uncharacterized protein Dmel_CG1998, isoform B	-	CG1998	43.7	1.5e-75
LOC109409681	AALFPA_040661	-1.81449						MET	Alpha-galactosidase [Source:UniProtKB/TrEMBL;Acc:A0A182H7D4]	catalytic activity;hydrolase activity, hydrolyzing O-glycosyl compounds	carbohydrate metabolic process	protein coding gene	-	uncharacterized protein Dmel_CG7997, isoform A	-	CG7997	59.5	8.94e-181
LOC109623325	AALFPA_041259	-1.88958						MET	Lipase domain-containing protein [Source:UniProtKB/TrEMBL;Acc:A0A182GEE5]	triglyceride lipase activity	lipid metabolic process	protein coding gene	-	uncharacterized protein Dmel_CG6295	-	CG6295	38.7	8.15e-64
LOC115255413	AALFPA_043916	-1.93562						MET	acyl-CoA synthetase family member 2, mitochondrial-like	N/A	N/A	protein coding gene	-	uncharacterized protein Dmel_CG12512	Acyl-CoA synthetase family member 2	Acsf2	49.5	2.66e-202
LOC115253467	AALFPA_080437	-1.93916						MET	O-acyltransferase like protein-like, transcript variant X1	acyltransferase activity, transferring groups other than amino-acyl groups	N/A	protein coding gene	-	uncharacterized protein Dmel_CG33337	-	CG33337	28.1	2.23e-73
LOC109427882	AALFPA_066312	-2.03878						MET	phospholipid phosphatase homolog 1.2 homolog, transcript variant X1	lipid phosphatase activity	phospholipid metabolic process	protein coding gene	-	uncharacterized protein Dmel_CG11438, isoform B	-	CG11438	31.4	4.6e-28
LOC115265751	AALFPA_062661	-2.1773						MET	Alpha-galactosidase [Source:UniProtKB/TrEMBL;Acc:A0A182H7D4]	catalytic activity;hydrolase activity, hydrolyzing O-glycosyl compounds	carbohydrate metabolic process	protein coding gene	-	uncharacterized protein Dmel_CG7997, isoform A	-	CG7997	59.5	1.03e-180
LOC109421834	AALFPA_060264	-2.36466						MET	alanine--glyoxylate aminotransferase 2-like	catalytic activity;pyridoxal phosphate binding;transaminase activity	N/A	protein coding gene	-	uncharacterized protein Dmel_CG8745	-	CG8745	68.2	6.96e-243
LOC109423386	AALFPA_042680	-2.58417						MET	D-amino-acid oxidase	D-amino-acid oxidase activity;FAD binding;oxidoreductase activity	D-amino acid metabolic process	protein coding gene	-	uncharacterized protein Dmel_CG11236, isoform A	D-amino acid oxidase 2	Daao2	47.8	1.8e-112
LOC109413962	AALFPA_062692	-2.94996						MET	decaprenyl-diphosphate synthase subunit 2-like	N/A	isoprenoid biosynthetic process	protein coding gene	-	decaprenyl diphosphate synthase subunit 2, isoform B	Decaprenyl diphosphate synthase subunit 2	Pdss2	58.4	5.15e-164
LOC109419523	AALFPA_058592	-5.19772						MET	cytosolic 10-formyltetrahydrofolate dehydrogenase-like	catalytic activity;formyltetrahydrofolate dehydrogenase activity;hydroxymethyl-, formyl- and related transferase activity;oxidoreductase activity;oxidoreductase activity, acting on the aldehyde or oxo group of donors, NAD or NADP as acceptor	10-formyltetrahydrofolate catabolic process;biosynthetic process;one-carbon metabolic process	protein coding gene	-	uncharacterized protein Dmel_CG8665	-	CG8665	70.9	0
LOC109400258	AALFPA_075705						-2.76354	MET	alkaline phosphatase, tissue-nonspecific isozyme-like	catalytic activity;phosphatase activity	N/A	protein coding gene	-	phurba tashi	phurba tashi	phu	48.4	2.36e-140
LOC109400859	AALFPA_044257				1.31521		1.2209	MET	phosphoenolpyruvate carboxykinase [GTP]	GTP binding;phosphoenolpyruvate carboxykinase (GTP) activity;phosphoenolpyruvate carboxykinase activity;purine nucleotide binding	gluconeogenesis	protein coding gene	Catalyzes the conversion of oxaloacetate (OAA) to phosphoenolpyruvate (PEP), the rate-limiting step in the metabolic pathway that produces glucose from lactate and other precursors derived from the citric acid cycle.	phosphoenolpyruvate carboxykinase 1	Phosphoenolpyruvate carboxykinase 1	Pepck1	69.1	0
LOC109415500	AALFPA_043113				1.30476		1.50639	MET	phosphoenolpyruvate carboxykinase [GTP]-like	GTP binding;phosphoenolpyruvate carboxykinase (GTP) activity;phosphoenolpyruvate carboxykinase activity;purine nucleotide binding	gluconeogenesis	protein coding gene	Catalyzes the conversion of oxaloacetate (OAA) to phosphoenolpyruvate (PEP), the rate-limiting step in the metabolic pathway that produces glucose from lactate and other precursors derived from the citric acid cycle.	phosphoenolpyruvate carboxykinase 1	Phosphoenolpyruvate carboxykinase 1	Pepck1	69.3	0
LOC109416811	AALFPA_045626				2.261		1.9133	MET	nose resistant to fluoxetine protein 6-like	acyltransferase activity, transferring groups other than amino-acyl groups	N/A	protein coding gene	-	uncharacterized protein Dmel_CG3106, isoform B	-	CG3106	35.3	7.24e-126
LOC109433527	AALFPA_077750					0.884815		MET	Putative ornithine decarboxylase [Source:UniProtKB/TrEMBL;Acc:A0A023ES55]	catalytic activity	polyamine biosynthetic process	protein coding gene	Catalyzes the first and rate-limiting step of polyamine biosynthesis that converts ornithine into putrescine, which is the precursor for the polyamines, spermidine and spermine. Polyamines are essential for cell proliferation and are implicated in cellular processes, ranging from DNA replication to apoptosis.	ornithine decarboxylase 1	Ornithine decarboxylase 1	Odc1	46.3	4.44e-120
LOC109410626	AALFPA_040920					0.944179		MET	Putative ornithine decarboxylase [Source:UniProtKB/TrEMBL;Acc:A0A023ES55]	catalytic activity	polyamine biosynthetic process	protein coding gene	Catalyzes the first and rate-limiting step of polyamine biosynthesis that converts ornithine into putrescine, which is the precursor for the polyamines, spermidine and spermine. Polyamines are essential for cell proliferation and are implicated in cellular processes, ranging from DNA replication to apoptosis.	ornithine decarboxylase 1	Ornithine decarboxylase 1	Odc1	46.3	4.69e-120
LOC109415681	AALFPA_067557					1.54218		MET	maltase 1-like	catalytic activity	carbohydrate metabolic process	protein coding gene		maltase B2, isoform F			49.2	3.2e-199
LOC109429540	AALFPA_056105	1.0956		0.821253				MET	serine palmitoyltransferase 2-like	catalytic activity;pyridoxal phosphate binding;transferase activity	biosynthetic process	protein coding gene	-	lace, isoform B	lace	lace	74.5	3.69e-283
LOC109414777	AALFPA_053230	1.74068		0.758423				MET	choline-phosphate cytidylyltransferase B-like, transcript variant X3	catalytic activity;choline-phosphate cytidylyltransferase activity	CDP-choline pathway;biosynthetic process	protein coding gene	-	phosphocholine cytidylyltransferase 1, isoform E	Phosphocholine cytidylyltransferase 1	Pcyt1	64.5	3.43e-140
LOC115254150	AALFPA_052255			0.744939				MET	geranylgeranyl pyrophosphate synthase-like	N/A	isoprenoid biosynthetic process	protein coding gene	-	quemao, isoform B	quemao	qm	73.7	1.68e-162
LOC115256859	AALFPA_042032			0.692805				MET	probable phosphorylase b kinase regulatory subunit alpha, transcript variant X2	calmodulin binding	carbohydrate metabolic process;glycogen metabolic process	protein coding gene	Phosphorylase b kinase catalyzes the phosphorylation of serine in certain substrates, including troponin I. The alpha chain may bind calmodulin (By similarity).	uncharacterized protein Dmel_CG7766, isoform A	-	CG7766	79.5	0
LOC109423456	AALFPA_078449	0.697273		0.689505				MET	choline-phosphate cytidylyltransferase B-like	catalytic activity;choline-phosphate cytidylyltransferase activity	CDP-choline pathway;biosynthetic process	protein coding gene	-	phosphocholine cytidylyltransferase 1, isoform E	Phosphocholine cytidylyltransferase 1	Pcyt1	61.3	6.32e-135
LOC115256566	AALFPA_078847	0.646754		0.682563				MET	dehydrodolichyl diphosphate synthase complex subunit nus1-like	transferase activity, transferring alkyl or aryl (other than methyl) groups	dolichol biosynthetic process	protein coding gene					0	0
LOC109398850	AALFPA_045933			0.680239				MET	protein RFT1 homolog, transcript variant X2	N/A	dolichol-linked oligosaccharide biosynthetic process	protein coding gene	May be involved in N-linked oligosaccharide assembly.	uncharacterized protein Dmel_CG3149	-	CG3149	57.8	1.54e-204
LOC109420246	AALFPA_053448			0.68022				MET	geranylgeranyl pyrophosphate synthase	N/A	isoprenoid biosynthetic process	protein coding gene	-	quemao, isoform B	quemao	qm	73.7	1.96e-162
LOC109401265	AALFPA_077993			0.676411				MET	serine palmitoyltransferase 1	catalytic activity;pyridoxal phosphate binding	biosynthetic process	protein coding gene	-	serine palmitoyltransferase subunit I, isoform A	Serine palmitoyltransferase subunit I	Spt-I	60.3	4.59e-188
LOC109406270	AALFPA_056169	0.368142		0.665529				MET	probable glutamine--tRNA ligase, transcript variant X2	ATP binding;aminoacyl-tRNA ligase activity;glutamine-tRNA ligase activity;nucleotide binding	glutaminyl-tRNA aminoacylation;tRNA aminoacylation;tRNA aminoacylation for protein translation;translation	protein coding gene	-	Glutaminyl-tRNA synthetase	Glutaminyl-tRNA synthetase	GlnRS	68	0
LOC109424709	AALFPA_056595	1.01738		0.651686				MET	Sphingolipid 4-desaturase [Source:UniProtKB/TrEMBL;Acc:A0A023EQQ3]	sphingolipid delta-4 desaturase activity	lipid metabolic process;sphingolipid biosynthetic process	protein coding gene	Has sphingolipid-delta-4-desaturase activity. Converts sphinganine-containing sphingolipids (such as N-acylsphinganines or dihydroceramides) into sphingolipids containing the delta-4-desaturated sphingoid base (E)-sphing-4-enine (such as N-acylsphing-4-enines or ceramides), which are required for many different functions (structural functions as well as signaling) (PubMed:11937514). Required to i…	infertile crescent, isoform A	infertile crescent	ifc	80.1	3.9e-199
LOC109407395	AALFPA_048165			0.64874				MET	nucleobindin-2-like	calcium ion binding;catalytic activity	carbohydrate metabolic process	protein coding gene	-	NUCB1	Nucleobindin 1	NUCB1	62.4	1.75e-150
LOC109402281	AALFPA_045730	0.799984		0.645583				MET	acyl-CoA synthetase family member 3, mitochondrial	N/A	N/A	protein coding gene	-	uncharacterized protein Dmel_CG18155	Acyl-CoA synthetase family member 3	Acsf3	32.8	5.47e-104
LOC109416868	AALFPA_069774			0.636938				MET	saccharopine dehydrogenase-like oxidoreductase	oxidoreductase activity	N/A	protein coding gene	-	saccheropin dehydrogenase 2	Saccheropin dehydrogenase 2	Sccpdh2	55.5	5.52e-162
LOC109429505	AALFPA_061703	0.669408		0.634721				MET	mannose-1-phosphate guanyltransferase beta-like	nucleotidyltransferase activity;transferase activity	biosynthetic process	protein coding gene	-	uncharacterized protein Dmel_CG1129, isoform D	GDP-mannose pyrophosphorylase B	Gmppb	80.1	2.49e-202
LOC115257750	AALFPA_047445			0.620686				MET	uncharacterized LOC115257750	phospholipase A2 activity	arachidonic acid secretion;phospholipid metabolic process	protein coding gene	-	phospholipase A2 group III, isoform C	Phospholipase A2 group III	GIIIspla2	51.3	2.92e-44
LOC109429100	AALFPA_068851	1.07094		0.615592				MET	acyl-coenzyme A thioesterase 9, mitochondrial-like	N/A	N/A	protein coding gene	-	uncharacterized protein Dmel_CG1635	-	CG1635	57.8	1.05e-168
LOC109431348	AALFPA_056354	-0.557575		0.595618				MET	Glucosamine 6-phosphate N-acetyltransferase [Source:UniProtKB/TrEMBL;Acc:A0A023EIL7]	N-acetyltransferase activity;glucosamine 6-phosphate N-acetyltransferase activity	UDP-N-acetylglucosamine biosynthetic process	protein coding gene	-	Glucosamine-phosphate N-acetyltransferase, isoform F	Glucosamine-phosphate N-acetyltransferase	Gnpnat	65.4	5.88e-94
LOC109410129	AALFPA_055365	0.551547		0.589968				MET	peptide-N(4)-(N-acetyl-beta-glucosaminyl)asparagine amidase	N/A	glycoprotein catabolic process	protein coding gene	Specifically deglycosylates the denatured form of N-linked glycoproteins in the cytoplasm and assists their proteasome-mediated degradation. Cleaves the beta-aspartyl-glucosamine (GlcNAc) of the glycan and the amide side chain of Asn, converting Asn to Asp. Prefers proteins containing high-mannose over those bearing complex type oligosaccharides. Can recognize misfolded proteins in the endoplasmi…	PNGase-like, isoform A	PNGase-like	Pngl	45.7	1.54e-188
LOC109400002	AALFPA_041219			0.585084				MET	unspecified product	N/A	N/A	pseudogene	-	phospholipase A2 group III, isoform C	Phospholipase A2 group III	GIIIspla2	52.4	4.43e-44
LOC109432412	AALFPA_040609	0.720224		0.566396				MET	ceramide synthase 6	DNA binding;sphingosine N-acyltransferase activity	ceramide biosynthetic process	protein coding gene	-	schlank, isoform B	schlank	schlank	67.4	1.31e-185
LOC109407641	AALFPA_041967	0.59197		0.561551				MET	phosphatidylinositol 4-phosphate 3-kinase C2 domain-containing subunit beta-like, transcript variant X1	kinase activity;phosphatidylinositol binding	phosphatidylinositol phosphate biosynthetic process;phosphatidylinositol-mediated signaling	protein coding gene	-	phosphatidylinositol 3-kinase 68D, isoform D	Phosphatidylinositol 3-kinase 68D	Pi3K68D	51.3	0
LOC109421111	AALFPA_074257	0.631001		0.504271				MET	alpha-1,6-mannosyl-glycoprotein 2-beta-N-acetylglucosaminyltransferase-like	alpha-1,6-mannosylglycoprotein 2-beta-N-acetylglucosaminyltransferase activity	oligosaccharide biosynthetic process	protein coding gene	-	mannosyl (alpha-1,6-)-glycoprotein beta-1,2-N-acetylglucosaminyltransferase, isoform A	Mannosyl (alpha-1,6-)-glycoprotein beta-1,2-N-acetylglucosaminyltransferase	Mgat2	58.1	6.32e-226
LOC109403193	AALFPA_066091	1.9528		0.407621				MET	putative phospholipase B-like lamina ancestor, transcript variant X2	phospholipase activity	N/A	protein coding gene	Putative phospholipase (By similarity). Involved in the regulation of cellular plasticity in imaginal disks.	lamina ancestor, isoform D	lamina ancestor	lama	38.9	4.18e-159
LOC109414370	AALFPA_059669	0.855518		0.363497				MET	putative phospholipase B-like lamina ancestor	phospholipase activity	N/A	protein coding gene	Putative phospholipase (By similarity). Involved in the regulation of cellular plasticity in imaginal disks.	lamina ancestor, isoform D	lamina ancestor	lama	38.8	1.45e-158
LOC109403338	AALFPA_044039	-1.19726		-0.421805				MET	6-phosphofructo-2-kinase/fructose-2,6-bisphosphatase, transcript variant X2	6-phosphofructo-2-kinase activity;ATP binding;catalytic activity	fructose 2,6-bisphosphate metabolic process;fructose metabolic process	protein coding gene	-	6-phosphofructo-2-kinase, isoform J	6-phosphofructo-2-kinase	Pfrx	71.6	2.95e-256
LOC109431293	AALFPA_042831	-0.82478		-0.4356				MET	Acyl-coenzyme A oxidase [Source:UniProtKB/TrEMBL;Acc:A0A023EVR9]	FAD binding;acyl-CoA oxidase activity;flavin adenine dinucleotide binding;oxidoreductase activity, acting on the CH-CH group of donors	fatty acid beta-oxidation;fatty acid metabolic process	protein coding gene	Catalyzes the desaturation of acyl-CoAs to 2-trans-enoyl-CoAs. First enzyme of the fatty acid beta-oxidation pathway.	uncharacterized protein Dmel_CG5009	acyl-CoA oxidase 1	ACOX1	58.6	1.54e-296
LOC115268605	AALFPA_043622	-0.786292		-0.581613				MET	very long-chain-fatty-acid--CoA ligase bubblegum-like	N/A	N/A	protein coding gene	Mediates activation of long-chain fatty acids for both synthesis of cellular lipids, and degradation via beta-oxidation (PubMed:10373116, PubMed:26893370, PubMed:29739804). Probably by regulating lipid storage and catabolism, plays a role in neuronal function (PubMed:25409104).	bubblegum, isoform C	bubblegum	bgm	58.7	2.62e-291
LOC115268591	AALFPA_050203	-1.14004		-0.613367				MET	lysosomal alpha-mannosidase-like	alpha-mannosidase activity;carbohydrate binding;catalytic activity	carbohydrate metabolic process;mannose metabolic process	protein coding gene	-	lysosomal alpha-mannosidase II, isoform B	Lysosomal alpha-mannosidase II	LManII	59.2	0
LOC109405199	AALFPA_065294			-0.662762				MET	adenylosuccinate lyase-like	N6-(1,2-dicarboxyethyl)AMP AMP-lyase (fumarate-forming) activity;catalytic activity	purine ribonucleotide biosynthetic process	protein coding gene	-	adenylosuccinate lyase	Adenylosuccinate Lyase	AdSL	80.3	8.17e-272
LOC109419749	AALFPA_044093	-2.00941		-0.69199				MET	homocysteine S-methyltransferase-like	betaine-homocysteine S-methyltransferase activity;zinc ion binding	methionine biosynthetic process	protein coding gene	-	uncharacterized protein Dmel_CG10621, isoform B	-	CG10621	60	3.78e-146
LOC109407566	AALFPA_045282	-0.949997		-0.697255				MET	phosphoserine phosphatase	phosphoserine phosphatase activity	L-serine biosynthetic process	protein coding gene	Catalyzes the last step in the biosynthesis of serine from carbohydrates. The reaction mechanism proceeds via the formation of a phosphoryl-enzyme intermediates (By similarity).	astray	astray	aay	53	5.87e-93
LOC109411115	AALFPA_066798	-1.58475		-0.757729				MET	Putative polyprenyl synthetase [Source:UniProtKB/TrEMBL;Acc:A0A023ES27]	transferase activity, transferring alkyl or aryl (other than methyl) groups	isoprenoid biosynthetic process	protein coding gene	-	farnesyl pyrophosphate synthase	Farnesyl pyrophosphate synthase	Fpps	58.2	2.24e-160
LOC109398075	AALFPA_070784			-0.827864				MET	myrosinase 1-like, transcript variant X2	hydrolase activity, hydrolyzing O-glycosyl compounds	carbohydrate metabolic process	protein coding gene	-	uncharacterized protein Dmel_CG9701	-	CG9701	55.1	3.51e-208
LOC109425953	AALFPA_048030			-1.05973				MET	1,5-anhydro-D-fructose reductase, transcript variant X2	D-threo-aldose 1-dehydrogenase activity;oxidoreductase activity	N/A	protein coding gene	-	uncharacterized protein Dmel_CG10638, isoform D	-	CG10638	52	4.93e-109
LOC109422969	AALFPA_074290			-1.09942				MET	lysophosphatidylcholine acyltransferase	acyltransferase activity	N/A	protein coding gene	Acetyltransferase which mediates the conversion of 1-acyl-sn-glycero-3-phosphocholine (LPC) into phosphatidylcholine (PC) (By similarity). Has a calcium-independent activity (By similarity). Displays a clear preference for saturated fatty acyl-CoAs, and 1-myristoyl or 1-palmitoyl LPC as acyl donors and acceptors, respectively (By similarity). Involved in the regulation of lipid droplet number and…	lysophosphatidylcholine acyltransferase	Lysophosphatidylcholine acyltransferase	LPCAT	45.8	4.77e-148
LOC115263514	AALFPA_045633	1.64768		-1.15199				MET	GTP cyclohydrolase 1-like, transcript variant X1	GTP cyclohydrolase I activity	tetrahydrofolate biosynthetic process	protein coding gene	Isoform B is required for eye pigment production, Isoform C may be required for normal embryonic development and segment pattern formation.	punch, isoform A	Punch	Pu	68.2	3.58e-138
LOC109427331	AALFPA_064145			-1.18226				MET	acylphosphatase-2, transcript variant X1	acylphosphatase activity	N/A	protein coding gene	-	acylphosphatase 2, isoform B	Acylphosphatase 2	Acyp2	55.1	5.74e-35
LOC109623128	AALFPA_075648	1.05786		-1.3155				MET	GTP cyclohydrolase 1, transcript variant X3	GTP cyclohydrolase I activity	tetrahydrofolate biosynthetic process	protein coding gene	Isoform B is required for eye pigment production, Isoform C may be required for normal embryonic development and segment pattern formation.	punch, isoform A	Punch	Pu	67.5	1.15e-133
LOC109409258	AALFPA_058199			-1.34779				MET	fructose-1,6-bisphosphatase 1, transcript variant X1	fructose 1,6-bisphosphate 1-phosphatase activity;phosphatase activity;phosphoric ester hydrolase activity	carbohydrate metabolic process	protein coding gene	-	fructose-1,6-bisphosphatase, isoform A	fructose-1,6-bisphosphatase	fbp	77.1	7.63e-186
LOC109623326	AALFPA_056253	-1.5492		-1.37377				MET	pancreatic lipase-related protein 2-like	triglyceride lipase activity	lipid metabolic process	protein coding gene	-	uncharacterized protein Dmel_CG6295	-	CG6295	42.8	3.79e-71
LOC109419332	AALFPA_079658			-1.44325				MET	ribokinase-like	kinase activity;phosphotransferase activity, alcohol group as acceptor;ribokinase activity	D-ribose metabolic process	protein coding gene	-	uncharacterized protein Dmel_CG13369	-	CG13369	58.4	2.6e-107
LOC109433284	AALFPA_055361			-1.44905				MET	apolipoprotein D-like	N/A	N/A	protein coding gene					0	0
LOC109426911	AALFPA_074432	-1.33807		-1.62275				MET	pancreatic lipase-related protein 2-like	triglyceride lipase activity	lipid metabolic process	protein coding gene	-	uncharacterized protein Dmel_CG6277	-	CG6277	41.8	3.44e-70
LOC109406992	AALFPA_040919			-1.70303				MET	probable 4-coumarate--CoA ligase 1	N/A	N/A	protein coding gene	-	uncharacterized protein Dmel_CG4830	-	CG4830	35.9	1.45e-100
LOC109410517	AALFPA_061795	-0.81997		-1.76572				MET	putative glutamate synthase [NADPH], transcript variant X1	FMN binding;catalytic activity;flavin adenine dinucleotide binding;glutamate synthase (NADH) activity;glutamate synthase activity;iron ion binding;iron-sulfur cluster binding;oxidoreductase activity;oxidoreductase activity, acting on the CH-NH2 group of donors;oxidoreductase activity, acting on the	glutamate biosynthetic process;nitrogen compound metabolic process	protein coding gene	-	uncharacterized protein Dmel_CG9674, isoform F	-	CG9674	77.4	0
LOC109404792	AALFPA_061284			-4.13071				MET	aromatic-L-amino-acid decarboxylase, transcript variant X1	carbon-carbon lyase activity;carboxy-lyase activity;catalytic activity;pyridoxal phosphate binding	carboxylic acid metabolic process;cellular amino acid metabolic process	protein coding gene	Catalyzes the decarboxylation of L-3,4-dihydroxyphenylalanine (DOPA) to dopamine, L-5-hydroxytryptophan to serotonin and L-tryptophan to tryptamine. Variation in the synthesis of bioamines may be a factor contributing to natural variation in life span.	dopa decarboxylase, isoform C	Dopa decarboxylase	Ddc	79.3	4.09e-302
LOC109403380	AALFPA_064196			5.18723	7.82915			PROT	phenoloxidase-activating factor 2-like, transcript variant X1	serine-type endopeptidase activity	proteolysis	protein coding gene	-	uncharacterized protein Dmel_CG5390, isoform B	-	CG5390	37.7	1.31e-62
LOC109412592	AALFPA_076712	5.05039	6.49191	6.2361	5.74007			PROT	neprilysin-4-like	metalloendopeptidase activity;metallopeptidase activity	proteolysis	protein coding gene	Metalloendoprotease which cleaves peptides at the amino side of hydrophobic residues - such as the hormones Akh and Dh31, and the neuropeptides Allatostatins (AST1, AST2, AST3 and AST4), Crz, Drosulfakinins (DSK-I and DSK-II), Lk, sNPF and the tachykinin peptides TK-1, TK-2, TK-4 and TK-5 (PubMed:27919317). Functions in female fertility, memory formation and may also act in regulating insulin sig…	neprilysin 4, isoform A	Neprilysin 4	Nep4	49.9	0
LOC115266864	AALFPA_079677	4.6371	4.47979	3.97356	3.94497			PROT	matrix metalloproteinase-19-like	metalloendopeptidase activity;metallopeptidase activity;zinc ion binding	proteolysis	protein coding gene	Has metalloproteinase activity (PubMed:11967260). Required for larval tissue histolysis during metamorphosis and is involved in pupal head eversion and fusion of the wing imaginal tissue (PubMed:12530966). Required for growth of the dorsal air sac primordium and development of the dorsal air sacs (PubMed:19751719). Promotes embryonic motor axon fasciculation (PubMed:18045838). Cleaves and activat…	matrix metalloproteinase 2, isoform B	Matrix metalloproteinase 2	Mmp2	33.1	7.1e-14
LOC115254450	AALFPA_042939			0.852097				PROT	Arrestin_C domain-containing protein [Source:UniProtKB/TrEMBL;Acc:A0A182HF52]	N/A	N/A	protein coding gene	-	uncharacterized protein Dmel_CG1105	-	CG1105	33.6	4.25e-72
LOC109418399	AALFPA_073672	2.60701			5.77696			PROT	neprilysin-4-like, transcript variant X1	metalloendopeptidase activity;metallopeptidase activity	proteolysis	protein coding gene	-	neprilysin 5, isoform D	Neprilysin 5	Nep5	37.9	4.1e-167
LOC115264126	AALFPA_046491	2.17831						PROT	disintegrin and metalloproteinase domain-containing protein 12-like	metalloendopeptidase activity;metallopeptidase activity	proteolysis	protein coding gene	-	meltrin, isoform D	Meltrin	Meltrin	44.1	3.81e-180
LOC115264125	AALFPA_059733	1.89889						PROT	disintegrin and metalloproteinase domain-containing protein 12-like	metalloendopeptidase activity;metallopeptidase activity	proteolysis	protein coding gene	-	meltrin, isoform D	Meltrin	Meltrin	44.3	1.41e-191
LOC109423630	AALFPA_073712	1.6437						PROT	zinc metalloproteinase-disintegrin-like BmMP	metalloendopeptidase activity;metallopeptidase activity	proteolysis	protein coding gene	-	meltrin, isoform D	Meltrin	Meltrin	43	5.54e-187
LOC109419705	AALFPA_042091	1.57333						PROT	uncharacterized peptidase C1-like protein F26E4.3, transcript variant X2	cysteine-type peptidase activity	proteolysis	protein coding gene	-	secreted Wg-interacting molecule, isoform B	Secreted Wg-interacting molecule	Swim	53.8	3.38e-161
LOC109398274	AALFPA_078060	1.49582						PROT	uncharacterized peptidase C1-like protein F26E4.3, transcript variant X1	cysteine-type peptidase activity	proteolysis	protein coding gene	-	secreted Wg-interacting molecule, isoform B	Secreted Wg-interacting molecule	Swim	53.8	2.78e-161
LOC109424763	AALFPA_054578	0.774761						PROT	paraplegin-like	ATP binding;ATP hydrolysis activity;ATP-dependent peptidase activity;metalloendopeptidase activity;zinc ion binding	proteolysis	protein coding gene	-	paraplegin, isoform A	Paraplegin	Spg7	73.4	0
LOC109419253	AALFPA_064605	0.617881						PROT	dipeptidyl peptidase 9	serine-type peptidase activity	proteolysis	protein coding gene	-	uncharacterized protein Dmel_CG3744, isoform D	-	CG3744	59.1	0
LOC109402934	AALFPA_056531	-0.628107						PROT	aminopeptidase N-like	metallopeptidase activity;zinc ion binding	proteolysis	protein coding gene	-	uncharacterized protein Dmel_CG31233, isoform B	-	CG31233	38.8	1.69e-193
LOC109410530	AALFPA_043006	-0.679095	0.671209					PROT	serine protease SP24D-like	serine-type endopeptidase activity	proteolysis	protein coding gene	-	serine protease 6	Serine protease 6	Ser6	39.5	3.34e-57
LOC109408206	AALFPA_041274	-0.709294						PROT	probable Ufm1-specific protease 1, transcript variant X1	cysteine-type peptidase activity	N/A	protein coding gene	Thiol protease which recognizes and hydrolyzes the peptide bond at the C-terminal Gly of UFM1, a ubiquitin-like modifier protein bound to a number of target proteins.	uncharacterized protein Dmel_CG30157, isoform B	UFM1 specific peptidase 1	Ufsp1	48.2	1.93e-60
LOC109398113	AALFPA_068028	-0.719179						PROT	Putative trypsin-like serine protease [Source:UniProtKB/TrEMBL;Acc:A0A1W7R806]	serine-type endopeptidase activity	proteolysis	protein coding gene	-	uncharacterized protein Dmel_CG5255	-	CG5255	46.8	3.48e-82
LOC115254671	AALFPA_080955	-0.735535	-0.576169					PROT	calpain-B-like, transcript variant X1	calcium ion binding;calcium-dependent cysteine-type endopeptidase activity	proteolysis	protein coding gene	Calcium-regulated non-lysosomal thiol-protease. ACTIVITY REGULATION: Activated by millimolar concentrations of calcium.	Calpain-B, isoform B	Calpain-B	CalpB	45.6	4.7e-214
LOC109401433	AALFPA_056934	-0.796079						PROT	neprilysin-3-like, transcript variant X3	metalloendopeptidase activity;metallopeptidase activity	proteolysis	protein coding gene	Metalloendoprotease which is required in the dorsal paired medial neurons for the proper formation of long-term (LTM) and middle-term memories (MTM). Also required in the mushroom body neurons where it functions redundantly with neprilysins Nep2 and Nep4 in normal LTM formation.	neprilysin 3, isoform B	Neprilysin 3	Nep3	64.4	0
LOC109622197	AALFPA_067152	-0.798364	-0.644531					PROT	carboxypeptidase B-like	metallocarboxypeptidase activity;zinc ion binding	proteolysis	protein coding gene	-	uncharacterized protein Dmel_CG8560, isoform B	-	CG8560	36	1.32e-72
LOC109402798	AALFPA_057052	-0.81966						PROT	Putative signal peptide peptidase [Source:UniProtKB/TrEMBL;Acc:A0A023ETW0]	aspartic-type endopeptidase activity	N/A	protein coding gene	-	signal peptide peptidase-like, isoform F	Signal peptide peptidase-like	SppL	84.9	6.97e-219
LOC109399452	AALFPA_053766	-0.904385						PROT	chymotrypsin-1-like	serine-type endopeptidase activity	proteolysis	protein coding gene	-	uncharacterized protein Dmel_CG5256	-	CG5255	41.4	4.64e-70
LOC115267878	AALFPA_076609	-0.941225						PROT	venom dipeptidyl peptidase 4-like, transcript variant X5	serine-type peptidase activity	proteolysis	protein coding gene	-	omega, isoform H	omega	ome	48.5	4.26e-244
LOC109426828	AALFPA_043367	-0.943991						PROT	neurotrypsin-like, transcript variant X1	chitin binding;protein binding;scavenger receptor activity;serine-type endopeptidase activity	proteolysis	protein coding gene	-	tequila, isoform D	Tequila	teq	51.1	1.45e-218
LOC109419528	AALFPA_049796	-0.949336	-1.68021					PROT	zinc carboxypeptidase A 1-like	metallocarboxypeptidase activity;zinc ion binding	proteolysis	protein coding gene	-	uncharacterized protein Dmel_CG17633	-	CG17633	50.3	1.02e-150
LOC109399533	AALFPA_049449	-0.973311						PROT	Putative trypsin-like serine protease [Source:UniProtKB/TrEMBL;Acc:A0A1W7R806]	serine-type endopeptidase activity	proteolysis	protein coding gene	-	uncharacterized protein Dmel_CG5257	-	CG5255	46.8	1.32e-81
LOC109409297	AALFPA_040892	-1.00736	-1.62456					PROT	zinc carboxypeptidase A 1-like	metallocarboxypeptidase activity;zinc ion binding	proteolysis	protein coding gene	-	uncharacterized protein Dmel_CG17633	-	CG17633	51.3	6.6e-154
LOC109422270	AALFPA_055037	-1.0182	1.58792					PROT	uncharacterized LOC109422270, transcript variant X1	protein binding;scavenger receptor activity;serine-type endopeptidase activity	proteolysis	protein coding gene	-	corin, isoform C	Corin	Corin	56.2	7.59e-300
LOC109416085	AALFPA_061026	-1.06735						PROT	aminopeptidase N-like	N/A	N/A	pseudogene	-	uncharacterized protein Dmel_CG31233, isoform B	-	CG31233	36.9	2.41e-103
LOC109403032	AALFPA_074017	-1.08217						PROT	esterase B1	N/A	N/A	protein coding gene	-	alpha-Esterase-9, isoform C	alpha-Esterase-9	alpha-Est9	44.8	7.88e-175
LOC109424680	AALFPA_077528	-1.15031						PROT	retinoid-inducible serine carboxypeptidase-like	serine-type carboxypeptidase activity	proteolysis	protein coding gene	-	highroad	highroad	hiro	52.5	1.2e-157
LOC115258746	AALFPA_073415	-1.17909						PROT	zinc carboxypeptidase A 1-like	metallocarboxypeptidase activity;zinc ion binding	proteolysis	protein coding gene	-	uncharacterized protein Dmel_CG17633	-	CG17633	53.3	9.45e-152
LOC115270439	AALFPA_080083	-1.26422						PROT	Peptidase_M14 domain-containing protein [Source:UniProtKB/TrEMBL;Acc:A0A182GUN0]	metallocarboxypeptidase activity;zinc ion binding	proteolysis	protein coding gene	-	uncharacterized protein Dmel_CG8560, isoform B	-	CG8560	54.3	1.25e-149
LOC109409298	AALFPA_073593	-1.27126						PROT	zinc carboxypeptidase A 1-like	metallocarboxypeptidase activity;zinc ion binding	proteolysis	protein coding gene	-	uncharacterized protein Dmel_CG17633	-	CG17633	52.6	1.77e-151
LOC109424658	AALFPA_052108	-1.3629	-1.38745					PROT	zinc metalloproteinase nas-4-like	metalloendopeptidase activity;metallopeptidase activity;zinc ion binding	proteolysis	protein coding gene	-	uncharacterized protein Dmel_CG15255, isoform B	-	CG15255	43.4	1.68e-66
LOC109406257	AALFPA_058156	-1.3716						PROT	putative serine protease K12H4.7	serine-type peptidase activity	proteolysis	protein coding gene	-	uncharacterized protein Dmel_CG18493	-	CG18493	45.1	2.89e-132
LOC109408648	AALFPA_080441	-1.37549						PROT	carboxypeptidase B-like	metallocarboxypeptidase activity;zinc ion binding	proteolysis	protein coding gene	-	uncharacterized protein Dmel_CG8560, isoform B	-	CG8560	35.5	2.67e-73
LOC109419942	AALFPA_043157	-1.41455						PROT	zinc carboxypeptidase-like	metallocarboxypeptidase activity;zinc ion binding	proteolysis	protein coding gene	-	uncharacterized protein Dmel_CG18585, isoform B	-	CG18585	45.2	2.05e-122
LOC109399682	AALFPA_061440	-1.44259	2.0673					PROT	chymotrypsin-2-like	serine-type endopeptidase activity	proteolysis	protein coding gene	-	uncharacterized protein Dmel_CG5258	-	CG5255	39.1	1.77e-51
LOC109431726	AALFPA_058176	-1.44861						PROT	uncharacterized LOC109431726	serine-type endopeptidase activity	protein processing	protein coding gene	-	uncharacterized protein Dmel_CG3589	-	CG3589	36.2	8.01e-70
LOC115255162	AALFPA_072946	-1.51585						PROT	zinc carboxypeptidase-like	metallocarboxypeptidase activity;zinc ion binding	proteolysis	protein coding gene	-	uncharacterized protein Dmel_CG18585, isoform B	-	CG18585	44.2	9.71e-119
LOC109399283	AALFPA_080562	-1.76063						PROT	contactin-associated protein-like 4, transcript variant X11	serine-type endopeptidase inhibitor activity	N/A	protein coding gene	May have serine protease inhibitor activity (Probable). Might play a role in the glial-neuronal signaling pathway that is important in establishing the electrical properties of axonal membranes (PubMed:10037607).	axotactin, isoform B	axotactin	axo	67.4	0
LOC109419941	AALFPA_047419	-1.81778						PROT	zinc carboxypeptidase-like	metallocarboxypeptidase activity;zinc ion binding	proteolysis	protein coding gene	-	uncharacterized protein Dmel_CG18585, isoform B	-	CG18585	44.2	8.05e-120
LOC109418822	AALFPA_056236	-1.93773						PROT	chymotrypsin-1-like	serine-type endopeptidase activity	proteolysis	protein coding gene	-	jonah 44E, isoform B	Jonah 44E	Jon44E	31.2	1.79e-26
LOC109622416	AALFPA_042131					-1.13994		PROT	A disintegrin and metalloproteinase with thrombospondin motifs 9, transcript variant X5	metalloendopeptidase activity;metallopeptidase activity;zinc ion binding	proteolysis	protein coding gene	-	ADAM metallopeptidase with thrombospondin type 1 motif A, isoform E	ADAM metallopeptidase with thrombospondin type 1 motif A	AdamTS-A	34.7	4.22e-300
LOC109404731	AALFPA_055248					-0.606898		PROT	leukotriene A-4 hydrolase-like, transcript variant X1	metallopeptidase activity;zinc ion binding	proteolysis	protein coding gene	-	uncharacterized protein Dmel_CG10602, isoform C	-	CG10602	56.7	2.65e-259
LOC109423401	AALFPA_065774		2.59482		2.97026			PROT	brachyurin-like	serine-type endopeptidase activity	proteolysis	protein coding gene	-	uncharacterized protein Dmel_CG6592	-	CG6592	25.5	5.09e-20
LOC115267286	AALFPA_053702		2.77202		3.12624			PROT	chymotrypsin-2-like	serine-type endopeptidase activity	proteolysis	protein coding gene	-	serine protease 6	Serine protease 6	Ser6	34.1	7.54e-38
LOC109426670	AALFPA_040974		2.37192		3.14888			PROT	chymotrypsin-2-like	serine-type endopeptidase activity	proteolysis	protein coding gene	-	serine protease 6	Serine protease 6	Ser6	34.1	1.03e-37
LOC109425719	AALFPA_075385		2.9097		3.32034			PROT	brachyurin-like	serine-type endopeptidase activity	proteolysis	protein coding gene	-	uncharacterized protein Dmel_CG6592	-	CG6592	25.4	1.43e-19
LOC109417827	AALFPA_078894		3.288		3.34025			PROT	Peptidase S1 domain-containing protein [Source:UniProtKB/TrEMBL;Acc:A0A182G5U5]	serine-type endopeptidase activity	proteolysis	protein coding gene	-	jonah 65Aiv	Jonah 65Aiv	Jon65Aiv	41.1	2.08e-60
LOC109426788	AALFPA_058509		3.4302		3.38076			PROT	Peptidase S1 domain-containing protein [Source:UniProtKB/TrEMBL;Acc:A0A182G5U6]	serine-type endopeptidase activity	proteolysis	protein coding gene	-	jonah 65Aiv	Jonah 65Aiv	Jon65Aiv	40.3	4.15e-64
LOC115267289	AALFPA_052333		3.23406		3.90852			PROT	serine protease SP24D-like	serine-type endopeptidase activity	proteolysis	protein coding gene	-	serine protease 6	Serine protease 6	Ser6	43.1	1.1e-60
LOC109426634	AALFPA_050290		2.80815		4.16967			PROT	serine protease SP24D-like	serine-type endopeptidase activity	proteolysis	protein coding gene	-	serine protease 6	Serine protease 6	Ser6	42.5	1.01e-60
LOC109621728	AALFPA_064478		0.878224					PROT	uncharacterized LOC109621728	metalloendopeptidase activity;metallopeptidase activity	proteolysis	protein coding gene	-	Kuzbanian-like, isoform B	Kuzbanian-like	Kul	52.4	0
LOC109411829	AALFPA_078581		2.17077					PROT	digestive cysteine proteinase 1-like	cysteine-type peptidase activity	proteolysis	protein coding gene	-	26-29kD-proteinase	26-29kD-proteinase	26-29-p	67.9	1.75e-288
LOC109410834	AALFPA_057855		2.8047					PROT	uncharacterized LOC109410834	metallopeptidase activity;peptidyl-dipeptidase activity	proteolysis	protein coding gene	May be involved in the specific maturation or degradation of a number of bioactive peptides. May play a role in the contractions of the heart, gut and testes, and in spermatid differentiation.	angiotensin converting enzyme, isoform C	Angiotensin converting enzyme	Ance	60.4	8.67e-269
LOC109430833	AALFPA_074399			0.77089				PROT	AAA domain-containing protein [Source:UniProtKB/TrEMBL;Acc:A0A182H2R4]	ATP binding;ATP hydrolysis activity;ATP-dependent peptidase activity;metalloendopeptidase activity;zinc ion binding	proteolysis	protein coding gene	-	uncharacterized protein Dmel_CG6512, isoform A	AFG3 like matrix AAA peptidase subunit 2	Afg3l2	70.8	0
LOC109406609	AALFPA_074491	0.825407		0.764699				PROT	arrestin domain-containing protein 3-like	N/A	N/A	protein coding gene	-	uncharacterized protein Dmel_CG1105	-	CG1105	33.6	3.06e-72
LOC109424157	AALFPA_054462			0.751735				PROT	AFG3-like protein 2	ATP binding;ATP hydrolysis activity;ATP-dependent peptidase activity;metalloendopeptidase activity;zinc ion binding	proteolysis	protein coding gene	-	uncharacterized protein Dmel_CG6512, isoform A	AFG3 like matrix AAA peptidase subunit 2	Afg3l2	82.4	0
LOC109426330	AALFPA_067587			0.730754				PROT	arrestin domain-containing protein 3-like	N/A	N/A	protein coding gene	-	uncharacterized protein Dmel_CG1105	-	CG1105	33.6	2.26e-72
LOC109433658	AALFPA_042410			0.717117				PROT	paraplegin-like	ATP binding;ATP hydrolysis activity;ATP-dependent peptidase activity;metalloendopeptidase activity;zinc ion binding	proteolysis	protein coding gene	-	paraplegin, isoform A	Paraplegin	Spg7	73.4	0
LOC109420659	AALFPA_076424			0.710477				PROT	mitochondrial inner membrane protease ATP23 homolog	metalloendopeptidase activity	N/A	protein coding gene	-	uncharacterized protein Dmel_CG5131	-	CG5131	68.2	1.12e-137
LOC115256260	AALFPA_074110			0.612311				PROT	disintegrin and metalloproteinase domain-containing protein 10-like	metalloendopeptidase activity;metallopeptidase activity	proteolysis	protein coding gene	-	kuzbanian, isoform C	kuzbanian	kuz	76	0
LOC109410817	AALFPA_076582			0.605354				PROT	disintegrin and metalloproteinase domain-containing protein 10-like	metalloendopeptidase activity;metallopeptidase activity	proteolysis	protein coding gene	-	kuzbanian, isoform C	kuzbanian	kuz	58.2	0
LOC109417170	AALFPA_070857			0.586989				PROT	ATP-dependent Clp protease proteolytic subunit [Source:UniProtKB/TrEMBL;Acc:A0A182G7K5]	ATP-dependent peptidase activity;serine-type endopeptidase activity	proteolysis	protein coding gene	-	Clp protease proteolytic subunit, isoform B	Caseinolytic protease proteolytic subunit	ClpP	78.6	1.64e-110
LOC109420035	AALFPA_044746	-0.662109	-0.676236	-0.600407				PROT	Peptidase S1 domain-containing protein [Source:UniProtKB/TrEMBL;Acc:A0A182GUD9]	serine-type endopeptidase activity	proteolysis	protein coding gene	-	uncharacterized protein Dmel_CG7142	-	CG7142	38.2	1.38e-54
LOC115263355	AALFPA_047138			-0.624025				PROT	transmembrane protease serine 9-like	serine-type endopeptidase activity	proteolysis	protein coding gene	-	uncharacterized protein Dmel_CG16749	-	CG16749	48.1	1e-66
LOC109405486	AALFPA_045372			-0.68358				PROT	calpain-D-like, transcript variant X1	calcium-dependent cysteine-type endopeptidase activity	proteolysis	protein coding gene	Has a role in eye development. Calcium-regulated non-lysosomal thiol-protease.	small optic lobes, isoform E	small optic lobes	sol	67.2	0
LOC109622423	AALFPA_056123			-0.694279				PROT	venom serine carboxypeptidase-like	serine-type carboxypeptidase activity	proteolysis	protein coding gene	-	uncharacterized protein Dmel_CG4572, isoform B	-	CG4572	56.7	2.65e-180
LOC115253497	AALFPA_069231	-1.10832		-0.723658				PROT	venom dipeptidyl peptidase 4-like, transcript variant X4	serine-type peptidase activity	proteolysis	protein coding gene	-	omega, isoform H	omega	ome	48.4	8.55e-248
LOC109408337	AALFPA_079285	-0.987606		-0.724282				PROT	venom dipeptidyl peptidase 4-like, transcript variant X9	serine-type peptidase activity	proteolysis	protein coding gene	-	omega, isoform H	omega	ome	48.5	3.76e-244
LOC109408643	AALFPA_051846	-1.23729	-0.694991	-0.784704				PROT	Putative carboxypeptidase b [Source:UniProtKB/TrEMBL;Acc:A0A023ESX1]	metallocarboxypeptidase activity;zinc ion binding	proteolysis	protein coding gene	-	uncharacterized protein Dmel_CG8560, isoform B	-	CG8560	54.1	8.81e-150
LOC109412659	AALFPA_062552			-0.834086				PROT	serine protease SP24D-like	serine-type endopeptidase activity	proteolysis	protein coding gene	-	uncharacterized protein Dmel_CG9678	-	CG9676	35.5	5.42e-43
LOC115262417	AALFPA_080685	-1.01747		-0.925803				PROT	serine protease SP24D-like	serine-type endopeptidase activity	proteolysis	protein coding gene	-	uncharacterized protein Dmel_CG9677	-	CG9676	35.2	1.65e-42
LOC109426678	AALFPA_046183	-0.691734		-0.927528				PROT	serine protease SP24D-like	serine-type endopeptidase activity	proteolysis	protein coding gene	-	uncharacterized protein Dmel_CG9676	-	CG9676	36.8	7.05e-47
LOC109419940	AALFPA_058363	-1.18608		-1.01765				PROT	zinc carboxypeptidase-like	metallocarboxypeptidase activity;zinc ion binding	proteolysis	protein coding gene	-	uncharacterized protein Dmel_CG18585, isoform B	-	CG18585	45.1	1.22e-128
LOC109402938	AALFPA_045137			-1.01808				PROT	aminopeptidase N-like	metallopeptidase activity;zinc ion binding	proteolysis	protein coding gene	-	uncharacterized protein Dmel_CG31233, isoform B	-	CG31233	36.2	3.41e-169
LOC109410526	AALFPA_072287			-1.38549				PROT	serine protease SP24D-like	serine-type endopeptidase activity	proteolysis	protein coding gene	-	uncharacterized protein Dmel_CG9679	-	CG9676	36.8	6.73e-47
LOC109425029	AALFPA_078597			-2.88181				PROT	serine protease gd-like	serine-type endopeptidase activity	proteolysis	protein coding gene	-	uncharacterized protein Dmel_CG31326	-	CG31326	25.3	4.79e-38
LOC109403795	AALFPA_080057			1.25647		1.6038		RSM	unspecified product	N/A	N/A	pseudogene	May be involved in the metabolism of insect hormones and in the breakdown of synthetic insecticides.	Cyp9f2	Cytochrome P450 9f2	Cyp9f2	39.9	2.69e-86
LOC109426411	AALFPA_078403	1.03011		1.1252		1.49598		RSM	probable cytochrome P450 9f2, transcript variant X2	heme binding;iron ion binding;monooxygenase activity;oxidoreductase activity, acting on paired donors, with incorporation or reduction of molecular oxygen	N/A	protein coding gene	May be involved in the metabolism of insect hormones and in the breakdown of synthetic insecticides.	Cyp9f2	Cytochrome P450 9f2	Cyp9f2	40.2	2.49e-125
LOC115265613	AALFPA_080503	1.18607		0.664487		0.992556		RSM	FAD-dependent oxidoreductase domain-containing protein 1-like	oxidoreductase activity	N/A	protein coding gene	-	lethal (2) 37Bb	lethal (2) 37Bb	l(2)37Bb	54.3	1.08e-183
LOC109404802	AALFPA_076890	1.09985		0.666596		0.918983		RSM	FAD-dependent oxidoreductase domain-containing protein 1-like	oxidoreductase activity	N/A	protein coding gene	-	lethal (2) 37Bb	lethal (2) 37Bb	l(2)37Bb	54.5	4.46e-187
LOC109424773	AALFPA_047399			2.14897	-2.75473	0.800403		RSM	NADPH--cytochrome P450 reductase-like, transcript variant X1	FMN binding;NADPH-hemoprotein reductase activity;oxidoreductase activity	N/A	protein coding gene	This enzyme is required for electron transfer from NADP to cytochrome p450 in microsomes. It can also provide electron transfer to heme oxygenase and cytochrome b5 (By similarity). May function to clear the olfactory organ (antennae) from accumulating chemicals.	cytochrome P450 reductase, isoform C	Cytochrome P450 reductase	Cpr	79.5	0
LOC109403786	AALFPA_044051	1.22275		1.52419		0.53233		RSM	cytochrome P450 9e2-like	heme binding;iron ion binding;monooxygenase activity;oxidoreductase activity, acting on paired donors, with incorporation or reduction of molecular oxygen	N/A	protein coding gene	May be involved in the metabolism of insect hormones and in the breakdown of synthetic insecticides.	Cyp9f2	Cytochrome P450 9f2	Cyp9f2	40.1	6.55e-136
LOC109622664	AALFPA_062825	9.07673	7.96345	20.5099	29.3655			RSM	cytochrome P450 9e2-like	heme binding;iron ion binding;monooxygenase activity;oxidoreductase activity, acting on paired donors, with incorporation or reduction of molecular oxygen	N/A	protein coding gene	May be involved in the metabolism of insect hormones and in the breakdown of synthetic insecticides.	Cyp9f2	Cytochrome P450 9f2	Cyp9f2	36.8	7.51e-113
LOC109401476	AALFPA_071005	2.05235	2.39861	2.39079	2.49718			RSM	probable proline--tRNA ligase, mitochondrial	ATP binding;aminoacyl-tRNA ligase activity;nucleotide binding;proline-tRNA ligase activity	prolyl-tRNA aminoacylation;tRNA aminoacylation for protein translation	protein coding gene	-	Prolyl-tRNA synthetase, mitochondrial, isoform A	Prolyl-tRNA synthetase, mitochondrial	ProRS-m	53.7	3.13e-157
LOC109402042	AALFPA_045377			0.885608	1.41762			RSM	cytochrome P450 4c3-like	heme binding;iron ion binding;monooxygenase activity;oxidoreductase activity, acting on paired donors, with incorporation or reduction of molecular oxygen	N/A	protein coding gene	May be involved in the metabolism of insect hormones and in the breakdown of synthetic insecticides.	cytochrome P450-4c3	Cytochrome P450 4c3	Cyp4c3	40	1.29e-114
LOC109426414	AALFPA_072629	1.39323	0.843492	2.50931	0.888135			RSM	probable cytochrome P450 9f2	heme binding;iron ion binding;monooxygenase activity;oxidoreductase activity, acting on paired donors, with incorporation or reduction of molecular oxygen	N/A	protein coding gene	May be involved in the metabolism of insect hormones and in the breakdown of synthetic insecticides.	Cyp9f2	Cytochrome P450 9f2	Cyp9f2	41.2	1.29e-145
LOC109426413	AALFPA_071084	2.68763		2.28649	0.668938			RSM	probable cytochrome P450 9f2	heme binding;iron ion binding;monooxygenase activity;oxidoreductase activity, acting on paired donors, with incorporation or reduction of molecular oxygen	N/A	protein coding gene	May be involved in the metabolism of insect hormones and in the breakdown of synthetic insecticides.	Cyp9f2	Cytochrome P450 9f2	Cyp9f2	41.5	4.72e-141
LOC115262659	AALFPA_072898	-1.36963		-1.3851	-0.787772			RSM	ornithine aminotransferase, mitochondrial-like	catalytic activity;ornithine-oxo-acid transaminase activity;pyridoxal phosphate binding;transaminase activity	N/A	protein coding gene	-	ornithine aminotransferase precursor	Ornithine aminotransferase precursor	Oat	77.8	1.09e-237
LOC109420948	AALFPA_080571			2.70428				RSM	cytochrome P450 4c21-like	heme binding;iron ion binding;monooxygenase activity;oxidoreductase activity, acting on paired donors, with incorporation or reduction of molecular oxygen	N/A	protein coding gene	May be involved in the metabolism of insect hormones and in the breakdown of synthetic insecticides.	Cyp313a4	Cytochrome P450 313a4	Cyp313a4	27.4	1.12e-62
LOC109415288	AALFPA_076164	0.753918		2.14268				RSM	unspecified product	N/A	N/A	pseudogene	May be involved in the metabolism of insect hormones and in the breakdown of synthetic insecticides.	Cyp6a14, isoform E	Cytochrome P450 6a14	Cyp6a14	42.9	2.98e-48
LOC109623204	AALFPA_074553	0.504064		2.13793				RSM	probable cytochrome P450 6a14	heme binding;iron ion binding;monooxygenase activity;oxidoreductase activity, acting on paired donors, with incorporation or reduction of molecular oxygen	N/A	protein coding gene	May be involved in the metabolism of insect hormones and in the breakdown of synthetic insecticides.	Cyp6a14, isoform E	Cytochrome P450 6a14	Cyp6a14	41.6	1.22e-138
LOC109422140	AALFPA_053203			1.39363				RSM	putative sulfiredoxin, transcript variant X2	sulfiredoxin activity	N/A	protein coding gene	Contributes to oxidative stress resistance by reducing cysteine-sulfinic acid formed under exposure to oxidants in a peroxiredoxin. May catalyze the reduction in a multi-step process by acting both as a specific phosphotransferase and a thioltransferase (By similarity).	uncharacterized protein Dmel_CG6762, isoform B	Sulfiredoxin	Srx	67.6	6.43e-49
LOC109622654	AALFPA_055621			1.33198				RSM	cytochrome P450 9b2-like	heme binding;iron ion binding;monooxygenase activity;oxidoreductase activity, acting on paired donors, with incorporation or reduction of molecular oxygen	N/A	protein coding gene	May be involved in the metabolism of insect hormones and in the breakdown of synthetic insecticides.	cytochrome P450-9b2	Cytochrome P450 9b2	Cyp9b2	35.7	5.17e-115
LOC109433265	AALFPA_075345	0.869546		1.27794				RSM	protein SCO1 homolog, mitochondrial	copper chaperone activity;copper ion binding	cellular copper ion homeostasis;respiratory chain complex IV assembly	protein coding gene	-	synthesis of cytochrome c oxidase	Synthesis of cytochrome c oxidase	Scox	68.4	2.3e-123
LOC115262048	AALFPA_066177			1.11203				RSM	unspecified product	N/A	N/A	pseudogene	May be involved in the metabolism of insect hormones and in the breakdown of synthetic insecticides.	Cyp9h1	Cytochrome P450 9h1	Cyp9h1	36.2	6.6e-53
LOC109426408	AALFPA_072155	0.537246		1.05741				RSM	probable cytochrome P450 9f2, transcript variant X2	heme binding;iron ion binding;monooxygenase activity;oxidoreductase activity, acting on paired donors, with incorporation or reduction of molecular oxygen	N/A	protein coding gene	May be involved in the metabolism of insect hormones and in the breakdown of synthetic insecticides.	Cyp9f2	Cytochrome P450 9f2	Cyp9f2	43.4	1.4e-152
LOC109400781	AALFPA_046153			1.04991				RSM	farnesol dehydrogenase-like	oxidoreductase activity	N/A	protein coding gene	-	antdh	Antennal dehydrogenase	Antdh	51.8	2.26e-82
LOC115266190	AALFPA_050403			0.983128				RSM	Cytochrome b5 heme-binding domain-containing protein [Source:UniProtKB/TrEMBL;Acc:A0A182GIM0]	heme binding;metal ion binding	N/A	protein coding gene	Cytochrome b5 is a membrane-bound hemoprotein which functions as an electron carrier for several membrane-bound oxygenases.	cytochrome b5, isoform B	Cytochrome b5	Cyt-b5	43.3	1.57e-22
LOC109428249	AALFPA_057094	0.883811		0.9459				RSM	Mitochondrial fission 1 protein [Source:UniProtKB/TrEMBL;Acc:A0A182G4X0]	protein binding	mitochondrial fission	protein coding gene	Involved in the fragmentation of the mitochondrial network and its perinuclear clustering (PubMed:18443288, PubMed:20194754). Functions downstream of Pink1 and upstream of Drp1 to regulate mitochondrial fission (PubMed:18443288).	Fission, mitochondrial 1, isoform C	Fission, mitochondrial 1	Fis1	56.8	1.69e-53
LOC115266368	AALFPA_042163	0.991475		0.926886				RSM	Mitochondrial fission 1 protein [Source:UniProtKB/TrEMBL;Acc:A0A182G4X0]	protein binding	mitochondrial fission	protein coding gene	Involved in the fragmentation of the mitochondrial network and its perinuclear clustering (PubMed:18443288, PubMed:20194754). Functions downstream of Pink1 and upstream of Drp1 to regulate mitochondrial fission (PubMed:18443288).	Fission, mitochondrial 1, isoform C	Fission, mitochondrial 1	Fis1	56.8	6.36e-54
LOC109426410	AALFPA_078406			0.9178				RSM	probable cytochrome P450 9f2	heme binding;iron ion binding;monooxygenase activity;oxidoreductase activity, acting on paired donors, with incorporation or reduction of molecular oxygen	N/A	protein coding gene	May be involved in the metabolism of insect hormones and in the breakdown of synthetic insecticides.	Cyp9f2	Cytochrome P450 9f2	Cyp9f2	40.2	4.47e-136
LOC115254008	AALFPA_072603			0.909379				RSM	probable cytochrome P450 9f2	heme binding;iron ion binding;monooxygenase activity;oxidoreductase activity, acting on paired donors, with incorporation or reduction of molecular oxygen	N/A	protein coding gene	May be involved in the metabolism of insect hormones and in the breakdown of synthetic insecticides.	Cyp9f2	Cytochrome P450 9f2	Cyp9f2	42.1	7.03e-137
LOC115265241	AALFPA_072917			0.891049				RSM	farnesol dehydrogenase-like	oxidoreductase activity	N/A	protein coding gene	-	uncharacterized protein Dmel_CG40486, isoform C	-	CG40486	51.4	1.29e-82
LOC109421553	AALFPA_073654			0.83793				RSM	Cytochrome P450 CYP6N3v3 [Source:UniProtKB/TrEMBL;Acc:Q9NAV9]	heme binding;iron ion binding;monooxygenase activity;oxidoreductase activity, acting on paired donors, with incorporation or reduction of molecular oxygen	N/A	protein coding gene	May be involved in the metabolism of insect hormones and in the breakdown of synthetic insecticides.	Cyp6a14, isoform E	Cytochrome P450 6a14	Cyp6a14	47.4	1.1e-157
LOC109400780	AALFPA_074600			0.836817				RSM	farnesol dehydrogenase-like	oxidoreductase activity	N/A	protein coding gene	-	uncharacterized protein Dmel_CG9360	-	CG9360	51.4	5.15e-83
LOC109399573	AALFPA_059870			0.82177				RSM	farnesol dehydrogenase-like	oxidoreductase activity	N/A	protein coding gene	-	antdh	Antennal dehydrogenase	Antdh	46.2	1.5e-58
[truncated: 1,108 more rows]
