# Supplementary material for: Midgut transcriptomic responses to dengue and chikungunya viruses in the vectors Aedes albopictus and Aedes malayensis
Source: Sci Rep. 2023 Jul 12;13:11271. doi: 10.1038/s41598-023-38354-9 (PMC10338677; doi:10.1038/s41598-023-38354-9)
Supplement: Supplementary file 4 — Supplementary Table S3. [file 41598_2023_38354_MOESM4_ESM.xlsx]

## Sheet: S3 Table
				Log 2 FC
Immune category	Name	LOC ID	Gene ID	CHIKV Day 1	CHIKV Day 4
AMP	attacin-B-like	LOC109399761	AALFPA_054823	#N/A	#N/A
AMP	attacin-B-like	LOC109402005	AALFPA_048664	2.77007	-0.711311
AMP	defensin-C-like	LOC109399127	AALFPA_064230	0.551059	0.0410456
AMP	defensin-C	LOC109409889	AALFPA_044859	0.37118	-0.0812177
AMP	uncharacterized LOC109622804	LOC109622804	AALFPA_049244	0.208267	0.131774
AMP	defensin-A	LOC109399074	AALFPA_065006	-0.391077	-1.3093
APHAG	autophagy protein 5-like	LOC115267930	AALFPA_071240	#N/A	#N/A
APHAG	SUMO-activating enzyme subunit 2-like	LOC115264950	AALFPA_074097	0.471127	0.00908513
APHAG	cysteine protease ATG4D	LOC109400791	AALFPA_066811	0.448446	-0.0863178
APHAG	SUMO-activating enzyme subunit 2	LOC109621987	AALFPA_060583	0.392329	0.051297
APHAG	nedd8-activating enzyme E1 catalytic subunit	LOC109408519	AALFPA_059928	0.30297	0.152905
APHAG	serine/threonine-protein kinase Tor	LOC109429896	AALFPA_052550	0.228386	0.0831396
APHAG	autophagy protein 5	LOC109431597	AALFPA_067628	0.148176	0.588728
APHAG	autophagy-related protein 2 homolog A	LOC109430704	AALFPA_079340	0.137693	0.15898
APHAG	autophagy protein 5	LOC109622215	AALFPA_060457	0.137598	-0.104066
APHAG	autophagy protein 12-like	LOC109411487	AALFPA_067361	0.109288	0.400532
APHAG	autophagy-related protein 2 homolog A-like	LOC109429975	AALFPA_074566	0.0785131	-1.02964
APHAG	bcl-2-related ovarian killer protein-like	LOC109422403	AALFPA_078705	0.0473045	-0.480589
APHAG	cysteine protease ATG4B-like	LOC109421533	AALFPA_040882	-0.0663326	-0.0227885
APHAG	ubiquitin-like-conjugating enzyme ATG3	LOC109410749	AALFPA_078553	-0.0924741	0.0459005
APHAG	cysteine protease ATG4D	LOC109397058	AALFPA_043498	-0.126361	-0.0145347
APHAG	gamma-aminobutyric acid receptor-associated protein	LOC109406305	AALFPA_068709	-0.23896	0.032092
APHAG	beclin-1-like protein	LOC109430033	AALFPA_060613	-0.265032	-0.250417
APHAG	WD repeat domain phosphoinositide-interacting protein 2	LOC109621926	AALFPA_061670	-0.280691	0.216093
APHAG	autophagy-related protein 9A-like	LOC109408400	AALFPA_041987	-0.304678	0.141455
APHAG	gamma-aminobutyric acid receptor-associated protein	LOC115261488	AALFPA_064180	-0.33244	0.252768
APHAG	serine/threonine-protein kinase ULK2	LOC109409885	AALFPA_045533	-0.433545	-0.370621
APHAG	cysteine protease ATG4B-like	LOC109409138	AALFPA_050932	-0.443434	0.0493398
APHAG	ubiquitin-like-conjugating enzyme ATG10	LOC109428504	AALFPA_075144	-0.518531	-0.113158
APHAG	gamma-aminobutyric acid receptor-associated protein	LOC109404489	AALFPA_063070	-0.547783	0.13177
APHAG	autophagy-related protein 16-1-like	LOC109397249	AALFPA_072200	-0.612998	-0.0859959
APHAG	beclin-1-like protein	LOC115267358	AALFPA_055968	-0.63403	0.0520675
APHAG	ubiquitin-like-conjugating enzyme ATG10	LOC109430084	AALFPA_050207	-0.70933	-0.00978788
APHAG	autophagy-related protein 2 homolog A-like	LOC115257413	AALFPA_061912	-0.918877	0.140111
APHAG	WD repeat domain phosphoinositide-interacting protein 2-like	LOC109428719	AALFPA_061805	-0.932356	0.399517
APHAG	bcl-2-related ovarian killer protein	LOC109424501	AALFPA_079432	-1.55223	-0.0640248
CASP	caspase-like	LOC109400467	AALFPA_067654	#N/A	#N/A
CASP	caspase-like	LOC109399676	AALFPA_060274	#N/A	#N/A
CASP	caspase-7-like	LOC115256800	AALFPA_046236	2.18588	1.73461
CASP	caspase-1-like	LOC115271029	AALFPA_051346	1.88856	-0.110533
CASP	caspase-like	LOC109428267	AALFPA_049212	1.32849	0.086762
CASP	caspase Dronc	LOC109412040	AALFPA_079217	1.04322	0.23443
CASP	caspase-1-like	LOC109427926	AALFPA_059535	1.02776	0
CASP	caspase	LOC109427949	AALFPA_057819	0.928916	0.261566
CASP	caspase-3-like	LOC115264686	AALFPA_072838	0.69521	0.653778
CASP	caspase-1-like	LOC109428245	AALFPA_078318	0.668071	-1.05525
CASP	caspase-1-like	LOC109428408	AALFPA_046589	0.650938	0.612699
CASP	caspase-like	LOC109431512	AALFPA_061370	0.587458	0.229989
CASP	caspase-3-like	LOC109401535	AALFPA_065386	0.583395	0.617447
CASP	caspase-1-like	LOC115269147	AALFPA_045122	0.567932	0.505807
CASP	caspase-3	LOC109412613	AALFPA_041040	0.337284	0.698943
CASP	caspase-1-like	LOC115266369	AALFPA_059863	0.105773	0.775798
CASP	uncharacterized LOC115269146	LOC115269146	AALFPA_046650	0.0846213	3.57088
CASP	caspase-1-like	LOC115256802	AALFPA_044965	-0.335313	0.773979
CASP	caspase-8-like	LOC115262725	AALFPA_074368	-0.437646	0.359655
CASP	caspase-like	LOC109427925	AALFPA_065968	-1.1037	-2.36012
CASP	caspase-1-like	LOC115253749	AALFPA_053019	-1.41313	2.94572
CASP	caspase-7-like	LOC115256801	AALFPA_048099	-1.96796	3.01967
CASP	caspase-1-like	LOC109428244	AALFPA_076645	-2.20217	-0.358396
CASPA	uncharacterized LOC109402653	LOC109402653	AALFPA_049218	1.22399	-0.228204
CASPA	uncharacterized LOC109432245	LOC109432245	AALFPA_055561	0.704936	-0.444009
CASPA	uncharacterized LOC115253597	LOC115253597	AALFPA_050266	0.398407	0.178655
CAT	catalase	LOC109430890	AALFPA_077527	-0.317376	0.186003
CLIP	uncharacterized LOC109402953	LOC109402953	AALFPA_050683	#N/A	#N/A
CLIP	serine protease grass-like	LOC109402955	AALFPA_071671	#N/A	#N/A
CLIP	serine protease persephone	LOC109404704	AALFPA_064600	#N/A	#N/A
CLIP	serine protease Hayan-like	LOC109409467	AALFPA_067836	#N/A	#N/A
CLIP	serine protease Hayan	LOC109409468	AALFPA_046625	#N/A	#N/A
CLIP	serine protease persephone-like	LOC109409534	AALFPA_076761	#N/A	#N/A
CLIP	serine protease persephone-like	LOC109412988	AALFPA_054223	#N/A	#N/A
CLIP	serine protease Hayan-like	LOC109412989	AALFPA_053249	#N/A	#N/A
CLIP	CLIP domain-containing serine protease B15-like	LOC109413881	AALFPA_057441	#N/A	#N/A
CLIP	phenoloxidase-activating factor 1-like	LOC109415245	AALFPA_046758	#N/A	#N/A
CLIP	uncharacterized LOC109417777	LOC109417777	AALFPA_048637	#N/A	#N/A
CLIP	serine protease 7-like	LOC109420317	AALFPA_067725	#N/A	#N/A
CLIP	uncharacterized LOC109426652	LOC109426652	AALFPA_054393	#N/A	#N/A
CLIP	phenoloxidase-activating factor 1-like	LOC109430345	AALFPA_070583	#N/A	#N/A
CLIP	transmembrane protease serine 9-like	LOC109621971	AALFPA_060124	#N/A	#N/A
CLIP	uncharacterized LOC115255244	LOC115255244	AALFPA_063785	#N/A	#N/A
CLIP	plasminogen-like	LOC115255246	AALFPA_067807	#N/A	#N/A
CLIP	plasminogen-like	LOC115255251	AALFPA_062191	#N/A	#N/A
CLIP	serine proteinase stubble	LOC109419400	AALFPA_080119	#N/A	#N/A
CLIP	plasminogen-like	LOC115255260	AALFPA_043600	#N/A	#N/A
CLIP	uncharacterized LOC115255261	LOC115255261	AALFPA_054805	#N/A	#N/A
CLIP	uncharacterized LOC115255479	LOC115255479	AALFPA_073198	#N/A	#N/A
CLIP	plasminogen	LOC109419399	AALFPA_080568	#N/A	#N/A
CLIP	serine protease Hayan-like	LOC115253466	AALFPA_074328	#N/A	#N/A
CLIP	serine protease persephone-like	LOC115256661	AALFPA_045221	#N/A	#N/A
CLIP	phenoloxidase-activating factor 2-like	LOC115257851	AALFPA_069024	#N/A	#N/A
CLIP	phenoloxidase-activating factor 2-like	LOC109429222	AALFPA_072531	#N/A	#N/A
CLIP	proclotting enzyme-like	LOC115260172	AALFPA_058441	#N/A	#N/A
CLIP	phenoloxidase-activating factor 3-like	LOC109409284	AALFPA_052263	#N/A	#N/A
CLIP	serine protease grass-like	LOC109402912	AALFPA_074666	#N/A	#N/A
CLIP	phenoloxidase-activating factor 2-like	LOC115261357	AALFPA_057601	#N/A	#N/A
CLIP	serine protease easter-like	LOC109416020	AALFPA_046457	#N/A	#N/A
CLIP	protein masquerade	LOC109429144	AALFPA_079815	#N/A	#N/A
CLIP	phenoloxidase-activating factor 2-like	LOC109404466	AALFPA_077735	#N/A	#N/A
CLIP	phenoloxidase-activating factor 2-like	LOC109406308	AALFPA_056786	#N/A	#N/A
CLIP	serine protease grass-like	LOC115264186	AALFPA_050326	#N/A	#N/A
CLIP	serine protease grass-like	LOC109416105	AALFPA_070451	#N/A	#N/A
CLIP	serine protease grass-like	LOC115253771	AALFPA_072775	#N/A	#N/A
CLIP	serine protease grass-like	LOC115264345	AALFPA_047361	#N/A	#N/A
CLIP	CLIP domain-containing serine protease B15-like	LOC109427932	AALFPA_075950	#N/A	#N/A
CLIP	protein masquerade-like	LOC109409024	AALFPA_053664	#N/A	#N/A
CLIP	serine protease persephone-like	LOC109404727	AALFPA_062846	#N/A	#N/A
CLIP	serine protease persephone-like	LOC109404721	AALFPA_047246	#N/A	#N/A
CLIP	serine protease persephone	LOC109397206	AALFPA_050702	#N/A	#N/A
CLIP	serine protease persephone-like	LOC115269088	AALFPA_062710	#N/A	#N/A
CLIP	serine protease persephone-like	LOC115269107	AALFPA_064146	#N/A	#N/A
CLIP	serine protease persephone-like	LOC109409507	AALFPA_059413	#N/A	#N/A
CLIP	CLIP domain-containing serine protease B15-like	LOC115270926	AALFPA_044863	#N/A	#N/A
CLIP	CLIP domain-containing serine protease B15-like	LOC109413880	AALFPA_048324	#N/A	#N/A
CLIP	CLIP domain-containing serine protease B15-like	LOC109401983	AALFPA_056803	#N/A	#N/A
CLIP	serine protease persephone-like	LOC115271016	AALFPA_070375	#N/A	#N/A
CLIP	serine protease persephone-like	LOC109413017	AALFPA_062802	#N/A	#N/A
CLIP	phenoloxidase-activating factor 3-like	LOC115271017	AALFPA_051723	#N/A	#N/A
CLIP	phenoloxidase-activating factor 3-like	LOC109412990	AALFPA_051777	#N/A	#N/A
CLIP	phenoloxidase-activating factor 3-like	LOC109409469	AALFPA_045491	#N/A	#N/A
CLIP	phenoloxidase-activating factor 2-like	LOC109397636	AALFPA_059838	2.57728	1.21979
CLIP	serine protease grass	LOC109416077	AALFPA_073902	1.72102	-0.519682
CLIP	transmembrane protease serine 9-like	LOC115264943	AALFPA_066705	1.57438	1.92205
CLIP	venom protease-like	LOC115266916	AALFPA_049202	1.55669	1.45469
CLIP	phenoloxidase-activating factor 3-like	LOC109419553	AALFPA_043753	1.46737	-0.916721
CLIP	serine protease persephone-like	LOC115254222	AALFPA_053788	1.45679	3.22431
CLIP	melanization protease 1-like	LOC109425319	AALFPA_046042	0.984504	0.0774064
CLIP	phenoloxidase-activating factor 3-like	LOC109409282	AALFPA_055150	0.938703	1.8507
CLIP	uncharacterized LOC109407483	LOC109407483	AALFPA_076848	0.741342	-1.43938
CLIP	uncharacterized LOC115257625	LOC115257625	AALFPA_072758	0.575651	-0.783082
CLIP	serine protease grass-like	LOC109416080	AALFPA_078065	0.530953	1.36124
CLIP	serine proteinase stubble-like	LOC115271007	AALFPA_051495	0.401142	-0.866015
CLIP	CUB and peptidase domain-containing protein 1-like	LOC109416100	AALFPA_062912	0.356472	1.86732
CLIP	serine protease easter-like	LOC109430356	AALFPA_059387	0.219458	-0.226108
CLIP	uncharacterized LOC109416083	LOC109416083	AALFPA_066392	0.0234914	1.38443
CLIP	venom protease-like	LOC109409339	AALFPA_049494	0.00368692	0.100719
CLIP	venom protease	LOC109402100	AALFPA_071530	-0.0313411	-3.49193
CLIP	serine proteinase stubble-like	LOC115253681	AALFPA_055976	-0.0313424	-1.52801
CLIP	serine protease grass-like	LOC109416072	AALFPA_052250	-0.0313436	-0.206104
CLIP	CLIP domain-containing serine protease B15	LOC109427940	AALFPA_062187	-0.0313441	-0.897038
CLIP	transmembrane protease serine 9-like	LOC109409006	AALFPA_051756	-0.0726139	1.83604
CLIP	serine protease easter-like	LOC109416028	AALFPA_053160	-0.107175	-0.413522
CLIP	serine proteinase stubble-like	LOC115260154	AALFPA_048225	-0.268613	2.23636
CLIP	CLIP domain-containing serine protease B15-like	LOC109428258	AALFPA_046391	-0.282289	-1.60236
CLIP	proclotting enzyme-like	LOC109422672	AALFPA_056284	-0.318606	-0.112652
CLIP	uncharacterized LOC109430290	LOC109430290	AALFPA_074761	-0.340648	-0.729347
CLIP	phenoloxidase-activating factor 3-like	LOC109405908	AALFPA_041070	-0.425236	-1.15308
CLIP	proclotting enzyme-like	LOC109401133	AALFPA_060979	-0.436925	2.11872
CLIP	serine protease 7-like	LOC109430124	AALFPA_062230	-0.446533	0.672735
CLIP	venom serine protease Bi-VSP	LOC109409026	AALFPA_071104	-0.456462	0.0151644
CLIP	CLIP domain-containing serine protease B15-like	LOC115270916	AALFPA_071694	-0.512454	0
CLIP	CLIP domain-containing serine protease B15-like	LOC109428261	AALFPA_059460	-0.560096	-1.78787
CLIP	venom protease-like	LOC109419086	AALFPA_067828	-0.568554	-0.0532192
CLIP	serine protease easter-like	LOC115264218	AALFPA_049069	-0.572719	-2.34397
CLIP	phenoloxidase-activating factor 3-like	LOC109407295	AALFPA_066836	-0.63752	-0.717689
CLIP	serine protease easter-like	LOC109416023	AALFPA_073399	-0.683169	0.375727
CLIP	serine protease 7-like	LOC115253701	AALFPA_041073	-0.693474	0.152155
CLIP	phenoloxidase-activating factor 1	LOC109412418	AALFPA_063000	-0.721074	-1.53871
CLIP	CLIP domain-containing serine protease B15-like	LOC109401985	AALFPA_040632	-0.730997	0.0450681
CLIP	uncharacterized LOC109412847	LOC109412847	AALFPA_048092	-0.741311	-0.295571
CLIP	serine protease easter-like	LOC109414876	AALFPA_041974	-0.80834	0.112123
CLIP	uncharacterized LOC109429147	LOC109429147	AALFPA_064509	-0.828446	-0.45865
CLIP	melanization protease 1	LOC109414897	AALFPA_041198	-0.850834	0.446727
CLIP	serine protease easter-like	LOC109416024	AALFPA_047402	-0.861412	0.210999
CLIP	serine protease easter-like	LOC109424827	AALFPA_063374	-0.882843	-1.24162
CLIP	CLIP domain-containing serine protease B15-like	LOC109427943	AALFPA_078481	-0.929788	-2.39656
CLIP	uncharacterized LOC109420638	LOC109420638	AALFPA_065926	-0.946935	-1.78979
CLIP	phenoloxidase-activating factor 3-like	LOC115270904	AALFPA_044260	-0.970299	-0.70589
CLIP	CLIP domain-containing serine protease 2-like	LOC109402465	AALFPA_050092	-0.987644	-0.347276
CLIP	uncharacterized LOC115254969	LOC115254969	AALFPA_079569	-1.06496	3.64265
CLIP	serine protease grass-like	LOC109402947	AALFPA_054183	-1.15748	0.00783797
CLIP	CLIP domain-containing serine protease B15-like	LOC109413882	AALFPA_062218	-1.16863	0.208281
CLIP	CLIP domain-containing serine protease 2-like	LOC109427449	AALFPA_075590	-1.21089	-1.94156
CLIP	phenoloxidase-activating factor 1-like	LOC109424806	AALFPA_067259	-1.3221	-1.94397
CLIP	serine protease easter-like	LOC109424807	AALFPA_051379	-1.50842	0.0687683
CLIP	CLIP domain-containing serine protease B15-like	LOC115270913	AALFPA_075672	-1.58758	-0.307896
CLIP	phenoloxidase-activating factor 2-like	LOC115260072	AALFPA_045419	-1.63487	-0.900084
CLIP	uncharacterized LOC109402120	LOC109402120	AALFPA_071637	-1.7023	-2.33293
CLIP	serine protease 7-like	LOC109430321	AALFPA_050046	-1.87066	-1.37203
CLIP	CLIP domain-containing serine protease B15-like	LOC109421873	AALFPA_079953	-2.00518	1.00686
CLIP	phenoloxidase-activating factor 3	LOC109419569	AALFPA_078703	-2.48656	-0.916726
CLIP	phenoloxidase-activating factor 3-like	LOC109409374	AALFPA_063872	-2.84743	1.92814
CLIP	CLIP domain-containing serine protease B15-like	LOC109401989	AALFPA_063397	-3.79974	0.0450681
CTL	chymotrypsin-like protease CTRL-1	LOC109398031	AALFPA_061243	#N/A	#N/A
CTL	perlucin-like protein	LOC109400393	AALFPA_079072	#N/A	#N/A
CTL	perlucin-like	LOC109400424	AALFPA_064920	#N/A	#N/A
CTL	perlucin	LOC109402623	AALFPA_071346	#N/A	#N/A
CTL	uncharacterized LOC109403479	LOC109403479	AALFPA_059315	#N/A	#N/A
CTL	uncharacterized LOC109410907	LOC109410907	AALFPA_047231	#N/A	#N/A
CTL	C-type lectin 37Da-like	LOC109412555	AALFPA_067330	#N/A	#N/A
CTL	low affinity immunoglobulin epsilon Fc receptor-like	LOC109420276	AALFPA_045990	#N/A	#N/A
CTL	lectin subunit alpha-like	LOC109420766	AALFPA_067810	#N/A	#N/A
CTL	lectin subunit alpha-like	LOC109420761	AALFPA_073183	#N/A	#N/A
CTL	chymotrypsin-like protease CTRL-1	LOC109426246	AALFPA_072258	#N/A	#N/A
CTL	perlucin-like protein	LOC109426308	AALFPA_064922	#N/A	#N/A
CTL	uncharacterized LOC109433642	LOC109433642	AALFPA_073434	#N/A	#N/A
CTL	C-type lectin 37Da-like	LOC109621427	AALFPA_077120	#N/A	#N/A
CTL	perlucin-like	LOC109621489	AALFPA_044791	#N/A	#N/A
CTL	C-type lectin 37Da-like	LOC109621490	AALFPA_055759	#N/A	#N/A
CTL	lectin subunit alpha-like	LOC109622702	AALFPA_044164	#N/A	#N/A
CTL	uncharacterized LOC115256670	LOC115256670	AALFPA_058938	#N/A	#N/A
CTL	uncharacterized LOC115256712	LOC115256712	AALFPA_054905	#N/A	#N/A
CTL	perlucin-like	LOC115257991	AALFPA_053102	#N/A	#N/A
CTL	perlucin-like protein	LOC115258235	AALFPA_067100	#N/A	#N/A
CTL	perlucin-like	LOC115258436	AALFPA_074206	#N/A	#N/A
CTL	C-type lectin 37Db-like	LOC115258437	AALFPA_040829	#N/A	#N/A
CTL	perlucin-like	LOC115258438	AALFPA_046640	#N/A	#N/A
CTL	perlucin-like	LOC115259586	AALFPA_050399	#N/A	#N/A
CTL	perlucin-like	LOC115259587	AALFPA_064414	#N/A	#N/A
CTL	C-type lectin 37Db-like	LOC115259718	AALFPA_044024	#N/A	#N/A
CTL	perlucin-like	LOC115259767	AALFPA_073070	#N/A	#N/A
CTL	uncharacterized LOC115264419	LOC115264419	AALFPA_060597	#N/A	#N/A
CTL	lectin subunit alpha-like	LOC115264948	AALFPA_052239	#N/A	#N/A
CTL	uncharacterized LOC109430993	LOC109430993	AALFPA_056233	#N/A	#N/A
CTL	uncharacterized LOC115265617	LOC115265617	AALFPA_059273	#N/A	#N/A
CTL	low affinity immunoglobulin epsilon Fc receptor-like	LOC109397320	AALFPA_060717	#N/A	#N/A
CTL	collectin-10-like	LOC109398030	AALFPA_053814	#N/A	#N/A
CTL	uncharacterized LOC109411141	LOC109411141	AALFPA_048775	#N/A	#N/A
CTL	C-type lectin-like	LOC109426181	AALFPA_071206	#N/A	#N/A
CTL	perlucin-like	LOC115267974	AALFPA_050307	#N/A	#N/A
CTL	perlucin-like	LOC115267977	AALFPA_048382	#N/A	#N/A
CTL	perlucin-like	LOC115267979	AALFPA_040873	#N/A	#N/A
CTL	perlucin-like	LOC115268351	AALFPA_065539	#N/A	#N/A
CTL	perlucin-like	LOC115268352	AALFPA_065627	#N/A	#N/A
CTL	C-type lectin BfL-2-like	LOC115269919	AALFPA_072632	#N/A	#N/A
CTL	uncharacterized LOC109422059	LOC109422059	AALFPA_068846	2.68009	-0.565042
CTL	alpha-N-acetylgalactosamine-specific lectin	LOC109406040	AALFPA_065011	2.57574	0.279468
CTL	perlucin-like	LOC115268191	AALFPA_075993	2.24547	0.0450681
CTL	L-selectin	LOC109420723	AALFPA_045041	2.12307	1.05211
CTL	C-type lectin 37Db-like	LOC109398083	AALFPA_079916	1.58234	0.113038
CTL	uncharacterized LOC109427308	LOC109427308	AALFPA_067720	0.584473	0.838054
CTL	coagulation factor IX-like	LOC109426188	AALFPA_058817	0.561825	1.17434
CTL	uncharacterized LOC109407380	LOC109407380	AALFPA_059593	0.415086	-0.961173
CTL	transmembrane protease serine 2	LOC109398084	AALFPA_053445	0.216547	0.00560948
CTL	perlucin-like protein	LOC115258237	AALFPA_051746	0.031977	-0.867702
CTL	uncharacterized LOC109401001	LOC109401001	AALFPA_054505	-0.11153	-0.00968428
CTL	perlucin	LOC109422845	AALFPA_070629	-0.117779	-2.81478
CTL	uncharacterized LOC115268558	LOC115268558	AALFPA_077759	-0.154621	-0.580713
CTL	C-type lectin 37Db-like	LOC115267978	AALFPA_073085	-0.68428	0.0925179
CTL	collectin-10	LOC109402129	AALFPA_075324	-0.934717	1.02557
CTL	uncharacterized LOC109417976	LOC109417976	AALFPA_047253	-1.08288	0.0948442
CTL	uncharacterized LOC109424611	LOC109424611	AALFPA_070969	-1.4268	-1.03997
CTL	C-type lectin 37Db-like	LOC109410676	AALFPA_050619	-1.4536	-1.68815
CTL	sushi EGF and pentraxin domain-containing protein 1	LOC109422055	AALFPA_078213	-1.47608	-0.746659
CTL	C-type lectin 37Da-like	LOC109621428	AALFPA_052455	-1.54196	0.433277
CTL	uncharacterized LOC115258082	LOC115258082	AALFPA_075133	-1.57157	0.0450681
CTL	perlucin-like protein	LOC115256492	AALFPA_045080	-1.79621	-1.92949
CTL	C-type lectin 37Db-like	LOC109426197	AALFPA_080854	-1.99067	-0.882735
CTL	perlucin-like protein	LOC109411420	AALFPA_055914	-2.30769	0
FREP	fibrinogen-like protein A	LOC109407763	AALFPA_073785	#N/A	#N/A
FREP	angiopoietin-2	LOC109410204	AALFPA_060804	#N/A	#N/A
FREP	ficolin-3-like	LOC109410574	AALFPA_076698	#N/A	#N/A
FREP	ficolin-3-like	LOC109421136	AALFPA_041202	#N/A	#N/A
FREP	microfibril-associated glycoprotein 4-like	LOC109432607	AALFPA_071337	#N/A	#N/A
FREP	ficolin-3-like	LOC115254643	AALFPA_041551	#N/A	#N/A
FREP	uncharacterized LOC109417515	LOC109417515	AALFPA_053142	#N/A	#N/A
FREP	fibrinogen-like protein A	LOC115260641	AALFPA_055336	#N/A	#N/A
FREP	ficolin-2	LOC109402720	AALFPA_053587	#N/A	#N/A
FREP	ficolin-2-like	LOC109415861	AALFPA_061208	#N/A	#N/A
FREP	angiopoietin-1-like	LOC109430387	AALFPA_077194	#N/A	#N/A
FREP	ficolin-3-like	LOC115265485	AALFPA_060382	#N/A	#N/A
FREP	ficolin-3-like	LOC115267456	AALFPA_056946	#N/A	#N/A
FREP	ryncolin-1-like	LOC109421668	AALFPA_072340	#N/A	#N/A
FREP	angiopoietin-4-like	LOC115269051	AALFPA_043962	#N/A	#N/A
FREP	microfibril-associated glycoprotein 4-like	LOC115269098	AALFPA_077641	#N/A	#N/A
FREP	angiopoietin-4-like	LOC115269695	AALFPA_067060	#N/A	#N/A
FREP	protein scabrous-like	LOC115263162	AALFPA_066359	2.44853	-1.88863
FREP	fibrinogen-like protein A	LOC109418932	AALFPA_045812	2.15956	0
FREP	microfibril-associated glycoprotein 4-like	LOC109410549	AALFPA_050242	1.98639	0.971528
FREP	microfibril-associated glycoprotein 4-like	LOC109421134	AALFPA_048683	1.65453	1.55577
FREP	microfibril-associated glycoprotein 4-like	LOC115268303	AALFPA_068925	1.62241	1.55579
FREP	ficolin-2-like	LOC115266493	AALFPA_071768	1.46721	0.683636
FREP	ficolin-3-like	LOC109421140	AALFPA_048066	1.38794	0.875496
FREP	ficolin-3-like	LOC109410548	AALFPA_079798	1.2991	1.16427
FREP	microfibril-associated glycoprotein 4-like	LOC115268309	AALFPA_062117	1.23453	1.3157
FREP	fibrinogen-like protein A	LOC109413124	AALFPA_075619	1.1712	0
FREP	ficolin-3-like	LOC115268304	AALFPA_067084	1.1287	1.30279
FREP	protein scabrous	LOC109430947	AALFPA_079000	1.02293	-2.4662
FREP	ficolin-2-like	LOC115265443	AALFPA_046857	0.781704	0.571498
FREP	microfibril-associated glycoprotein 4-like	LOC109411104	AALFPA_070386	0.766611	-0.449167
FREP	ficolin-2-like	LOC109426996	AALFPA_045276	0.766334	0.703346
FREP	ficolin-2-like	LOC109411377	AALFPA_064406	0.503643	0.734991
FREP	angiopoietin-4-like	LOC109421135	AALFPA_044870	0.464911	-0.493197
FREP	microfibril-associated glycoprotein 4-like	LOC109421142	AALFPA_058742	0.436422	0.681537
FREP	microfibril-associated glycoprotein 4-like	LOC115267447	AALFPA_069765	0.38407	0.780118
FREP	microfibril-associated glycoprotein 4-like	LOC109621611	AALFPA_068519	0.235558	0.449108
FREP	ficolin-1-like	LOC109416944	AALFPA_060951	0.0699356	1.04939
FREP	microfibril-associated glycoprotein 4-like	LOC109430246	AALFPA_042046	0.0488557	0.315752
FREP	fibroleukin-like	LOC109427771	AALFPA_066695	-0.00570348	0
FREP	angiopoietin-related protein 6-like	LOC109409872	AALFPA_069598	-0.108565	3.4635
FREP	angiopoietin-2-like	LOC115261221	AALFPA_054136	-0.241828	-1.26667
FREP	microfibril-associated glycoprotein 4	LOC109408162	AALFPA_065203	-0.395143	0.109945
FREP	microfibril-associated glycoprotein 4-like	LOC109400072	AALFPA_055479	-0.664245	-0.00237389
FREP	ficolin-1-like	LOC115263125	AALFPA_040823	-0.765263	-0.42074
FREP	angiopoietin-4-like	LOC115254208	AALFPA_068647	-0.77976	-0.286063
FREP	angiopoietin-related protein 1-like	LOC109424669	AALFPA_079713	-1.02012	-2.32173
FREP	angiopoietin-related protein 1-like	LOC109421764	AALFPA_060788	-1.0275	-0.024859
FREP	microfibril-associated glycoprotein 4-like	LOC109403760	AALFPA_047749	-1.14502	2.40076
FREP	angiopoietin-related protein 2-like	LOC109430506	AALFPA_046918	-1.17681	0.045068
FREP	angiopoietin-4	LOC109410594	AALFPA_070903	-1.24123	0.787423
FREP	microfibril-associated glycoprotein 4-like	LOC109416948	AALFPA_054193	-1.69223	4.17006
GALE	galectin-8-like	LOC109409956	AALFPA_049308	#N/A	#N/A
GALE	galectin-4	LOC109397421	AALFPA_065055	1.25677	1.06107
GALE	galectin-12	LOC109427990	AALFPA_049960	1.15268	0.566012
GALE	galectin-4-like	LOC109412766	AALFPA_043390	1.02355	0.371327
GALE	galectin-4-like	LOC109412765	AALFPA_043302	0.768813	0.680834
GALE	galectin-4-like	LOC109397420	AALFPA_075185	0.687503	0.284068
GALE	galectin-4-like	LOC109415571	AALFPA_067527	0.569412	0.438217
GALE	galectin-9-like	LOC109399101	AALFPA_049509	0.518328	1.95425
GALE	tectonin beta-propeller repeat-containing protein	LOC109622615	AALFPA_074914	0.127576	0.223027
GALE	galectin-6	LOC109412016	AALFPA_045768	-0.366271	-0.149527
GALE	galectin-6-like	LOC109407960	AALFPA_070998	-0.569633	-0.395158
GALE	uncharacterized LOC109427991	LOC109427991	AALFPA_071806	-0.68085	-0.0373604
GNBP	Beta-1 3-glucan-binding protein-like	LOC109425899	AALFPA_080038	#N/A	#N/A
GNBP	Beta-1 3-glucan-binding protein-like	LOC109426907	AALFPA_044698	0.894788	1.48021
GNBP	Beta-1 3-glucan-binding protein-like	LOC109429165	AALFPA_058831	0.718505	-0.0563439
GNBP	Beta-1 3-glucan-binding protein-like	LOC109426906	AALFPA_077698	0.364107	-0.174817
GNBP	Beta-1 3-glucan-binding protein-like	LOC109623322	AALFPA_059537	0.241104	-0.118233
GNBP	Beta-1 3-glucan-binding protein-like	LOC115266475	AALFPA_072241	0.169012	-0.205996
GNBP	Beta-1 3-glucan-binding protein-like	LOC109404882	AALFPA_043800	0.123671	0.132872
GNBP	Beta-1 3-glucan-binding protein-like	LOC109403683	AALFPA_043221	-0.000294346	0.532292
GNBP	Beta-1 3-glucan-binding protein-like	LOC109404840	AALFPA_064291	-0.314188	-3.67539
GNBP	Beta-1 3-glucan-binding protein-like	LOC109407966	AALFPA_070553	-0.778668	-0.572043
GNBP	Beta-1 3-glucan-binding protein-like	LOC109429166	AALFPA_043702	-1.33757	0.317288
GNBP	Beta-1 3-glucan-binding protein-like	LOC109429164	AALFPA_041575	-1.51339	-0.762266
GNBP	Beta-1 3-glucan-binding protein-like	LOC109414513	AALFPA_064267	-1.51996	1.28767
HPX	glutathione peroxidase-like	LOC109401758	AALFPA_054267	#N/A	#N/A
HPX	peroxidase-like	LOC109431146	AALFPA_073338	#N/A	#N/A
HPX	peroxidasin-like	LOC109400699	AALFPA_073331	#N/A	#N/A
HPX	chorion peroxidase	LOC109399008	AALFPA_065032	2.7561	3.50908
HPX	peroxiredoxin-6-like	LOC115254201	AALFPA_069964	1.44101	2.18004
HPX	peroxiredoxin-6	LOC109622223	AALFPA_049388	1.24333	1.98114
HPX	probable phospholipid hydroperoxide glutathione peroxidase	LOC109401781	AALFPA_073439	0.89923	0.294496
HPX	peroxiredoxin-2	LOC109412192	AALFPA_065596	0.706698	0.128289
HPX	peroxiredoxin 1-like	LOC115256948	AALFPA_064596	0.613178	-0.114437
HPX	chorion peroxidase	LOC109415281	AALFPA_079848	0.61113	-0.639573
HPX	probable phospholipid hydroperoxide glutathione peroxidase	LOC115255981	AALFPA_042100	0.565946	0.249473
HPX	peroxiredoxin 1	LOC109407623	AALFPA_042705	0.523561	-0.37595
HPX	chorion peroxidase-like	LOC115258242	AALFPA_049139	0.349605	0.463674
HPX	uncharacterized LOC109430623	LOC109430623	AALFPA_080580	0.342967	-0.0775125
HPX	chorion peroxidase-like	LOC115269315	AALFPA_042301	0.333707	1.97097
HPX	peroxidasin-like	LOC115270016	AALFPA_049030	0.281121	-0.796282
HPX	peroxiredoxin-2	LOC109410014	AALFPA_059435	0.105033	-0.127403
HPX	probable phospholipid hydroperoxide glutathione peroxidase	LOC115253543	AALFPA_046074	-0.0603368	0.301145
HPX	uncharacterized LOC109419663	LOC109419663	AALFPA_066738	-0.0739144	-0.0561058
HPX	peroxidasin	LOC109399373	AALFPA_063988	-0.168821	-0.218099
HPX	probable phospholipid hydroperoxide glutathione peroxidase	LOC109409480	AALFPA_058573	-0.383478	0.274134
HPX	uncharacterized LOC109417721	LOC109417721	AALFPA_060456	-0.39232	0.400601
HPX	peroxiredoxin-6-like	LOC115263169	AALFPA_062059	-0.423852	0.448477
HPX	peroxiredoxin-6	LOC109430954	AALFPA_073308	-0.504067	0.0972572
HPX	peroxidase	LOC109427739	AALFPA_064294	-0.751275	0.0371899
HPX	chorion peroxidase-like	LOC109623211	AALFPA_066684	-0.884046	0.561979
HPX	uncharacterized LOC109622683	LOC109622683	AALFPA_070769	-0.984393	0.629143
HPX	uncharacterized LOC109398465	LOC109398465	AALFPA_062412	-1.15973	-1.48437
HPX	dual oxidase	LOC109622897	AALFPA_047439	-1.32908	0.628937
HPX	chorion peroxidase	LOC109399009	AALFPA_064114	-2.35274	0.454708
HPX	dual oxidase-like	LOC115258596	AALFPA_046880	-3.10019	1.33664
HPX	peroxidase	LOC115259481	AALFPA_062736	-3.12524	0.44805
HPX	chorion peroxidase-like	LOC109429357	AALFPA_070894	-3.13806	2.76581
HPX	peroxidase	LOC109421941	AALFPA_055449	-3.47866	-1.93065
HPX	chorion peroxidase	LOC109429341	AALFPA_062161	-3.95916	-0.364917
HPX	chorion peroxidase-like	LOC115260114	AALFPA_059345	-4.44087	1.28854
IAP	baculoviral IAP repeat-containing protein 6	LOC109411403	AALFPA_076435	0.870511	0.598215
IAP	baculoviral IAP repeat-containing protein 5.2	LOC109421967	AALFPA_051527	0.660674	1.20204
IAP	baculoviral IAP repeat-containing protein 5.2-like	LOC115256482	AALFPA_049990	0.290309	2.85512
IAP	death-associated inhibitor of apoptosis 1	LOC109411467	AALFPA_051841	0.263759	-0.438045
IAP	baculoviral IAP repeat-containing protein 7-B	LOC109402332	AALFPA_056496	-0.338558	-0.12064
IMDPATH	fas-associated death domain protein-like	LOC109422464	AALFPA_046406	#N/A	#N/A
IMDPATH	protein immune deficiency-like	LOC115270241	AALFPA_061812	1.585	2.39181
IMDPATH	protein immune deficiency-like	LOC115270217	AALFPA_046762	0.911822	0.793744
IMDPATH	protein immune deficiency	LOC109430681	AALFPA_043870	0.887812	0.0381413
IMDPATH	protein immune deficiency-like	LOC115270222	AALFPA_069892	0.685773	0.0264676
IMDPATH	NF-kappa-B essential modulator-like	LOC109402586	AALFPA_065974	0.353291	0.244505
IMDPATH	mitogen-activated protein kinase kinase kinase 7	LOC109425252	AALFPA_059991	0.0441684	0.0890006
IMDPATH	mitogen-activated protein kinase kinase kinase 7-like	LOC115254050	AALFPA_042766	-0.0907501	-0.221847
IMDPATH	FAS-associated factor 1-like	LOC115254243	AALFPA_056078	-0.0919075	-0.164876
IMDPATH	mitogen-activated protein kinase kinase kinase 7-like	LOC109421877	AALFPA_072395	-0.179054	0.166722
IMDPATH	fas-associated death domain protein	LOC109428687	AALFPA_077773	-0.17989	0.289141
IMDPATH	inhibitor of nuclear factor kappa-B kinase subunit alpha-like	LOC115271052	AALFPA_052434	-0.18288	-0.215499
IMDPATH	beclin-1-like protein B	LOC109432676	AALFPA_074013	-0.184321	-0.167233
IMDPATH	FAS-associated factor 1	LOC109402733	AALFPA_051641	-0.518443	-0.206069
IMDPATH	histone-lysine N-methyltransferase SETD1B-like	LOC109408777	AALFPA_050375	-0.573049	0.605152
IMDPATH	inhibitor of nuclear factor kappa-B kinase subunit alpha-like	LOC109419873	AALFPA_068482	-0.634967	-0.143171
JAKSTAT	cytokine receptor-like	LOC109411151	AALFPA_078965	-0.101851	0.0866552
JAKSTAT	signal transducer and transcription activator	LOC109422192	AALFPA_077833	-0.232832	0.171699
JAKSTAT	tyrosine-protein kinase hopscotch	LOC109419906	AALFPA_064475	-0.574271	0
JNK	stress-activated protein kinase JNK-like	LOC109429983	AALFPA_043662	1.00351	1.17003
JNK	transcription factor kayak-like	LOC109415362	AALFPA_079354	0.971721	-0.0432367
JNK	transcription factor kayak-like	LOC109410132	AALFPA_079058	0.77031	0.40833
JNK	dual specificity mitogen-activated protein kinase kinase hemipterous	LOC109402022	AALFPA_043848	0.392245	0.42211
JNK	stress-activated protein kinase JNK	LOC109429982	AALFPA_063227	0.362896	0.149891
JNK	tyrosine-protein phosphatase vhp-1	LOC109416369	AALFPA_052009	0.239501	-0.424647
JNK	stress-activated protein kinase JNK	LOC109429565	AALFPA_073737	0.183468	0.00643673
JNK	dual specificity mitogen-activated protein kinase kinase hemipterous-like	LOC109399720	AALFPA_063972	0.177806	-0.151782
JNK	transcription factor AP-1	LOC109408179	AALFPA_042697	0.143385	0.00528687
JNK	dual specificity mitogen-activated protein kinase kinase hemipterous-like	LOC115254113	AALFPA_077772	-0.034111	0.20688
JNK	TNF receptor-associated factor 4	LOC109420087	AALFPA_049092	-0.939113	0.146648
JNK	TNF receptor-associated factor 4-like	LOC115257864	AALFPA_048729	-0.978596	-0.507786
JNK	dual specificity protein phosphatase 10-like	LOC109430044	AALFPA_042752	-1.72832	-0.433881
LYS	lysozyme	LOC109430577	AALFPA_050234	#N/A	#N/A
LYS	lysozyme-like	LOC115269749	AALFPA_080939	#N/A	#N/A
LYS	c-type lectin	LOC109621842	AALFPA_052026	10.2638	6.27975
LYS	lysozyme	LOC109424283	AALFPA_058943	0.460834	-3.8132
LYS	lysozyme c-1-like	LOC109429051	AALFPA_073335	0.227553	0.390499
LYS	lysozyme-like	LOC109428699	AALFPA_058307	-0.0313388	-2.48156
LYS	lysozyme c-1-like	LOC109399239	AALFPA_080175	-1.04078	0.0880334
ML	mite group 2 allergen Gly d 2.02-like	LOC109398392	AALFPA_055964	#N/A	#N/A
ML	NPC intracellular cholesterol transporter 2-like	LOC109402306	AALFPA_052789	#N/A	#N/A
ML	mite group 2 allergen Gly d 2.02-like	LOC109408133	AALFPA_054683	#N/A	#N/A
ML	mite group 2 allergen Gly d 2.02-like	LOC109409426	AALFPA_059169	#N/A	#N/A
ML	mite group 2 allergen Der p 2-like	LOC109419016	AALFPA_044801	#N/A	#N/A
ML	uncharacterized LOC109419020	LOC109419020	AALFPA_071518	#N/A	#N/A
ML	mite group 2 allergen Der f 2-like	LOC109419023	AALFPA_075030	#N/A	#N/A
ML	NPC intracellular cholesterol transporter 2-like	LOC109420391	AALFPA_080952	#N/A	#N/A
ML	NPC intracellular cholesterol transporter 2 homolog a	LOC109420427	AALFPA_057926	#N/A	#N/A
ML	NPC intracellular cholesterol transporter 2-like	LOC115257619	AALFPA_065463	#N/A	#N/A
ML	mite group 2 allergen Der f 2-like	LOC109408131	AALFPA_053407	#N/A	#N/A
ML	uncharacterized LOC115259156	LOC115259156	AALFPA_078610	#N/A	#N/A
ML	mite group 2 allergen Gly d 2.02-like	LOC115259161	AALFPA_074260	#N/A	#N/A
ML	uncharacterized LOC115266921	LOC115266921	AALFPA_055457	#N/A	#N/A
ML	uncharacterized LOC109408134	LOC109408134	AALFPA_063881	2.38654	0
ML	NPC intracellular cholesterol transporter 1	LOC109621239	AALFPA_060431	0.750695	0.145159
ML	NPC intracellular cholesterol transporter 2 homolog a-like	LOC109402307	AALFPA_055050	0.643919	1.00686
ML	NPC intracellular cholesterol transporter 1	LOC109427594	AALFPA_058960	0.557816	0.148285
ML	NPC intracellular cholesterol transporter 2 homolog a	LOC109403403	AALFPA_070402	0.0851535	0.282289
ML	MD-2-related lipid-recognition protein-like	LOC109425930	AALFPA_051443	0.0290223	-2.33141
ML	mite group 2 allergen Lep d 2-like	LOC115255784	AALFPA_064919	-0.267781	0.282465
ML	ecdysteroid-regulated 16 kDa protein	LOC109415297	AALFPA_070499	-0.2738	1.14516
ML	mite group 2 allergen Lep d 2-like	LOC115259905	AALFPA_080603	-0.38618	-0.539521
ML	NPC intracellular cholesterol transporter 2 homolog a-like	LOC115257627	AALFPA_052531	-0.529899	2.4969
ML	mite group 2 allergen Lep d 2-like	LOC115266806	AALFPA_070851	-0.571072	-0.640849
ML	ecdysteroid-regulated 16 kDa protein-like	LOC115253603	AALFPA_065033	-0.598301	0.567475
ML	uncharacterized LOC109406193	LOC109406193	AALFPA_057379	-0.924291	3.23474
ML	NPC intracellular cholesterol transporter 2 homolog a-like	LOC115257481	AALFPA_074407	-0.932693	1.53
ML	mite group 2 allergen Lep d 2-like	LOC109430114	AALFPA_063448	-0.967926	-0.481085
ML	NPC intracellular cholesterol transporter 2 homolog a-like	LOC109402349	AALFPA_080453	-0.975933	-0.643253
ML	NPC intracellular cholesterol transporter 2 homolog a-like	LOC109420426	AALFPA_068469	-1.48363	0.0450681
ML	NPC intracellular cholesterol transporter 2 homolog a-like	LOC115257566	AALFPA_052640	-1.59098	0
ML	MD-2-related lipid-recognition protein	LOC109407685	AALFPA_049698	-1.77979	0.958984
ML	NPC intracellular cholesterol transporter 2 homolog a-like	LOC109420394	AALFPA_078160	-1.78228	2.29163
ML	NPC intracellular cholesterol transporter 2 homolog a-like	LOC109402309	AALFPA_055241	-2.60039	0
ML	uncharacterized LOC109406203	LOC109406203	AALFPA_052019	-2.90418	0
PGRP	peptidoglycan-recognition protein SC1a-like	LOC115253668	AALFPA_050423	#N/A	#N/A
PGRP	peptidoglycan-recognition protein 2-like	LOC109432952	AALFPA_059310	0.850188	2.33564
PGRP	peptidoglycan-recognition protein SC1a	LOC109398046	AALFPA_058217	0.414572	-1.15902
PGRP	peptidoglycan-recognition protein 2-like	LOC115269531	AALFPA_054598	0.345149	2.5472
PGRP	peptidoglycan-recognition protein LB	LOC109431862	AALFPA_071406	0.220305	0.280926
PGRP	peptidoglycan-recognition protein LE	LOC109415577	AALFPA_070171	0.131556	-0.289211
PGRP	peptidoglycan-recognition protein LB-like	LOC109422736	AALFPA_046852	-0.0404689	0.123867
PGRP	peptidoglycan-recognition protein LA-like	LOC115263200	AALFPA_050670	-0.234207	-0.604465
PGRP	peptidoglycan-recognition protein LA	LOC109430819	AALFPA_066251	-0.335172	1.92139
PGRP	peptidoglycan-recognition protein LC-like	LOC115263198	AALFPA_059304	-0.371032	-4.28219
PGRP	peptidoglycan-recognition protein LC-like	LOC115253510	AALFPA_064128	-0.599213	-0.586315
PGRP	peptidoglycan-recognition protein LC-like	LOC115260115	AALFPA_042669	-0.701659	0.23065
PGRP	peptidoglycan-recognition protein LC-like	LOC109430816	AALFPA_044784	-0.950546	0.537345
PGRP	peptidoglycan-recognition protein SC2-like	LOC109425525	AALFPA_053870	-2.06068	2.77308
PGRP	peptidoglycan-recognition protein SC1a	LOC109426115	AALFPA_053601	-2.40551	-1.13982
PGRP	peptidoglycan-recognition protein SC2-like	LOC109425513	AALFPA_067797	-2.55217	-0.590169
PGRP	peptidoglycan-recognition protein SC2-like	LOC109421890	AALFPA_073240	-2.64713	0.665082
PGRP	peptidoglycan-recognition protein SC2-like	LOC109421889	AALFPA_080033	-2.936	0
PPO	phenoloxidase 2-like	LOC109408587	AALFPA_066682	#N/A	#N/A
PPO	phenoloxidase 2-like	LOC109423856	AALFPA_076366	#N/A	#N/A
PPO	phenoloxidase 2-like	LOC109423857	AALFPA_053617	#N/A	#N/A
PPO	phenoloxidase 1-like	LOC109431713	AALFPA_042016	#N/A	#N/A
PPO	phenoloxidase 2-like	LOC115267476	AALFPA_043783	#N/A	#N/A
PPO	phenoloxidase 2-like	LOC115267500	AALFPA_061357	#N/A	#N/A
PPO	phenoloxidase 2-like	LOC109408601	AALFPA_079049	#N/A	#N/A
PPO	phenoloxidase 2-like	LOC115270199	AALFPA_059098	#N/A	#N/A
PPO	phenoloxidase 2-like	LOC115270202	AALFPA_070694	#N/A	#N/A
PPO	phenoloxidase 2-like	LOC115270203	AALFPA_078670	#N/A	#N/A
PPO	phenoloxidase 2-like	LOC115260125	AALFPA_056383	1.42072	-1.0054
PPO	uncharacterized LOC109398090	LOC109398090	AALFPA_071779	0.641867	-2.59574
PPO	phenoloxidase 2-like	LOC109431716	AALFPA_076897	0.446049	0
PPO	phenoloxidase 1-like	LOC115267501	AALFPA_055235	0.353053	1.00686
PPO	phenoloxidase 2-like	LOC115253846	AALFPA_056936	0.271326	-0.400285
PPO	phenoloxidase 2	LOC109622447	AALFPA_072964	-0.343228	1.00686
PPO	uncharacterized LOC115269863	LOC115269863	AALFPA_075182	-0.456377	0.293372
PPO	phenoloxidase 2-like	LOC109423853	AALFPA_072974	-0.993133	-0.33346
PPO	uncharacterized LOC115269861	LOC115269861	AALFPA_060294	-1.13124	-0.834312
PPO	phenoloxidase 2-like	LOC115269621	AALFPA_065835	-1.30049	0
PPO	phenoloxidase 2-like	LOC109408583	AALFPA_055734	-1.77503	1.00673
PPO	phenoloxidase 1-like	LOC115270200	AALFPA_053288	-1.91721	0.0450681
PPO	phenoloxidase 2	LOC109423858	AALFPA_063372	-2.48102	1.52155
REL	embryonic polarity protein dorsal-like	LOC109420732	AALFPA_072835	#N/A	#N/A
REL	nuclear factor NF-kappa-B p110 subunit-like	LOC109407961	AALFPA_073980	0.563086	-0.896512
REL	nuclear factor NF-kappa-B p110 subunit-like	LOC115270140	AALFPA_076937	0.427425	0.0913849
REL	embryonic polarity protein dorsal	LOC109411712	AALFPA_074733	-0.41808	-0.566901
SCR	MAM and LDL-receptor class A domain-containing protein 2-like	LOC109426005	AALFPA_065896	#N/A	#N/A
SCR	dual specificity protein kinase splA-like	LOC115254601	AALFPA_066867	#N/A	#N/A
SCR	sensory neuron membrane protein 1-like	LOC115263976	AALFPA_054060	#N/A	#N/A
SCR	MAM and LDL-receptor class A domain-containing protein 1-like	LOC109426006	AALFPA_068755	#N/A	#N/A
SCR	MAM and LDL-receptor class A domain-containing protein 1-like	LOC115268055	AALFPA_066831	#N/A	#N/A
SCR	MAM and LDL-receptor class A domain-containing protein 2-like	LOC115268056	AALFPA_059124	#N/A	#N/A
SCR	scavenger receptor class B member 1	LOC109621685	AALFPA_050860	2.90454	0
SCR	protein bark beetle-like	LOC115266465	AALFPA_068077	1.06694	0.517539
SCR	sensory neuron membrane protein 2	LOC109404755	AALFPA_068671	1.01847	-2.38563
SCR	protein bark beetle	LOC109428028	AALFPA_063639	0.892354	0.511691
SCR	uncharacterized LOC109400191	LOC109400191	AALFPA_077026	0.456063	0.0946188
SCR	scavenger receptor class B member 1	LOC109398186	AALFPA_076831	0.261681	-0.106801
SCR	lysyl oxidase homolog 2B-like	LOC109403614	AALFPA_056156	0.23105	0.0373728
SCR	uncharacterized LOC109427093	LOC109427093	AALFPA_065486	-0.0313331	0.0574799
SCR	scavenger receptor class B member 1	LOC109423485	AALFPA_051325	-0.046882	-0.685857
SCR	protein peste	LOC109419246	AALFPA_048196	-0.367704	-1.55307
SCR	protein croquemort-like	LOC109424474	AALFPA_053207	-0.50161	-2.7398
SCR	protein peste-like	LOC115264219	AALFPA_047999	-0.506072	-0.19292
SCR	protein croquemort-like	LOC109424450	AALFPA_079223	-0.575738	0.0429391
SCR	protein croquemort-like	LOC115258689	AALFPA_055266	-0.619822	-0.872473
SCR	neurotrypsin-like	LOC109426828	AALFPA_043367	-0.943991	0.867282
SCR	uncharacterized LOC109422270	LOC109422270	AALFPA_055037	-1.0182	1.58792
SCR	lysyl oxidase homolog 2B-like	LOC109414754	AALFPA_050942	-1.05053	-1.25007
SCR	protein croquemort-like	LOC115258682	AALFPA_076932	-1.14334	-0.177189
SCR	sensory neuron membrane protein 1	LOC109427293	AALFPA_072987	-1.44267	-2.87779
SCR	protein croquemort-like	LOC109424470	AALFPA_074870	-1.55632	-0.389878
SCR	protein peste-like	LOC109432625	AALFPA_079581	-1.92162	-0.443667
SCR	protein peste-like	LOC115269096	AALFPA_078279	-2.43579	0.365506
SOD	superoxide dismutase [Mn]	LOC109397980	AALFPA_070346	#N/A	#N/A
SOD	superoxide dismutase [Cu-Zn]	LOC109622584	AALFPA_047141	#N/A	#N/A
SOD	superoxide dismutase [Mn]	LOC115260213	AALFPA_072614	#N/A	#N/A
SOD	superoxide dismutase [Mn]	LOC115254269	AALFPA_070702	#N/A	#N/A
SOD	superoxide dismutase [Cu-Zn]	LOC109408915	AALFPA_073023	0.435479	0.135883
SOD	uncharacterized LOC109424401	LOC109424401	AALFPA_071654	0.425903	-0.151368
SOD	superoxide dismutase [Cu-Zn]-like	LOC109422303	AALFPA_048319	0.207428	-0.0411151
SOD	superoxide dismutase [Mn]	LOC109414794	AALFPA_068958	0.139506	0.474035
SOD	superoxide dismutase [Mn]	LOC109418651	AALFPA_052882	-0.0405003	0.279293
SPZ	protein spaetzle	LOC109403292	AALFPA_049166	#N/A	#N/A
SPZ	uncharacterized LOC109412941	LOC109412941	AALFPA_047115	#N/A	#N/A
SPZ	protein spaetzle-like	LOC109433419	AALFPA_073488	#N/A	#N/A
SPZ	protein spaetzle-like	LOC115261123	AALFPA_065643	#N/A	#N/A
SPZ	neurotrophin 1	LOC109418097	AALFPA_076898	3.15494	-2.86925
SPZ	uncharacterized LOC109430646	LOC109430646	AALFPA_048301	1.85655	1.02885
SPZ	uncharacterized LOC109424643	LOC109424643	AALFPA_080375	0.486397	3.18412
SPZ	protein spaetzle 4	LOC109411759	AALFPA_059265	0.417479	0.866985
SPZ	protein spaetzle 5-like	LOC109428644	AALFPA_069496	0.310194	-0.30994
SPZ	protein spaetzle 3	LOC109419928	AALFPA_062604	-0.511073	0.032668
SPZ	protein spaetzle 5-like	LOC109422490	AALFPA_063662	-0.536402	-0.498261
SPZ	uncharacterized LOC115253687	LOC115253687	AALFPA_072134	-1.51532	2.24512
SPZ	protein spaetzle 3-like	LOC109420729	AALFPA_058832	-1.63799	-1.77329
SRPN	serpin-Z7	LOC109407832	AALFPA_045578	#N/A	#N/A
SRPN	plasminogen activator inhibitor 1-like	LOC109407836	AALFPA_071311	#N/A	#N/A
SRPN	leukocyte elastase inhibitor-like	LOC109407837	AALFPA_057648	#N/A	#N/A
SRPN	serine protease inhibitor 42Dd-like	LOC109410200	AALFPA_052310	#N/A	#N/A
SRPN	leukocyte elastase inhibitor-like	LOC109410220	AALFPA_055424	#N/A	#N/A
SRPN	ovalbumin-related protein X-like	LOC109410539	AALFPA_073573	#N/A	#N/A
SRPN	serpin B11-like	LOC109423279	AALFPA_046680	#N/A	#N/A
SRPN	uncharacterized LOC109621626	LOC109621626	AALFPA_074372	#N/A	#N/A
SRPN	serpin B11-like	LOC115260153	AALFPA_071171	#N/A	#N/A
SRPN	serine protease inhibitor 28Dc-like	LOC109409347	AALFPA_063377	#N/A	#N/A
SRPN	serpin-Z7-like	LOC109410421	AALFPA_064537	#N/A	#N/A
SRPN	serpin B5-like	LOC115267116	AALFPA_076254	#N/A	#N/A
SRPN	serpin B5-like	LOC115267120	AALFPA_056445	#N/A	#N/A
SRPN	plasminogen activator inhibitor 1-like	LOC115267121	AALFPA_040657	#N/A	#N/A
SRPN	leukocyte elastase inhibitor-like	LOC115267868	AALFPA_043731	#N/A	#N/A
SRPN	serpin B9-like	LOC115268571	AALFPA_053952	#N/A	#N/A
SRPN	serine protease inhibitor 28Dc	LOC109419565	AALFPA_051036	2.15312	-0.682602
SRPN	uncharacterized LOC115267142	LOC115267142	AALFPA_051618	1.86866	1.44828
SRPN	leukocyte elastase inhibitor-like	LOC109407835	AALFPA_076661	1.80948	-3.31459
SRPN	serine protease inhibitor 28Dc-like	LOC115253445	AALFPA_045816	1.46149	-0.908727
SRPN	serine protease inhibitor 28Dc-like	LOC109409352	AALFPA_056282	1.26605	-1.96218
SRPN	serine protease inhibitor 28Dc-like	LOC115260915	AALFPA_061839	1.14532	0.0777664
SRPN	serine protease inhibitor 42Dd-like	LOC109408227	AALFPA_054097	0.953094	2.34006
SRPN	serine protease inhibitor 28Dc-like	LOC115260920	AALFPA_073258	0.651925	-0.862115
SRPN	uncharacterized LOC109413679	LOC109413679	AALFPA_058242	0.50841	0.0450681
SRPN	leukocyte elastase inhibitor	LOC109407839	AALFPA_045118	0.469805	0.0535058
SRPN	serine protease inhibitor 28Dc-like	LOC109419566	AALFPA_047144	0.277247	0.529469
SRPN	serine protease inhibitor 28Dc-like	LOC115260918	AALFPA_041947	0.169181	0.153203
SRPN	serine protease inhibitor 28Dc	LOC109409286	AALFPA_078320	0.0609604	0.28061
SRPN	serine protease inhibitor 27A-like	LOC109422978	AALFPA_043585	-0.143372	0.360287
SRPN	leukocyte elastase inhibitor-like	LOC109413737	AALFPA_072361	-0.25159	0.280948
SRPN	serine protease inhibitor 88Ea-like	LOC109427333	AALFPA_046287	-0.264893	-0.029006
SRPN	serine protease inhibitor 28Dc-like	LOC109409281	AALFPA_074743	-0.2939	-0.0449429
SRPN	uncharacterized LOC109400084	LOC109400084	AALFPA_069624	-0.390242	-3.58785
SRPN	serine protease inhibitor 27A-like	LOC109422959	AALFPA_075449	-0.441815	0.215695
SRPN	serine protease inhibitor 27A-like	LOC109422968	AALFPA_043601	-0.591573	0.358948
SRPN	serine protease inhibitor 28Dc-like	LOC109409278	AALFPA_062551	-0.645107	-1.43896
SRPN	serine protease inhibitor 28Dc-like	LOC115260914	AALFPA_041744	-0.726148	0.732078
SRPN	leukocyte elastase inhibitor-like	LOC115265404	AALFPA_063353	-0.822413	-1.84645
SRPN	serine protease inhibitor 77Ba-like	LOC109414181	AALFPA_048059	-0.879306	2.34554
SRPN	glia-derived nexin-like	LOC115253656	AALFPA_069786	-0.958504	1.85033
SRPN	serine protease inhibitor 42Dd-like	LOC109407833	AALFPA_057103	-1.02767	-3.10254
SRPN	leukocyte elastase inhibitor-like	LOC115267119	AALFPA_072750	-1.20094	0
SRPN	antichymotrypsin-2-like	LOC109621694	AALFPA_071486	-3.64875	0
SRPN	heterochromatin-associated protein MENT-like	LOC109407840	AALFPA_062029	-4.38685	0
SRPN	serine protease inhibitor 27A	LOC109425685	AALFPA_074768	-4.99103	0.965155
SRRP	endoribonuclease Dicer	LOC109403945	AALFPA_062753	#N/A	#N/A
SRRP	DEAD-box ATP-dependent RNA helicase 20	LOC109398020	AALFPA_054273	#N/A	#N/A
SRRP	plasminogen activator inhibitor 1 RNA-binding protein-like	LOC109402997	AALFPA_061747	#N/A	#N/A
SRRP	protein aubergine	LOC109412092	AALFPA_075428	#N/A	#N/A
SRRP	protein aubergine-like	LOC109422824	AALFPA_073388	#N/A	#N/A
SRRP	probable ATP-dependent RNA helicase DDX43	LOC115265841	AALFPA_044879	#N/A	#N/A
SRRP	protein aubergine-like	LOC115260637	AALFPA_050058	2.43472	0.0161577
SRRP	synaptic functional regulator FMR1	LOC109427546	AALFPA_077291	0.817986	0.0229385
SRRP	protein aubergine	LOC109413120	AALFPA_066630	0.531689	0.105654
SRRP	synaptic functional regulator FMR1-like	LOC115256327	AALFPA_048805	0.530946	0.256963
SRRP	endoribonuclease Dcr-1	LOC109427687	AALFPA_079604	0.431376	0.304002
SRRP	synaptic functional regulator FMR1-like	LOC115269373	AALFPA_058868	0.416469	0.389489
SRRP	protein argonaute-3-like	LOC109433074	AALFPA_060827	0.389088	-0.803426
SRRP	staphylococcal nuclease domain-containing protein 1	LOC109416473	AALFPA_043385	0.315124	-0.251023
SRRP	plasminogen activator inhibitor 1 RNA-binding protein-like	LOC109406097	AALFPA_054568	0.305615	-0.268455
SRRP	protein aubergine	LOC109404625	AALFPA_053057	0.293932	0.0688161
SRRP	protein argonaute-3	LOC109411297	AALFPA_062933	0.258076	0.1178
SRRP	protein argonaute-2	LOC115269266	AALFPA_057945	0.245438	-0.571487
SRRP	protein argonaute-2	LOC109425656	AALFPA_049834	0.205858	0.626897
SRRP	probable ATP-dependent RNA helicase DDX46	LOC115254134	AALFPA_067950	0.129836	-0.581336
SRRP	ribonuclease 3-like	LOC109417569	AALFPA_045568	0.1062	-0.197455
SRRP	protein argonaute-2-like	LOC109424480	AALFPA_066143	0.0846691	0.121145
SRRP	probable ATP-dependent RNA helicase spindle-E	LOC109418548	AALFPA_047502	0.0775067	-0.192569
SRRP	ATP-dependent RNA helicase dbp2	LOC109413090	AALFPA_075582	0.0175541	-0.066662
SRRP	ATP-dependent RNA helicase dbp2-like	LOC115263730	AALFPA_062598	0.0090102	0.079377
SRRP	RISC-loading complex subunit tarbp2-like	LOC109406841	AALFPA_076246	0.00312409	-0.0984818
SRRP	protein argonaute-2-like	LOC109413546	AALFPA_061281	-0.0199949	0.0246038
SRRP	endoribonuclease Dcr-1-like	LOC109431485	AALFPA_062498	-0.053494	0.0453932
SRRP	probable ATP-dependent RNA helicase DDX43	LOC109430043	AALFPA_044109	-0.093733	-0.313905
SRRP	microprocessor complex subunit DGCR8	LOC109399310	AALFPA_045109	-0.118031	-0.196184
SRRP	probable RNA helicase armi	LOC109399472	AALFPA_068973	-0.135544	-0.127205
SRRP	probable RNA helicase armi	LOC115270354	AALFPA_073301	-0.162133	0.177808
SRRP	probable ATP-dependent RNA helicase DDX46	LOC109401542	AALFPA_065129	-0.162764	-0.0952758
SRRP	ATP-dependent RNA helicase DDX42	LOC109428898	AALFPA_049980	-0.166852	-0.199691
SRRP	ATP-dependent RNA helicase dbp2-like	LOC115270105	AALFPA_080615	-0.264774	-0.39066
SRRP	probable ATP-dependent RNA helicase spindle-E	LOC109413113	AALFPA_056210	-0.277557	0.0352262
SRRP	ATP-dependent RNA helicase dbp2-like	LOC115267498	AALFPA_075411	-0.296146	-0.259571
SRRP	ATP-dependent RNA helicase vasa	LOC109621956	AALFPA_078534	-0.407347	3.16999
SRRP	ATP-dependent RNA helicase dbp2	LOC109416367	AALFPA_046655	-0.457345	-0.178088
SRRP	protein aubergine	LOC109418558	AALFPA_065618	-0.468565	-0.0239044
SRRP	probable RNA helicase armi	LOC109398003	AALFPA_075414	-0.472046	-0.27546
SRRP	ATP-dependent RNA helicase vasa-like	LOC115267274	AALFPA_055517	-0.503458	1.07632
SRRP	ATP-dependent RNA helicase dbp2-like	LOC109431637	AALFPA_068950	-0.514834	-0.247727
SRRP	probable ATP-dependent RNA helicase DDX17	LOC115254004	AALFPA_045279	-0.532853	-0.269057
SRRP	ATP-dependent RNA helicase vasa	LOC109415047	AALFPA_047914	-0.564874	0.29344
SRRP	ATP-dependent RNA helicase dbp2	LOC109404924	AALFPA_047078	-0.574493	-0.531302
SRRP	probable ATP-dependent RNA helicase DDX46	LOC109402884	AALFPA_044360	-0.618902	-0.409833
SRRP	DEAD-box ATP-dependent RNA helicase 20	LOC109399484	AALFPA_069867	-0.975128	0.128761
SRRP	protein aubergine	LOC109401827	AALFPA_073526	-2.86668	1.1197
SRRP	protein aubergine	LOC109412093	AALFPA_071866	-3.3638	0.0611766
SRRP	protein aubergine-like	LOC109401826	AALFPA_061874	-4.12476	-2.25457
TEP	CD109 antigen-like	LOC115255076	AALFPA_055097	#N/A	#N/A
TEP	CD109 antigen	LOC109431814	AALFPA_045642	0.598581	0.052729
TEP	CD109 antigen-like	LOC109420733	AALFPA_070685	0.0888024	-0.537965
TEP	CD109 antigen-like	LOC115253722	AALFPA_043967	-0.114744	0.198965
TEP	CD109 antigen-like	LOC109419609	AALFPA_061149	-0.786417	-0.487423
TEP	CD109 antigen-like	LOC109420622	AALFPA_047575	-2.67094	-4.18613
TOLL	toll-like receptor Tollo	LOC109402284	AALFPA_066000	#N/A	#N/A
TOLL	toll-like receptor 6	LOC109426051	AALFPA_076548	#N/A	#N/A
TOLL	toll-like receptor Tollo	LOC109426059	AALFPA_053911	#N/A	#N/A
TOLL	uncharacterized LOC115258479	LOC115258479	AALFPA_075293	#N/A	#N/A
TOLL	uncharacterized LOC115265818	LOC115265818	AALFPA_079144	#N/A	#N/A
TOLL	protein toll-like	LOC109415428	AALFPA_075418	#N/A	#N/A
TOLL	uncharacterized LOC115267927	LOC115267927	AALFPA_050284	#N/A	#N/A
TOLL	toll-like receptor Tollo	LOC115268014	AALFPA_063239	#N/A	#N/A
TOLL	toll-like receptor 6	LOC115268044	AALFPA_055273	#N/A	#N/A
TOLL	protein toll-like	LOC115269640	AALFPA_052135	#N/A	#N/A
TOLL	toll-like receptor Tollo	LOC115257389	AALFPA_045901	1.85171	-1.8628
TOLL	toll-like receptor 13	LOC109424175	AALFPA_057415	1.16845	-0.0551084
TOLL	toll-like receptor 7	LOC115257388	AALFPA_053868	-0.00707522	0.238173
TOLL	protein toll-like	LOC109402615	AALFPA_064459	-0.170894	-0.306222
TOLL	toll-like receptor 13	LOC115260112	AALFPA_049347	-0.277071	-0.310497
TOLL	toll-like receptor 2	LOC109413562	AALFPA_062454	-0.289605	-0.233438
TOLL	protein toll-like	LOC109402620	AALFPA_062459	-0.293638	-0.960349
TOLL	uncharacterized LOC115265101	LOC115265101	AALFPA_058100	-0.510627	-0.970733
TOLL	toll-like receptor Tollo	LOC109420424	AALFPA_052084	-0.553807	0.310049
TOLL	protein toll-like	LOC109402626	AALFPA_074873	-0.656685	-1.33332
TOLL	toll-like receptor 7	LOC109403397	AALFPA_052392	-0.749993	-0.861539
TOLL	toll-like receptor Tollo	LOC109402341	AALFPA_050924	-0.766435	-0.327281
TOLL	uncharacterized LOC115259831	LOC115259831	AALFPA_056247	-0.766745	0.470169
TOLL	protein toll-like	LOC109406617	AALFPA_071972	-0.820332	-0.0427849
TOLL	protein toll-like	LOC109402627	AALFPA_044652	-1.6918	-1.38813
TOLL	toll-like receptor 7	LOC115260806	AALFPA_053275	-3.45255	-0.38008
TOLLPATH	myeloid differentiation primary response protein MyD88-like	LOC109408899	AALFPA_068845	1.02354	0.748096
TOLLPATH	serine/threonine-protein kinase pelle-like	LOC115264543	AALFPA_051321	0.647102	-0.110349
TOLLPATH	uncharacterized LOC109422166	LOC109422166	AALFPA_055501	0.612706	-0.661198
TOLLPATH	TNF receptor-associated factor 5-like	LOC109428455	AALFPA_075964	0.563806	0.374144
TOLLPATH	myeloid differentiation primary response protein MyD88-like	LOC115266575	AALFPA_048751	0.507195	-0.0860298
TOLLPATH	NF-kappa-B inhibitor cactus	LOC109429544	AALFPA_056283	-0.160169	-0.117751
TOLLPATH	NF-kappa-B inhibitor cactus-like	LOC115254172	AALFPA_063808	-0.174071	-0.569258
TOLLPATH	interleukin-1 receptor-associated kinase 4-like	LOC109412409	AALFPA_080609	-0.191527	0.177338
TOLLPATH	serine/threonine-protein kinase pelle-like	LOC109415475	AALFPA_073478	-0.207892	0.264847
TOLLPATH	serine/threonine-protein kinase pelle-like	LOC115264679	AALFPA_041910	-1.07281	0.180052
