# Supplementary material for: Midgut transcriptomic responses to dengue and chikungunya viruses in the vectors Aedes albopictus and Aedes malayensis
Source: Sci Rep. 2023 Jul 12;13:11271. doi: 10.1038/s41598-023-38354-9 (PMC10338677; doi:10.1038/s41598-023-38354-9)
Supplement: Supplementary file 5 — Supplementary Table S4. [file 41598_2023_38354_MOESM5_ESM.xlsx]

## Sheet: S4 Table
Aedes malayensis				Aedes albopictus orthologs							Drosophila melanogaster ortholog
Assembled contig ID	Protein length	Gene name	Immune category	Transcript ID	LOC	Gene ID	Protein description	% Identical	Evalue	Protein length	Gene ID	Protein description	% Identical	Evalue
evgtrinLocDN63474c6g2t5|m.233800	85	Gambicin-like 1	AMP	AALFPA_049244.R12146	LOC109622804	AALFPA_049244	Gambicin	92.9	9.48e-55	85
evgtrinLocDN50167c1g1t2|m.876282	85	Gambicin-like 2	AMP	AALFPA_049244.R12146	LOC109622804	AALFPA_049244	Gambicin	92.9	9.48e-55	85
evgtrinLocDN48394c4g1t4|m.1249787	85	Gambicin-like 3	AMP	AALFPA_049244.R12146	LOC109622804	AALFPA_049244	Gambicin	92.9	9.48e-55	85
evgtrinLocDN35654c0g1t1|m.11097	109	defensin-C-like 1	AMP	AALFPA_064230.R32485	LOC109399127	AALFPA_064230	defensin-C-like	87.2	1.42e-67	109	CG1385	defensin	56	1.54e-17
evgtrinLocDN45689c1g1d166991t1|m.833997	109	defensin-C-like 2	AMP	AALFPA_064230.R32485	LOC109399127	AALFPA_064230	defensin-C-like	87.2	1.42e-67	109	CG1385	defensin	56	8.77e-17
evgtrinLocDN45689c1g1t7|m.834046	109	defensin-C-like 3	AMP	AALFPA_064230.R32485	LOC109399127	AALFPA_064230	defensin-C-like	87.2	1.42e-67	109	CG1385	defensin	56	1.54e-17
evgtrinLocDN62336c0g2t1|m.238565	389	ATG 4B	APHAG	AALFPA_040882.R540	LOC109421533	AALFPA_040882	cysteine protease ATG4B-like	97.2	2.21e-289	389	CG4428	Autophagy-related 4a, isoform B	62.2	4.54e-157
evgtrinLocDN64139c0g1t2|m.252409	899	ATG 9A	APHAG	AALFPA_041987.R2067	LOC109408400	AALFPA_041987	autophagy-related protein 9A-like	93.8	0	898	CG3615	Autophagy-related 9, isoform A	51.9	4.45e-236
evgtrinLocDN44844c0g1d370311t1|m.1300398	823	ATG 1	APHAG	AALFPA_045533.R6810	LOC109409885	AALFPA_045533	serine/threonine-protein kinase ULK2, transcript variant X3	96.2	0	823	CG10967	Autophagy-related 1, isoform A	59.3	7.31e-305
evgtrinLocDN43687c0g2t2|m.665060	205	ATG 10	APHAG	AALFPA_050207.R13528	LOC109430084	AALFPA_050207	Autophagy_act_C domain-containing protein [Source:UniProtKB/TrEMBL;Acc:A0A182GPK4]	82.9	1.02e-116	205	CG12821	Autophagy-related 10, isoform B	39.3	1.53e-36
evgtrinLocDN43637c0g1d367349t1|m.1295049	426	beclin-1-like	APHAG	AALFPA_055968.R21353	LOC115267358	AALFPA_055968	beclin-1-like protein	99.8	4.03e-313	426	CG5429	Autophagy-related 6	64	2.96e-187
evgtrinLocDN45225c0g1d395012t2|m.1358201	450	ATG-like 1	APHAG	AALFPA_059928.R26647	LOC109408519	AALFPA_059928	NEDD8-activating enzyme E1 catalytic subunit [Source:UniProtKB/TrEMBL;Acc:A0A182GNT3]	98.4	0	450	CG13343	Ubiquitin-like activating enzyme 3	72.4	8.35e-245
evgtrinLocDN60943c0g1t3|m.50833	646	ATG-like 2	APHAG	AALFPA_060583.R27588	LOC109621987	AALFPA_060583	SUMO-activating enzyme subunit 2	94	0	646	CG7528	Ubiquitin-like activating enzyme 2	65.8	4.16e-269
evgtrind10880510933393|m.2345416	478	ATG 18b	APHAG	AALFPA_061805.R29166	LOC109428719	AALFPA_061805	WD repeat domain phosphoinositide-interacting protein 2-like, transcript variant X1	96.7	0	474	CG8678	Autophagy-related 18b, isoform B	47.4	2.74e-138
evgtrinLocDN60288c0g1t6|m.80056	118	ATG 8a	APHAG	AALFPA_068709.R38553	LOC109406305	AALFPA_068709	Autophagy related protein 8 [Source:UniProtKB/TrEMBL;Acc:A0A023EDG5]	100	5.57e-85	118	CG32672	Autophagy-related 8a, isoform A	97.4	1.45e-79
evgtrinLocDN56914c0g1t1|m.147536	265	ATG 5-like 1	APHAG	AALFPA_071240.R41968	LOC115267930	AALFPA_071240	Autophagy related protein 5 [Source:UniProtKB/TrEMBL;Acc:A0A890CNE6]	98.9	9.03e-206	265	CG1643	Autophagy-related 5	62	6.22e-125
evgtrinLocDN48009c0g1t6|m.752104	265	ATG 5-like 2	APHAG	AALFPA_071240.R41968	LOC115267930	AALFPA_071240	Autophagy related protein 5 [Source:UniProtKB/TrEMBL;Acc:A0A890CNE6]	98.9	9.03e-206	265	CG1643	Autophagy-related 5	61.7	1.57e-104
evgtrinLocDN60193c0g1t1|m.81178	330	ATG 3	APHAG	AALFPA_078553.R51916	LOC109410749	AALFPA_078553	Putative apg3 autophagy 3-like protein [Source:UniProtKB/TrEMBL;Acc:A0A023EPU3]	98.8	9.35e-243	330	CG6877	Autophagy-related 3	73.1	7.66e-176
evgtrinLocDN44716c0g1t4|m.600226	2297	ATG 2	APHAG	AALFPA_079340.R52975	LOC109430704	AALFPA_079340	autophagy-related protein 2 homolog A	96.2	0	2295	CG1241	Autophagy-related 2, isoform B	33.6	0
evgtrinLocDN60181c1g1t2|m.16603	298	bcl-2	APHAG	AALFPA_079432.R53095	LOC109424501	AALFPA_079432	bcl-2-related ovarian killer protein, transcript variant X4	98.7	9.08e-218	298	CG8238	buffy	57.1	7.17e-101
evgtrinLocDN42874c0g1t6|m.504578	315	Drice-like 3	CASP	AALFPA_045122.R6243	LOC115269147	AALFPA_045122	caspase-1-like	84.1	1.94e-199	318	CG7788	death related ICE-like caspase	34	2.83e-37
evgtrinLocDN63651c5g1t1|m.199174	303	Caspase-1	CASP	AALFPA_046589.R8288	LOC109428408	AALFPA_046589	caspase-1-like, transcript variant X1	65	4.76e-135	317
evgtrinLocDN45190c0g3t2|m.619441	274	Drice-like 4	CASP	AALFPA_049212.R12102	LOC109428267	AALFPA_049212	caspase-like	90.9	3.69e-190	274	CG7788	death related ICE-like caspase	49.6	1.53e-85
evgtrinLocDN57523c0g1t1|m.299308	308	Drice-like 5	CASP	AALFPA_061370.R28614	LOC109431512	AALFPA_061370	caspase-like	97.4	2.16e-227	308	CG7788	death related ICE-like caspase	69.4	4.83e-137
evgtrinLocDN60751c0g1t3|m.29544	294	Drice-like 1	CASP	AALFPA_067654.R37183	LOC109400467	AALFPA_067654	caspase-like	96.6	5.41e-212	294	CG7788	death related ICE-like caspase	44.9	6.72e-78
evgtrinLocDN45319c0g1d355172t1|m.1268305	294	Drice-like 2	CASP	AALFPA_067654.R37183	LOC109400467	AALFPA_067654	caspase-like	96.6	5.41e-212	294	CG7788	death related ICE-like caspase	44.9	7.22e-78
evgtrinLocDN56757c0g1t1|m.42911	452	Caspase-like 3	CASP	AALFPA_079217.R52797	LOC109412040	AALFPA_079217	Caspase [Source:UniProtKB/TrEMBL;Acc:A0A182GYM4]	88.5	2.34e-297	450	CG8091	death regulator Nedd2-like caspase	30.7	2.39e-59
evgtrinLocDN40904c0g1t2|m.560244	133	Caspase-like 1	CASPA	AALFPA_049218.R12109	LOC109402653	AALFPA_049218	uncharacterized LOC109402653	89.5	2.63e-30	133
evgtrinLocDN47783c0g1d531002t5|m.1632156	133	Caspase-like 2	CASPA	AALFPA_049218.R12109	LOC109402653	AALFPA_049218	uncharacterized LOC109402653	89.5	2.63e-30	133
evgtrinLocDN48361c0g1t4|m.1251137	1411	Apaf-1	CASPA	AALFPA_055561.R20772	LOC109432245	AALFPA_055561	uncharacterized LOC109432245, transcript variant X3	87.7	0	1411
evgtrinLocDN62094c0g1t2|m.115328	504	Catalase-like 1	CAT	AALFPA_077527.R50479	LOC109430890	AALFPA_077527	catalase, transcript variant X2	98.2	0	504	CG6871	catalase	72.5	9.38e-279
evgtrinLocDN48953c1g2t2|m.771776	504	Catalase-like 2	CAT	AALFPA_077527.R50479	LOC109430890	AALFPA_077527	catalase, transcript variant X2	98.2	0	504	CG6871	catalase	72.6	2.96e-282
evgtrinLocDN48119c0g2t2|m.1592635	505	Catalase-like 3	CAT	AALFPA_077527.R50480	LOC109430890	AALFPA_077527	catalase, transcript variant X1	98.2	0	505	CG6871	catalase	73.2	1.61e-284
evgtrinLocDN44901c0g1d154221t1|m.798605	364	easter-like 1	CLIP	AALFPA_041198.R962	LOC109414897	AALFPA_041198	melanization protease 1	94.2	1.14e-267	364	CG1102	melanization protease 1, isoform A	44	2.35e-102
evgtrinLocDN43353c0g1d182083t2|m.883995	364	easter-like 2	CLIP	AALFPA_041198.R962	LOC109414897	AALFPA_041198	melanization protease 1	94.2	1.14e-267	364	CG4920	easter, isoform A	42.4	2.41e-102
evgtrinLocDN54533c0g1t2|m.263105	366	CLIP-like	CLIP	AALFPA_046391.R8024	LOC109428258	AALFPA_046391	CLIP domain-containing serine protease [Source:UniProtKB/TrEMBL;Acc:A0A1W7R7W4]	80.1	5.44e-235	366	CG1102	melanization protease 1, isoform A	33.6	1.01e-68
evgtrinLocDN42326c2g1d453370t1|m.1474765	511	Spaetzle	CLIP	AALFPA_050092.R13379	LOC109402465	AALFPA_050092	CLIP domain-containing serine protease 2-like	37.2	3.62e-108	514	CG16705	Spatzle-Processing enzyme	28.8	1.4e-26
evgtrinLocDN61818c0g2t1|m.93970	390	easter-like 3	CLIP	AALFPA_053160.R17529	LOC109416028	AALFPA_053160	serine protease easter-like	91.3	1.07e-276	390	CG1102	melanization protease 1, isoform A	38.5	5.5e-91
evgtrinLocDN40809c0g1t1|m.101460	387	grass	CLIP	AALFPA_054183.R18911	LOC109402947	AALFPA_054183	serine protease grass-like	88.9	6.8e-268	387	CG5896	Gram-positive specific serine protease, isoform B	38	2.39e-71
evgtrinLocDN57754c0g1t1|m.308609	326	phenoloxidase-activating factor 2	CLIP	AALFPA_057601.R23521	LOC115261357	AALFPA_057601	phenoloxidase-activating factor 2-like, transcript variant X2	42	5.51e-91	351	CG5390	uncharacterized protein Dmel_CG5390, isoform B	48.7	3.31e-131
evgtrinLocDN40970c0g2t1|m.825961	406	trypsin-like	CLIP	AALFPA_063000.R30757	LOC109412418	AALFPA_063000	Putative trypsin [Source:UniProtKB/TrEMBL;Acc:A0A023EST5]	96.3	2.88e-305	406	CG9737	uncharacterized protein Dmel_CG9737	39.6	1.44e-95
evgtrinLocDN46596c0g1d132946t1|m.741364	281	m.741364	CLIP	AALFPA_075950.R48291	LOC109427932	AALFPA_075950	Peptidase S1 domain-containing protein [Source:UniProtKB/TrEMBL;Acc:A0A182GC21]	88.3	9.42e-188	281	CG1102	melanization protease 1, isoform A	32.6	5.37e-39
evgtrinLocDN60536c0g1t2|m.246973	205	Schlaff	CTL	AALFPA_045041.R6126	LOC109420723	AALFPA_045041	Putative secreted protein [Source:UniProtKB/TrEMBL;Acc:A0A023EIY2]	52.2	3.53e-73	219	CG3244	schlaff, isoform B	84.2	4.41e-141
evgtrinLocDN42978c0g1t2|m.1260721	217	CTL-like	CTL	AALFPA_047253.R9235	LOC109417976	AALFPA_047253	uncharacterized LOC109417976	99.5	1.89e-174	217	CG4115	uncharacterized protein Dmel_CG4115	75.1	1.39e-125
evgtrinLocDN63750c0g1t1|m.135203	492	m.135203	CTL	AALFPA_054505.R19356	LOC109401001	AALFPA_054505	uncharacterized LOC109401001, transcript variant X2	90.2	2.58e-288	485	CG6014	regeneration, isoform D	44.6	4.88e-49
evgtrinLocDN54988c0g1t1|m.272556	353	FREP-like 1	FREP	AALFPA_055336.R20446	LOC115260641	AALFPA_055336	fibrinogen-like protein A	57.8	1.06e-141	359	CG8642	uncharacterized protein Dmel_CG8642	50.3	2.02e-55
evgtrinLocDN46818c0g1d112769t3|m.693613	353	FREP-like 2	FREP	AALFPA_055336.R20446	LOC115260641	AALFPA_055336	fibrinogen-like protein A	57.8	1.06e-141	359	CG8642	uncharacterized protein Dmel_CG8642	57.4	1.49e-59
evgtrinLocDN42626c0g2t1|m.1303614	353	FREP-like 3	FREP	AALFPA_055336.R20446	LOC115260641	AALFPA_055336	fibrinogen-like protein A	57.8	1.06e-141	359	CG1791	uncharacterized protein Dmel_CG1791, isoform B	49.2	2.54e-59
evgtrinLocDN43060c0g1d40141t1|m.498392	277	ficolin 1	FREP	AALFPA_060951.R28069	LOC109416944	AALFPA_060951	ficolin-1-like	89.9	2.12e-188	282		uncharacterized protein Dmel_CG30280	39.8	8.31e-56
evgtrinLocDN57965c0g1t6|m.10432	241	angiopoietin-4-like	FREP	AALFPA_068647.R38477	LOC115254208	AALFPA_068647	angiopoietin-4-like	92.9	1.8e-177	240	CG1889	uncharacterized protein Dmel_CG1889, isoform C	39.8	2.03e-43
evgtrinLocDN47644c0g2t2|m.816500	239	fibrinogen	FREP	AALFPA_069765.R39947	LOC115267447	AALFPA_069765	microfibril-associated glycoprotein 4-like	95	9.97e-174	239	CG1889	uncharacterized protein Dmel_CG1889, isoform C	35.9	1.55e-41
evgtrinLocDN61253c0g1t8|m.301263	147	galectin-4-like 1	GALE	AALFPA_043302.R3849	LOC109412765	AALFPA_043302	galectin-4-like	89.8	1.57e-98	147
evgtrinLocDN43256c4g2t1|m.449131	404	galectin-6	GALE	AALFPA_045768.R7144	LOC109412016	AALFPA_045768	galectin-6	96.3	6.67e-294	404	CG11372	galectin, isoform D	44.8	9.36e-99
evgtrinLocDN62935c3g1t3|m.325107	185	galectin-12-like 1	GALE	AALFPA_049960.R13170	LOC109427990	AALFPA_049960	galectin-12	95.1	3.59e-132	186
evgtrinLocDN47678c0g1t5|m.1634123	185	galectin-12-like 2	GALE	AALFPA_049960.R13170	LOC109427990	AALFPA_049960	galectin-12	95.1	3.59e-132	186
evgtrinLocDN62468c0g1t2|m.194539	321	galectin-4-like 2	GALE	AALFPA_067527.R37017	LOC109415571	AALFPA_067527	galectin-4-like	96	2.03e-237	321
evgtrinLocDN46623c0g2t4|m.1245647	321	galectin-4-like 3	GALE	AALFPA_067527.R37017	LOC109415571	AALFPA_067527	galectin-4-like	96	2.03e-237	321
evgtrinLocDN60118c0g1t1|m.15445	158	Galectin	GALE	AALFPA_071806.R42718	LOC109427991	AALFPA_071806	Galectin [Source:UniProtKB/TrEMBL;Acc:A0A023EFT3]	87.3	3.08e-108	158
evgtrinLocDN62529c0g1t3|m.319647	1325	peroxin 23	GALE	AALFPA_074914.R46932	LOC109622615	AALFPA_074914	Galectin domain-containing protein [Source:UniProtKB/TrEMBL;Acc:A0A182G594]	98.6	0	1325	CG32226	peroxin 23	60.4	0
evgtrinLocDN34917c0g1d281125t1|m.1095292	371	BGBP 1-like 2	GNBP	AALFPA_044698.R5680	LOC109426907	AALFPA_044698	beta-1,3-glucan-binding protein-like	87.6	8.54e-262	372	CG6895	Gram-negative bacteria binding protein 1	32.4	1.52e-41
evgtrinLocDN41793c0g1d139393t1|m.760443	418	BGBP 1-like 1	GNBP	AALFPA_072241.R43317	LOC115266475	AALFPA_072241	beta-1,3-glucan-binding protein-like	94.5	0	418	CG6895	Gram-negative bacteria binding protein 1	31.1	4.34e-41
evgtrinLocDN44324c2g1t1|m.696708	197	Glutathione Peroxidase	HPX	AALFPA_042100.R2225	LOC115255981	AALFPA_042100	Glutathione peroxidase [Source:UniProtKB/TrEMBL;Acc:A0A023EI02]	94.9	1.97e-139	197	CG12013	PHGPx, isoform C	65.9	2.4e-88
evgtrinLocDN58793c2g1t9|m.185750	222	PHGPx-like 1	HPX	AALFPA_046074.R7589	LOC115253543	AALFPA_046074	probable phospholipid hydroperoxide glutathione peroxidase	95.9	4.61e-159	220	CG12013	PHGPx, isoform A	49.1	3.08e-52
evgtrinLocDN59492c0g1t1|m.293715	249	peroxidase 2	HPX	AALFPA_059435.R26015	LOC109410014	AALFPA_059435	peroxiredoxin-2	97.6	1.17e-184	249	CG1274	thioredoxin peroxidase 2, isoform C	74.4	3.04e-124
evgtrinLocDN56322c0g1t2|m.6528	799	peroxidase 1	HPX	AALFPA_064114.R32295	LOC109399009	AALFPA_064114	chorion peroxidase	87.6	0	790	CG7660	Peroxinectin-like	42.6	8.13e-160
evgtrinLocDN58442c0g2t1|m.171597	784	peroxidase 3	HPX	AALFPA_065032.R33540	LOC109399008	AALFPA_065032	chorion peroxidase	94.6	0	784	CG7660	Peroxinectin-like	43.6	1.25e-162
evgtrinLocDN61843c0g3t5|m.92105	220	peroxiredoxin	HPX	AALFPA_069964.R40230	LOC115254201	AALFPA_069964	Putative peroxiredoxin [Source:UniProtKB/TrEMBL;Acc:A0A023EK06]	100	1.05e-168	220	CG12896	uncharacterized protein Dmel_CG12896	74.5	1.23e-122
evgtrinLocDN58080c0g1t5|m.150366	198	PHGPx-like 2	HPX	AALFPA_073439.R44944	LOC109401781	AALFPA_073439	probable phospholipid hydroperoxide glutathione peroxidase, transcript variant X1	95.5	3.68e-140	198	CG12013	PHGPx, isoform C	62.8	1.76e-88
evgtrinLocDN38954c0g1d144012t1|m.780350	142	IAP 5	IAP	AALFPA_051527.R15324	LOC109421967	AALFPA_051527	baculoviral IAP repeat-containing protein 5.2	98.6	6.24e-107	142		Bruce
evgtrinLocDN60869c0g1t4|m.165725	402	Diap1	IAP	AALFPA_051841.R15728	LOC109411467	AALFPA_051841	death-associated inhibitor of apoptosis 1, transcript variant X1	95.3	5.39e-285	402	CG12284	Death-associated inhibitor of apoptosis 1, isoform D	42.3	7.36e-98
evgtrinLocDN61194c0g1t3|m.300436	527	Diap2	IAP	AALFPA_056496.R22075	LOC109402332	AALFPA_056496	baculoviral IAP repeat-containing protein 7-B	96	0	527	CG8293	Death-associated inhibitor of apoptosis 2, isoform A	35.5	8.48e-101
evgtrinLocDN61584c0g1t5|m.314861	722	TGF-beta	IMDPATH	AALFPA_042766.R3093	LOC115254050	AALFPA_042766	mitogen-activated protein kinase kinase kinase 7-like	96.3	0	722	CG18492	TGF-beta activated kinase 1, isoform A	36.5	2.62e-106
evgtrinLocDN57896c0g1t1|m.9671	268	IMD-like 1	IMDPATH	AALFPA_043870.R4597	LOC109430681	AALFPA_043870	Death domain-containing protein [Source:UniProtKB/TrEMBL;Acc:A0A182H307]	89.6	2.54e-173	268
evgtrinLocDN45125c0g2d88214t1|m.620331	268	IMD-like 2	IMDPATH	AALFPA_043870.R4597	LOC109430681	AALFPA_043870	Death domain-containing protein [Source:UniProtKB/TrEMBL;Acc:A0A182H307]	89.6	2.54e-173	268
evgtrinLocDN62587c0g2t5|m.319286	742	Caspar-like 1	IMDPATH	AALFPA_051641.R15470	LOC109402733	AALFPA_051641	FAS-associated factor 1, transcript variant X1	95.8	0	739	CG8400	caspar, isoform A	40.3	3.39e-163
evgtrind14892633149322|m.2572610	727	Caspar-like 2	IMDPATH	AALFPA_051641.R15471	LOC109402733	AALFPA_051641	FAS-associated factor 1, transcript variant X3	97.5	0	726	CG8400	caspar, isoform A	41.4	2.1e-170
evgtrinLocDN62607c0g1t1|m.47849	501	IKK-g	IMDPATH	AALFPA_065974.R34917	LOC109402586	AALFPA_065974	NF-kappa-B essential modulator-like	83	1.66e-268	497	CG16910	kenny, isoform A	27.2	4.43e-14
evgtrinLocDN62785c0g1t4|m.109365	793	IKK-b	IMDPATH	AALFPA_068482.R38260	LOC109419873	AALFPA_068482	inhibitor of nuclear factor kappa-B kinase subunit alpha-like, transcript variant X2	95.2	0	791	CG4201	I-kappaB kinase beta	31.6	4.28e-68
evgtrinLocDN63314c0g1t1|m.269365	752	Tak1-associated protein	IMDPATH	AALFPA_074013.R45697	LOC109432676	AALFPA_074013	beclin-1-like protein B	89.2	0	752
evgtrinLocDN40940c0g1d513677t1|m.1594664	265	m.1594664	IMDPATH	AALFPA_077773.R50847	LOC109428687	AALFPA_077773	fas-associated death domain protein	84.2	2.72e-149	261
evgtrinLocDN50104c0g1t3|m.874422	909	STAT	JAKSTAT	AALFPA_077833.R50934	LOC109422192	AALFPA_077833	signal transducer and transcription activator, transcript variant X1	91.7	0	906	CG4257	Signal-transducer and activator of transcription protein at 92E, isoform C	39	3.38e-130
evgtrinLocDN44033c0g1d109751t3|m.684134	380	Basket-like 1	JNK	AALFPA_043662.R4344	LOC109429983	AALFPA_043662	stress-activated protein kinase JNK-like	93.9	5.73e-276	380	CG5680	basket, isoform F	56.5	5.19e-147
evgtrinLocDN60446c0g1t4|m.241486	366	puckered	JNK	AALFPA_052009.R15988	LOC109416369	AALFPA_052009	tyrosine-protein phosphatase vhp-1	93.7	1.26e-209	366	CG7850	puckered, isoform A	68.7	9.29e-88
evgtrinLocDN64397c0g1t1|m.55039	377	Basket-like 2	JNK	AALFPA_063227.R31048	LOC109429982	AALFPA_063227	stress-activated protein kinase JNK, transcript variant X2	99.5	3.37e-287	377	CG5680	basket, isoform F	88.5	4.38e-239
evgtrin652538|m.1746774	317	homeodomain interacting protein kinase (Hipk)	JNK	AALFPA_073737.R45343	LOC109429565	AALFPA_073737	stress-activated protein kinase JNK, transcript variant X8	33.1	1.84e-41	334	CG17090	homeodomain interacting protein kinase, isoform C	57.7	0
evgtrinLocDN48343c0g1d348760t3|m.1251687	317	m.1251687	JNK	AALFPA_073737.R45343	LOC109429565	AALFPA_073737	stress-activated protein kinase JNK, transcript variant X8	33.1	1.84e-41	334	CG10579	Ecdysone-induced protein 63E, isoform F	83.4	8.92e-293
evgtrinLocDN37974c0g1t5|m.1005934	368	minibrain	JNK	AALFPA_073737.R45341	LOC109429565	AALFPA_073737	stress-activated protein kinase JNK, transcript variant X7	48.1	4.22e-110	375	CG42273	minibrain, isoform G	83	4.51e-272
evgtrinLocDN62241c0g1t1|m.227821	368	p38b MAP kinase	JNK	AALFPA_073737.R45341	LOC109429565	AALFPA_073737	stress-activated protein kinase JNK, transcript variant X7	48.1	4.22e-110	375	CG7393	p38b MAP kinase	81.9	7.88e-217
evgtrinLocDN48698c0g2t1|m.829404	361	rolled	JNK	AALFPA_073737.R45340	LOC109429565	AALFPA_073737	stress-activated protein kinase JNK, transcript variant X4	40.2	7.21e-81	377	CG12559	rolled, isoform C	87.9	2.47e-231
evgtrinLocDN49770c0g1t6|m.1456456	1054	Hemipterous	JNK	AALFPA_077772.R50846	LOC115254113	AALFPA_077772	dual specificity mitogen-activated protein kinase kinase hemipterous-like, transcript variant X1	94.2	0	1048	CG4353	hemipterous, isoform A	39.8	1.35e-187
evgtrinLocDN37840c0g1t12|m.1105706	466	Kayak-like	JNK	AALFPA_079354.R52990	LOC109415362	AALFPA_079058	transcription factor kayak-like, transcript variant X2	95.5	1.84e-289	474	CG33956	uncharacterized protein Dmel_CG4452, isoform A	37.5	1.75e-41
evgtrinLocDN63113c0g2t3|m.96572	516	Kayak-like	JNK	AALFPA_079058.R52595	LOC109410132	AALFPA_079354	transcription factor kayak-like, transcript variant X1	92.4	2.28e-297	516	CG4452	kayak, isoform D	26.3	5.21e-17
evgtrinLocDN48816c1g1t4|m.725050	149	C-type lysosyme E	LYS	AALFPA_058943.R25347	LOC109424283	AALFPA_058943	lysozyme	91.3	3.55e-105	149	CG7798	uncharacterized protein Dmel_CG7798	39.9	7.74e-32
evgtrind7396135447783|m.2093555	146	lysosyme c-1-like	LYS	AALFPA_073335.R44803	LOC109429051	AALFPA_073335	lysozyme c-1-like, transcript variant X2	92.5	2.72e-103	146	CG11159	uncharacterized protein Dmel_CG11159	52.2	1.29e-51
evgtrinLocDN58955c0g10t1|m.142145	152	NPC-2 like 1	ML	AALFPA_052019.R15998	LOC109406203	AALFPA_052019	Putative ml domain protein [Source:UniProtKB/TrEMBL;Acc:A0A023EH59]	76.3	2.02e-81	154
evgtrinLocDN48721c0g3t1|m.1326608	151	m.1326608	ML	AALFPA_057379.R23234	LOC109406193	AALFPA_057379	uncharacterized LOC109406193	90.7	2.11e-98	151
evgtrinLocDN65099c9g1t1|m.76703	1375	NPC-1a	ML	AALFPA_058960.R25364	LOC109427594	AALFPA_058960	NPC intracellular cholesterol transporter 1	97.5	0	1393	CG5722	Niemann-Pick type C-1a, isoform E	58.7	0
evgtrinLocDN61953c2g2t1|m.22825	150	NPC-2 like 2	ML	AALFPA_063448.R31396	LOC109430114	AALFPA_063448	mite group 2 allergen Lep d 2-like	92.7	9.72e-99	150
evgtrinLocDN36674c3g1t1|m.960472	150	NPC-2 like 3	ML	AALFPA_063448.R31396	LOC109430114	AALFPA_063448	mite group 2 allergen Lep d 2-like	92.7	9.72e-99	150
evgtrinLocDN56767c0g1t2|m.42704	160	m.42704	ML	AALFPA_065033.R33541	LOC115253603	AALFPA_065033	ecdysteroid-regulated 16 kDa protein-like, transcript variant X2	96.3	5.52e-112	160
evgtrinLocDN62090c0g5t1|m.116332	203	PGRP LB-like 1	PGRP	AALFPA_046852.R8669	LOC109422736	AALFPA_046852	peptidoglycan-recognition protein LB-like, transcript variant X1	94.1	3.68e-147	203	CG14704	peptidoglycan recognition protein LB, isoform E	61.3	5.07e-74
evgtrinLocDN41960c0g1d92259t2|m.631953	271	PGRP SC1	PGRP	AALFPA_050423.R13805	LOC115253668	AALFPA_050423	peptidoglycan-recognition protein SC1a-like, transcript variant X3	94.8	6.5e-193	271	CG4432	peptidoglycan recognition protein LC, isoform E	38.1	4.85e-25
evgtrinLocDN47252c2g1d520606t2|m.1606325	445	PGRP LC-like 1	PGRP	AALFPA_059304.R25837	LOC115263198	AALFPA_059304	peptidoglycan-recognition protein LC-like, transcript variant X2	93.9	7.86e-293	445	CG4432	peptidoglycan recognition protein LC, isoform D	36	4.05e-54
evgtrinLocDN47252c2g1t15|m.1606361	438	PGRP LC-like 2	PGRP	AALFPA_059304.R25839	LOC115263198	AALFPA_059304	peptidoglycan-recognition protein LC-like, transcript variant X5	91.6	2.72e-278	438	CG4432	peptidoglycan recognition protein LC, isoform D	32.5	2.17e-41
evgtrinLocDN47252c2g1d520607t3|m.1606329	420	PGRP LC-like 3	PGRP	AALFPA_059304.R25841	LOC115263198	AALFPA_059304	peptidoglycan-recognition protein LC-like, transcript variant X6	92.6	1.2e-272	420	CG4432	peptidoglycan recognition protein LC, isoform D	37	5.66e-56
evgtrinLocDN47252c2g1t9|m.1606345	413	PGRP LC-like 4	PGRP	AALFPA_059304.R25842	LOC115263198	AALFPA_059304	peptidoglycan-recognition protein LC-like, transcript variant X8	90.1	4.14e-258	413	CG4432	peptidoglycan recognition protein LC, isoform D	33.3	3.68e-43
evgtrinLocDN58559c0g1t2|m.205558	333	PGRP LA	PGRP	AALFPA_066251.R35327	LOC109430819	AALFPA_066251	peptidoglycan-recognition protein LA, transcript variant X2	95.8	2.29e-240	333	CG32042	peptidoglycan recognition protein LA, isoform F	53.2	1.86e-84
evgtrinLocDN49114c3g2t8|m.1362515	188	PGRP SC2	PGRP	AALFPA_067797.R37373	LOC109425513	AALFPA_067797	Peptidoglycan-recognition protein [Source:UniProtKB/TrEMBL;Acc:A0A182HEZ2]	98.9	1.12e-142	188	CG14745	peptidoglycan recognition protein SC2	44.6	2.38e-44
evgtrinLocDN56419c0g1t1|m.102334	371	PGRP LE	PGRP	AALFPA_070171.R40533	LOC109415577	AALFPA_070171	peptidoglycan-recognition protein LE, transcript variant X1	96.2	4.38e-259	371	CG8995	peptidoglycan recognition protein LE, isoform B	49.2	6.52e-81
evgtrinLocDN47855c0g1t2|m.868668	203	PGRP LB-like 2	PGRP	AALFPA_071406.R42199	LOC109431862	AALFPA_071406	peptidoglycan-recognition protein LB, transcript variant X1	94.6	3.15e-148	203	CG14704	peptidoglycan recognition protein LB, isoform E	59.2	3.57e-74
evgtrinLocDN58939c0g1t8|m.141538	579	dorsal	REL	AALFPA_074733.R46652	LOC109411712	AALFPA_074733	embryonic polarity protein dorsal, transcript variant X9	91.9	0	576	CG6667	dorsal, isoform D	61.4	1.89e-154
evgtrinLocDN63608c0g1t3|m.199420	1008	Relish	REL	AALFPA_076937.R49626	LOC115270140	AALFPA_076937	nuclear factor NF-kappa-B p110 subunit-like, transcript variant X1	90.7	0	1013	CG11992	relish, isoform D	34.3	3.66e-96
evgtrinLocDN64387c2g1t2|m.189327	538	peste	SCR	AALFPA_048196.R10563	LOC109419246	AALFPA_048196	protein peste, transcript variant X2	98.9	0	538	CG12789	scavenger receptor acting in neural tissue and majority of rhodopsin is absent, isoform C	50.1	4.48e-181
evgtrinLocDN60821c0g2t6|m.165231	488	croquemort-like 1	SCR	AALFPA_053207.R17584	LOC109424474	AALFPA_053207	protein croquemort-like, transcript variant X2	87.7	0	488	CG4280	croquemort, isoform C	36.7	1.1e-108
evgtrinLocDN62325c0g1t2|m.237364	487	croquemort-like 4	SCR	AALFPA_055266.R20348	LOC115258689	AALFPA_055266	protein croquemort-like, transcript variant X3	92.4	0	487	CG4280	croquemort, isoform C	42.1	1.11e-139
evgtrinLocDN46900c2g1t1|m.583296	3136	bark beetle	SCR	AALFPA_063639.R31643	LOC109428028	AALFPA_063639	protein bark beetle	97.7	0	3136	CG3921	bark beetle, isoform B	56.1	0
evgtrind14089665453363|m.2520943	496	croquemort-like 5	SCR	AALFPA_074870.R46864	LOC109424470	AALFPA_074870	protein croquemort-like	93.3	0	496	CG4280	croquemort, isoform C	36.8	3.93e-105
evgtrinLocDN61656c0g1t4|m.283601	496	croquemort-like 2	SCR	AALFPA_076932.R49605	LOC115258682	AALFPA_076932	protein croquemort-like, transcript variant X1	93.3	0	496	CG4280	croquemort, isoform C	36.4	3.1e-104
evgtrinLocDN45929c0g1d141188t3|m.766022	496	croquemort-like 3	SCR	AALFPA_076932.R49605	LOC115258682	AALFPA_076932	protein croquemort-like, transcript variant X1	93.3	0	496	CG4280	croquemort, isoform C	38.1	1e-105
evgtrinLocDN62029c0g1t3|m.259127	219	SOD 2	SOD	AALFPA_052882.R17106	LOC109418651	AALFPA_052882	Superoxide dismutase [Source:UniProtKB/TrEMBL;Acc:Q5MIQ2]	98.6	2.47e-162	219	CG8905	superoxide dismutase 2 (Mn), isoform B	66.7	2.95e-106
evgtrinLocDN41913c1g2t2|m.381661	209	SOD 3	SOD	AALFPA_073023.R44387	LOC109408915	AALFPA_073023	superoxide dismutase [Cu-Zn], chloroplastic-like	95.7	1.74e-148	209	CG9027	superoxide dismutase 3, isoform D	46.8	1.03e-60
evgtrinLocDN45280c0g1d175597t3|m.856507	367	Spaetzle-like 1	SPZ	AALFPA_072134.R43176	LOC115253687	AALFPA_072134	uncharacterized LOC115253687, transcript variant X2	93.7	6.73e-259	367
evgtrinLocDN60376c0g1t7|m.3173	358	Spaetzle-like 2	SPZ	AALFPA_072134.R43178	LOC115253687	AALFPA_072134	uncharacterized LOC115253687, transcript variant X4	63.1	9.76e-152	358
evgtrinLocDN41825c0g1t4|m.507228	358	Spaetzle-like 3	SPZ	AALFPA_072134.R43178	LOC115253687	AALFPA_072134	uncharacterized LOC115253687, transcript variant X4	63.1	9.76e-152	358
evgtrinLocDN39989c0g1d115297t2|m.698473	358	Spaetzle-like 4	SPZ	AALFPA_072134.R43178	LOC115253687	AALFPA_072134	uncharacterized LOC115253687, transcript variant X4	63.1	9.76e-152	358
evgtrinLocDN45078c0g1t6|m.1134432	358	Spaetzle-like 5	SPZ	AALFPA_072134.R43178	LOC115253687	AALFPA_072134	uncharacterized LOC115253687, transcript variant X4	63.1	9.76e-152	358
evgtrinLocDN60158c0g1t6|m.15557	423	Serpin 88Ea	SRPN	AALFPA_046287.R7873	LOC109427333	AALFPA_046287	SERPIN domain-containing protein [Source:UniProtKB/TrEMBL;Acc:A0A182GJU2]	96.7	1.55e-304	423	CG18525	serpin 88Ea, isoform A	41.9	9.3e-108
evgtrinLocDN57094c0g1t1|m.189520	444	Serpin 77Ba	SRPN	AALFPA_048059.R10374	LOC109414181	AALFPA_048059	serine protease inhibitor 77Ba-like, transcript variant X2	94.1	4.42e-302	447	CG6680	serpin 77Ba, isoform C	35.6	1.79e-79
evgtrinLocDN46102c0g1d315084t3|m.1176060	386	serpin 42Da	SRPN	AALFPA_054097.R18756	LOC109408227	AALFPA_054097	serine protease inhibitor 42Dd-like, transcript variant X6	95.6	2.51e-273	386	CG9453	serpin 42Da, isoform A	43.3	1.13e-106
evgtrinLocDN46127c0g1d104703t1|m.665262	480	serpin 28Dc-like 1	SRPN	AALFPA_056282.R21775	LOC109409352	AALFPA_056282	SERPIN domain-containing protein [Source:UniProtKB/TrEMBL;Acc:A0A182H582]	88.1	8.68e-310	480	CG7219	serpin 28Dc	33.4	2.55e-71
evgtrinLocDN46980c0g2t1|m.850168	534	serpin 28Dc-like 2	SRPN	AALFPA_062551.R30150	LOC109409278	AALFPA_062551	serine protease inhibitor 28Dc-like, transcript variant X4	91.4	0	533	CG6687	serpin 88Eb	25.6	1.07e-19
evgtrinLocDN58277c0g1t1|m.265026	386	serpin 38F	SRPN	AALFPA_072361.R43467	LOC109413737	AALFPA_072361	SERPIN domain-containing protein [Source:UniProtKB/TrEMBL;Acc:A0A182GIV3]	82.4	1.3e-231	386	CG9334	serpin 38F, isoform A	30	7.9e-37
evgtrinLocDN45383c0g1t5|m.1290698	365	serpin 27A-like 1	SRPN	AALFPA_074768.R46711	LOC109425685	AALFPA_074768	serine protease inhibitor 27A, transcript variant X3	71	1.15e-184	399	CG11331	serpin 27A, isoform B	36.7	2.49e-70
evgtrinLocDN57326c0g1t1|m.304463	432	serpin 27A-like 2	SRPN	AALFPA_075449.R47652	LOC109422959	AALFPA_075449	serine protease inhibitor 27A-like	90.5	8.08e-280	434	CG11331	serpin 27A, isoform B	35.8	2.47e-70
evgtrinLocDN45006c1g1t1|m.630280	754	DDX43	SRRP	AALFPA_044109.R4939	LOC109430043	AALFPA_044109	probable ATP-dependent RNA helicase DDX43	88.9	0	750	CG7878	uncharacterized protein Dmel_CG7878	66.4	3.62e-224
evgtrinLocDN43980c0g1t6|m.422408	408	DDX17	SRRP	AALFPA_045279.R6454	LOC115254004	AALFPA_045279	probable ATP-dependent RNA helicase DDX17, transcript variant X2	97.1	1.4e-292	406	CG10077	uncharacterized protein Dmel_CG10077, isoform C	66.2	3.06e-155
evgtrinLocDN45736c0g1t5|m.569822	1460	Spindle E	SRRP	AALFPA_047502.R9564	LOC109418548	AALFPA_047502	probable ATP-dependent RNA helicase spindle-E	98.4	0	1460	CG3158	spindle E	37.9	1.78e-306
evgtrinLocDN59465c0g2t1|m.257161	641	vasa	SRRP	AALFPA_047914.R10171	LOC109415047	AALFPA_047914	ATP-dependent RNA helicase vasa, transcript variant X1	89.9	0	639	CG46283	vasa, isoform B	61.9	5.5e-200
evgtrinLocDN48668c0g1d515724t2|m.1596833	803	DDX42	SRRP	AALFPA_049980.R13192	LOC109428898	AALFPA_049980	ATP-dependent RNA helicase DDX42	96.4	0	803	CG6418	uncharacterized protein Dmel_CG6418	64.7	0
evgtrinLocDN61442c0g1t1|m.33127	860	aubergine-like 1	SRRP	AALFPA_053057.R17390	LOC109404625	AALFPA_053057	protein aubergine	97.3	0	864	CG6137	aubergine, isoform C	50.6	2.1e-281
evgtrinLocDN48475c0g1t4|m.746026	642	m.746026	SRRP	AALFPA_054273.R19019	LOC109398020	AALFPA_054273	DEAD-box ATP-dependent RNA helicase 20, transcript variant X1	96.7	0	640	CG10077	uncharacterized protein Dmel_CG10077, isoform D	67.5	4.05e-189
evgtrinLocDN64221c0g2t2|m.221596	935	Ago2	SRRP	AALFPA_061281.R28492	LOC109413546	AALFPA_061281	protein argonaute-2-like, transcript variant X1	100	0	935	CG6671	Argonaute-1, isoform B	89.9	0
evgtrinLocDN41323c0g1d115583t2|m.698888	420	PAI 1 RBP	SRRP	AALFPA_061747.R29091	LOC109402997	AALFPA_061747	plasminogen activator inhibitor 1 RNA-binding protein-like	88.8	8.5e-257	420	CG4170	vasa intronic gene, isoform A	41.4	2.61e-36
evgtrinLocDN61352c0g1t4|m.278381	885	aubergine-like 2	SRRP	AALFPA_061874.R29260	LOC109401826	AALFPA_061874	protein aubergine-like	89.9	0	875	CG6137	aubergine, isoform C	50.8	7.06e-286
evgtrinLocDN61352c0g1t6|m.278402	885	aubergine-like 3	SRRP	AALFPA_061874.R29260	LOC109401826	AALFPA_061874	protein aubergine-like	89.9	0	875	CG6137	aubergine, isoform C	49.8	6.89e-281
evgtrinLocDN61352c0g1t9|m.278424	885	aubergine-like 4	SRRP	AALFPA_061874.R29260	LOC109401826	AALFPA_061874	protein aubergine-like	89.9	0	875	CG6137	aubergine, isoform C	50.2	1.62e-284
evgtrinLocDN64320c0g1t1|m.188624	1659	Dicer2	SRRP	AALFPA_062753.R30423	LOC109403945	AALFPA_062753	endoribonuclease Dicer	92.2	0	1659	CG6493	Dicer-2, isoform B	34.1	0
evgtrinLocDN63276c1g3t1|m.289725	944	Ago3	SRRP	AALFPA_062933.R30670	LOC109411297	AALFPA_062933	protein argonaute-3	98	0	944	CG40300	argonaute 3, isoform D	52.7	5.96e-290
evgtrinLocDN49308c1g1t3|m.907826	887	aubergine-like 5	SRRP	AALFPA_065618.R34418	LOC109418558	AALFPA_065618	protein aubergine, transcript variant X2	95.9	0	887	CG6137	aubergine, isoform C	44.8	2.31e-242
evgtrinLocDN46084c0g1d14063t1|m.410774	1168	armitage	SRRP	AALFPA_068973.R38914	LOC109399472	AALFPA_068973	probable RNA helicase armi, transcript variant X1	96.6	0	1170	CG11513	armitage, isoform C	37.4	5.98e-238
evgtrinLocDN63189c0g1t1|m.290447	725	dbp2	SRRP	AALFPA_075411.R47603	LOC115267498	AALFPA_075411	ATP-dependent RNA helicase dbp2-like	89.8	0	722	CG10077	uncharacterized protein Dmel_CG10077, isoform D	66.5	1.78e-209
evgtrinLocDN65054c4g1t3|m.143372	881	maheshvara	SRRP	AALFPA_075582.R47823	LOC109413090	AALFPA_075582	ATP-dependent RNA helicase dbp2, transcript variant X1	91.7	0	908	CG10777	maheshvara, isoform C	70.6	1.84e-230
evgtrinLocDN50540c0g1d533428t1|m.1642456	377	Loq iso A	SRRP	AALFPA_076246.R48667	LOC109406841	AALFPA_076246	RISC-loading complex subunit tarbp2-like	97.1	2.5e-266	377	CG6866	loquacious, isoform A	54.1	3.56e-120
evgtrinLocDN61468c0g1t1|m.33712	377	Loq iso B	SRRP	AALFPA_076246.R48667	LOC109406841	AALFPA_076246	RISC-loading complex subunit tarbp2-like	97.1	2.5e-266	377	CG6866	loquacious, isoform B	60.2	6.5e-134
evgtrinLocDN47902c0g1d96166t1|m.645766	1041	TEP2	TEP	AALFPA_047575.R9666	LOC109420622	AALFPA_047575	CD109 antigen-like, transcript variant X1	47.4	5.79e-314	1050	CG7052	Thioester-containing protein 2, isoform B	30.8	4.03e-207
evgtrinLocDN48586c0g4t3|m.845028	781	Toll9-like 1	TOLL	AALFPA_057415.R23282	LOC109424175	AALFPA_057415	TIR domain-containing protein [Source:UniProtKB/TrEMBL;Acc:A0A182GZQ1]	89.2	0	781	CG5528	Toll-9, isoform B	32.2	1.65e-101
evgtrinLocDN63725c0g2t3|m.135938	1051	Toll9-like 2	TOLL	AALFPA_062454.R30008	LOC109413562	AALFPA_062454	toll-like receptor 2	89.4	0	1051	CG5528	Toll-9, isoform B	43.9	9.67e-53
evgtrinLocDN44694c0g2d180827t1|m.881555	507	pelle	TOLLPATH	AALFPA_041910.R1961	LOC115264679	AALFPA_041910	serine/threonine-protein kinase pelle-like	88.2	0	507	CG5974	pelle, isoform B	35.9	4.06e-78
evgtrinLocDN60284c0g1t1|m.80046	441	MyD88	TOLLPATH	AALFPA_048751.R11403	LOC115266575	AALFPA_048751	myeloid differentiation primary response protein MyD88-like	92.3	1.77e-294	441	CG2078	Myd88, isoform B	34.2	2.6e-50
evgtrinLocDN62855c0g1t5|m.224759	395	Cactus	TOLLPATH	AALFPA_056283.R21777	LOC109429544	AALFPA_056283	NF-kappa-B inhibitor cactus, transcript variant X1	80	3.97e-224	393	CG5848	cactus, isoform E	39.3	7.32e-48
evgtrinLocDN56080c0g1t3|m.222849	674	Tube	TOLLPATH	AALFPA_080609.R54681	LOC109412409	AALFPA_080609	interleukin-1 receptor-associated kinase 4-like	84.9	0	673	CG31421	Tube	35.1	4.39e-15
