# Supplementary material for: Midgut transcriptomic responses to dengue and chikungunya viruses in the vectors Aedes albopictus and Aedes malayensis
Source: Sci Rep. 2023 Jul 12;13:11271. doi: 10.1038/s41598-023-38354-9 (PMC10338677; doi:10.1038/s41598-023-38354-9)
Supplement: Supplementary file 6 — Supplementary Table S5. [file 41598_2023_38354_MOESM6_ESM.xlsx]

## Sheet: S5 Table
		Log 2 FC
		CHIKV		DENV
Immune catergory	Gene name1	Day 1	Day 4	Day 1	Day 4
AMP	defensin-C-like 3	0.416831	-0.348092	1.57879	-0.204516
AMP	defensin-C-like 1	0.313448	0.0968395	1.02222	-1.66231
AMP	defensin-C-like 2	0.22928	-0.423715	0.255027	-0.494498
AMP	Gambicin-like 2	0.173481	-0.256857	0.524614	-0.331575
AMP	Gambicin-like 3	0.11675	-1.26114	-0.0903327	-0.643493
AMP	Gambicin-like 1	-0.777316	-0.135295	0.14911	-0.375189
APHAG	ATG 5-like 2	0.837182	0.460335	0.644423	0.771152
APHAG	ATG 10	0.401043	-0.842482	0.327836	-0.55821
APHAG	ATG 3	0.385249	-0.031622	0.234978	0.795747
APHAG	ATG-like 1	0.27468	-0.137725	0.00383546	0.258674
APHAG	ATG 18b	0.187959	-0.273709	0.324533	-0.113526
APHAG	ATG 8a	-0.0584498	-0.0652198	0.362859	0.26673
APHAG	ATG 9A	-0.223336	0.340573	0.0607476	-0.139101
APHAG	ATG 5-like 1	-0.237342	-0.169691	-0.404602	-0.100794
APHAG	ATG 1	-0.318978	-0.0542022	0.181047	-0.053886
APHAG	beclin-1-like	-0.337112	0.112232	0.00635073	0.157002
APHAG	ATG 2	-0.476433	-0.19349	-0.127826	0.351096
APHAG	ATG-like 2	-0.538089	0.239071	-0.0787236	0.763493
APHAG	bcl-2	-0.743967	-0.385937	-0.484941	0.333881
APHAG	ATG 4B	-0.749897	1.28109	0.631849	1.54059
CASP	Drice-like 3	1.51177	0.871617	0.217516	-0.235595
CASP	Caspase-like 3	1.16577	-0.0168384	0.202207	-0.389048
CASP	Drice-like 4	0.346024	0.576904	-0.0295463	0.187916
CASP	Caspase-1	0.26975	-0.133369	-0.0574797	-0.828185
CASP	Drice-like 5	0.0477992	0.290494	0.0426808	0.507189
CASP	Drice-like 1	-0.178283	-0.184989	-0.0422242	-0.513163
CASP	Drice-like 2	-0.554785	-0.566996	-0.369856	0.65612
CASPA	Caspase-like 2	1.82016	0.149759	0.607468	-0.38313
CASPA	Caspase-like 1	0.70153	0.126756	-0.404011	-1.09101
CASPA	Apaf-1	0.414962	0.763168	0.532977	1.6709
CAT	Catalase-like 1	0.158005	0.286899	0.0981211	-0.451035
CAT	Catalase-like 3	0.0831164	0.0916404	0.224901	-0.483024
CAT	Catalase-like 2	-0.539943	-0.452033	0.0882179	-0.949492
CLIP	m.741364	0.138198	0.538592	-0.0778566	0.453025
CLIP	easter-like 3	0.119649	0.0890591	0.146132	0.187798
CLIP	CLIP-like	0.0635213	-0.0535647	0.276002	-0.622966
CLIP	easter-like 2	0.0172645	-0.150795	-0.148821	-0.133866
CLIP	trypsin-like	-0.147028	-1.15905	0.204179	-0.889379
CLIP	easter-like 1	-0.413482	-0.324959	0.368526	-1.1758
CLIP	grass	-0.67727	-0.435709	-0.307039	-0.52576
CTL	CTL-like	0.090162	-0.0711818	-0.216413	-0.746539
CTL	Schlaff	-0.67384	-0.11392	-0.684536	-0.128471
CTL	m.135203	-0.975724	0.0186702	-1.19633	-0.447875
FREP	FREP-like 2	1.61301	-0.190945	1.48842	-0.201494
FREP	FREP-like 3	0.523723	-0.581518	1.7479	0.0838414
FREP	FREP-like 1	0.182169	1.75715	-0.177018	-0.868985
FREP	ficolin 1	0.178474	0.101284	1.27053	-0.296638
FREP	fibrinogen	0.100689	0.224771	0.608253	1.15265
FREP	angiopoietin-4-like	-0.116681	0.37078	-0.256327	0.283128
GALE	galectin-12-like 1	1.33054	0.806222	0.0603695	1.44986
GALE	galectin-4-like 1	1.01724	0.2217	0.110848	-0.0882093
GALE	galectin-12-like 2	0.869482	0.403529	0.148592	-0.16994
GALE	galectin-4-like 2	0.242726	0.111945	0.0465769	-0.452916
GALE	galectin-4-like 3	0.145255	-0.572527	0.205838	-0.161
GALE	galectin-6	0.0214008	-0.513928	0.347681	0.926421
GALE	peroxin 23	-0.259301	-0.138243	-0.13793	0.745906
GALE	Galectin	-0.436906	-0.264457	-0.582666	-0.561735
GNBP	BGBP 1-like 1	1.25471	-0.947719	1.36752	-0.762196
GNBP	BGBP 1-like 2	-0.434727	1.23589	-0.348024	-0.746538
HPX	peroxiredoxin	1.21725	0.870033	0.823337	1.07077
HPX	Glutathione Peroxidase	0.71236	0.199275	0.0337557	0.0755404
HPX	PHGPx-like 2	0.514046	-0.0633423	0.138071	0.229595
HPX	peroxidase 2	0.162048	-0.38916	-0.192009	0.309747
HPX	PHGPx-like 1	-1.28054	0.126605	-0.944188	-0.215738
HPX	peroxidase 1	-1.7256	0.14953	-0.365051	0.0203129
HPX	peroxidase 3	-1.79011	0.170895	-0.672378	-0.020976
IAP	Diap1	0.175808	0.0117826	0.186949	0.207776
IAP	IAP 5	-0.0838351	0.638067	-0.241301	0.946198
IAP	Diap2	-0.160924	-0.201268	-0.717802	0.0589949
IMDPATH	IKK-g	0.406358	0.134585	0.130985	-0.291748
IMDPATH	IMD-like 1	0.323867	-0.264518	0.0272414	-0.388939
IMDPATH	m.1594664	0.249089	0.133989	0.493917	-0.267429
IMDPATH	IKK-b	0.205688	0.0435685	0.580571	-0.309539
IMDPATH	IMD-like 2	0.155307	-0.452873	-0.231074	0.367125
IMDPATH	Tak1-associated protein	-0.265856	0.165094	-0.116435	0.576486
IMDPATH	Caspar-like 2	-0.328337	0.135603	0.0612416	0.423028
IMDPATH	Caspar-like 1	-0.421784	0.0982356	-0.400481	-0.378896
IMDPATH	TGF-beta	-0.845996	-0.0837103	-0.312045	0.377219
JAKSTAT	STAT	-0.144064	-0.118714	-0.118747	-0.559856
JNK	Basket-like 1	1.50613	0.563901	0.213659	1.04525
JNK	Kayak-like	0.751135	-0.334092	-0.133975	-0.434333
JNK	puckered	0.591761	0.284525	0.161545	0.450239
JNK	Kayak-like	0.355865	0.0566987	0.636464	0.589134
JNK	p38b MAP kinase	0.13193	0.0131593	0.0186258	0.287039
JNK	rolled	-0.00378348	0.494163	-0.197136	0.109225
JNK	minibrain	-0.0156146	-0.0127266	0.115191	0.303312
JNK	Hemipterous	-0.165194	0.149629	-0.0244363	-0.200933
JNK	Basket-like 2	-0.173093	0.275758	-0.452632	0.225773
JNK	homeodomain interacting protein kinase (Hipk)	-0.270623	-0.217774	-0.221503	0.0695552
JNK	m.1251687	-0.31915	0.316345	0.0113779	0.419247
LYS	C-type lysosyme E	2.26766	-0.242694	0.8908	-1.09053
LYS	lysosyme c-1-like	0.236185	-0.538054	1.03683	-2.39681
ML	m.42704	0.105365	-0.927675	0.112058	-0.725869
ML	NPC-2 like 3	0.0276774	-0.0686351	0.770946	-0.0917511
ML	NPC-2 like 2	-0.0527425	0.0822789	-0.0146902	2.22446
ML	NPC-1a	-0.103189	0.165848	-0.148254	0.273676
ML	m.1326608	-0.71245	0.0615492	-0.160099	-0.932593
ML	NPC-2 like 1	-1.23182	0.420577	-0.644183	0.587878
PGRP	PGRP LB-like 1	0.368913	-0.0448125	0.12736	-0.355872
PGRP	PGRP SC1	0.30055	-0.0790121	0.372101	-1.32002
PGRP	PGRP LB-like 2	0.160273	0.0842247	0.827073	-0.398449
PGRP	PGRP LC-like 1	0.127575	0.0967496	0.193538	0.47963
PGRP	PGRP LC-like 2	0.0241034	0.447649	0.0682077	0.672245
PGRP	PGRP LC-like 4	0.00599183	-0.013721	0.403944	0.314631
PGRP	PGRP LE	-0.079639	-0.155233	0.0842644	0.45286
PGRP	PGRP LC-like 3	-0.093437	-0.340966	0.583086	-0.0194415
PGRP	PGRP LA	-0.159814	-0.203361	0.248433	0.317116
PGRP	PGRP SC2	-0.324039	-0.801995	0.361353	-0.344585
PPO	phenoloxidase-activating factor 2	-0.376532	0.744897	0.341507	0.206599
REL	Relish	1.33439	-0.227492	0.878258	0.209834
REL	dorsal	-0.347244	0.122046	-0.216401	0.13923
SCR	bark beetle	0.583676	0.29057	0.0268162	-0.0625807
SCR	croquemort-like 1	0.287545	0.702433	0.174924	0.273446
SCR	peste	0.0422092	0.695308	-0.166236	1.39973
SCR	croquemort-like 3	-0.151614	-0.983501	0.323894	-0.349092
SCR	croquemort-like 4	-0.181452	-1.03826	0.15251	-0.412083
SCR	croquemort-like 5	-0.377871	-0.533324	0.113332	0.0689021
SCR	croquemort-like 2	-0.965547	-1.10818	-0.159212	-1.1101
SOD	SOD 3	0.284514	0.966389	-0.241669	0.841364
SOD	SOD 2	-0.188107	0.167086	-0.177961	0.00444505
SPZ	Spaetzle	0.696407	0.168866	1.09347	-0.570143
SPZ	Spaetzle-like 4	0.548935	-1.40085	1.30699	-2.13479
SPZ	Spaetzle-like 1	0.518936	-0.959145	0.620764	-1.0392
SPZ	Spaetzle-like 2	0.0355449	-0.897925	0.563542	-0.40289
SPZ	Spaetzle-like 5	-0.698034	-0.924637	0.419564	-0.522144
SPZ	Spaetzle-like 3	-0.735526	-0.521538	-0.365012	-0.318361
SRPN	serpin 28Dc-like 1	2.13311	0.468569	-0.100007	-0.967848
SRPN	serpin 28Dc-like 2	1.11718	0.399713	0.647337	-0.553972
SRPN	serpin 42Da	0.609801	0.237284	-0.116222	-0.523042
SRPN	serpin 27A-like 1	-0.316313	-0.386083	0.328669	-0.36707
SRPN	serpin 38F	-0.437561	0.151027	-0.193133	-0.144105
SRPN	serpin 27A-like 2	-0.80187	-0.0908475	-0.370313	-0.975801
SRPN	Serpin 88Ea	-0.993244	-0.348902	-0.499696	-0.619184
SRPN	Serpin 77Ba	-1.15849	0.267914	-0.104386	-0.130071
SRRP	Ago2	1.09853	-0.257664	0.658998	0.306956
SRRP	DDX43	0.227543	0.121194	-0.0751473	-0.310564
SRRP	Dicer2	0.222293	0.0166582	0.185759	0.215451
SRRP	m.746026	0.196734	-0.273208	-0.0751731	-0.24117
SRRP	Loq iso A	0.191289	0.399324	0.0294602	0.211455
SRRP	PAI 1 RBP	0.124007	-0.0803267	-0.164641	-0.150546
SRRP	aubergine-like 1	0.0145805	0.20042	-0.0491889	-0.494641
SRRP	DDX42	-0.130617	0.234124	0.0794574	0.0820698
SRRP	maheshvara	-0.174977	0.172041	-0.108443	0.223758
SRRP	DDX17	-0.296931	-0.134988	0.0448589	-0.194239
SRRP	Spindle E	-0.322185	0.0238881	0.0574284	0.2083
SRRP	aubergine-like 4	-0.325628	-0.150681	-0.0161728	-0.161552
SRRP	armitage	-0.374986	0.0943364	-0.180822	0.0533662
SRRP	dbp2	-0.546159	-0.0968097	-0.306934	0.45096
SRRP	aubergine-like 5	-0.701316	-0.175082	-0.321403	0.092703
SRRP	Ago3	-0.758552	0.0710076	-0.22761	0.662845
SRRP	Loq iso B	-0.822985	0.0916126	-0.451334	-0.791646
SRRP	aubergine-like 2	-1.44871	0.0541601	-0.630976	0
SRRP	aubergine-like 3	-1.86426	-0.00464757	-1.05133	-0.0186623
SRRP	vasa	-2.20793	0.261903	-0.41775	-0.291236
TEP	TEP2	1.41637	-0.734387	1.42954	-0.881543
TOLL	Toll9-like 1	0.276559	0.0734565	0.401975	-0.326339
TOLL	Toll9-like 2	-0.204257	0.571659	0.00266777	0.413167
TOLLPATH	pelle	0.271849	0.53258	0.137122	0.194912
TOLLPATH	MyD88	-0.0300667	-0.468881	-0.0140096	-0.500369
TOLLPATH	Tube	-0.381975	-0.663496	-0.326907	-0.983382
TOLLPATH	Cactus	-0.430553	0.33268	-0.600358	-0.671646
